# Supplementary material for: Systematic longitudinal survey of invasive Escherichia coli in England demonstrates a stable population structure only transiently disturbed by the emergence of ST131
Source: Genome Res. 2017 Aug;27(8):1437–49. doi: 10.1101/gr.216606.116 (PMC5538559; doi:10.1101/gr.216606.116)
Supplement: Supplemental Material [file supp_gr.216606.116_Supplemental_Data_S1.csv]

ERS accession	ERR accession	Collection	BSAC_or_CUH_number	Year_of_isolation	Sequencing depth	MLST	Phylogroup	serotype	H30Rx	fimH	gyrA	parC	EC958_snp53758	EC958_snp3549826	EC958_snp779389	EC958_snp3892567	EC958_snp2838072	EC958_snp4397873	AmoxiClav	Amoxicillin	Ceftazidime	Ciprofloxacin	Cefotaxime	Cefuroxime	Gentamicin	Imipenem	Tigecycline	PipTaz	esbl	esbl_ctxm	Amikacin	Ampicillin	Aztreonam	Cefalotin	Cefepime	Cefoxitin	CefuroximeAxetil	Ertapenem	Meropenem	Tobramycin	Trimethoprim	A-C	B-O	FIA	FIB	FIC	FII-K	FII-s	FII-Y
ERS357183	ERR435312	BSAC	eo100	2001	76.62848342	68	D	NA:H6											S	S	S	R		R	R	S		S	non-ESBL															FIA	FIB			FII-s	FII-Y
ERS357556	ERR434919	BSAC	eo1011	2005	78.6912952	652	A	NA:H9											S	S	S	S	S	S	S	S	S	S	non-ESBL	non-CTX-M														FIA
ERS357557	ERR434399	BSAC	eo1013	2005	84.6206787	95	B2	O1:H7											R	R	S	S	S	S	S	S	S	R	non-ESBL	non-CTX-M													B-O		FIB			FII-s
ERS357558	ERR434695	BSAC	eo1014	2005	76.40532912	73	B2	O6:H1											S	R	S	S	S	S	S	S	S	S	non-ESBL	non-CTX-M
ERS357559	ERR434696	BSAC	eo1015	2005	75.69418107	73	B2	O6:H1											S	R	S	S	S	S	S	S	S	S	non-ESBL	non-CTX-M
ERS357560	ERR434920	BSAC	eo1016	2005	70.49649454	1231	B2	O18:H7											S	S	S	S	S	S	S	S	S	S	non-ESBL	non-CTX-M															FIB			FII-s
ERS357561	ERR434921	BSAC	eo1017	2005	73.0127473	5597	E	O75:H31											S	S	S	S	S	S	S	S	S	S	non-ESBL	non-CTX-M															FIB				FII-Y
ERS357562	ERR435094	BSAC	eo1018	2005	66.69371166	95	B2	O2:H4											R	R	S	S	S	S	S	S	S	S	non-ESBL	non-CTX-M															FIB			FII-s
ERS357563	ERR434697	BSAC	eo1019	2005	78.93918623	538	B2	O13/O135:H4											S	R	S	S	S	S	S	S	S	S	non-ESBL	non-CTX-M													B-O
ERS357564	ERR439724	BSAC	eo1020	2005	67.48528806	73	B2	O25:H1											S	S	S	S	S	S	S	S	S	S	non-ESBL	non-CTX-M
ERS357565	ERR434580	BSAC	eo1051	2005	79.05650395	95	B2	O45:H7											S	S	S	S	S	S	S	S	S	S	non-ESBL	non-CTX-M															FIB				FII-Y
ERS357566	ERR434825	BSAC	eo1052	2005	79.95526918	131	B2	O25:H4	H30-Rx	fimH30	gyrA-1AB	parC-1aAB	A	T	T	G	A	G	R	R	R	R	R	R	R	S	S	S	ESBL	CTX-M														FIA	FIB
ERS357567	ERR434826	BSAC	eo1053	2005	81.29737142	14	B2	O75:H5											S	R	S	S	S	S	S	S	S	S	non-ESBL	non-CTX-M													B-O		FIB			FII-s	FII-Y
ERS357568	ERR434306	BSAC	eo1054	2005	84.83484624	73	B2	O18:H1											S	S	S	S	S	S	S	S	S	S	non-ESBL	non-CTX-M
ERS357569	ERR434922	BSAC	eo1055	2005	73.72802022	131	B2	O25:H4	H30-Rx	fimH30	gyrA-1AB	parC-1aAB	A	T	T	G	A	G	R	R	R	R	R	R	S	S	S	R	ESBL	CTX-M														FIA
ERS357503	ERR434910	BSAC	eo1056	2005	77.61711809	974	A	NA:H4											S	S	S	S	S	S	S	S	S	S	non-ESBL	non-CTX-M													B-O					FII-s	FII-Y
ERS357570	ERR434923	BSAC	eo1057	2005	76.18394834	73	B2	O6:H1											S	S	S	S	S	S	S	S	S	S	non-ESBL	non-CTX-M															FIB
ERS357571	ERR435095	BSAC	eo1058	2005	70.06723177	131	B2	O25:H4	H30-Rx	fimH30	gyrA-1AB	parC-1aAB	A	T	T	G	A	G	R	R	S	R	S	S	R	S	S	S	non-ESBL	non-CTX-M														FIA
ERS357502	ERR434909	BSAC	eo1059	2005	71.88944976	2617	F	O1:H7											R	R	S	S	S	S	S	S	S	S	non-ESBL	non-CTX-M
ERS357572	ERR434698	BSAC	eo1060	2005	79.72516253	295	B1	NA:H16											S	S	S	S	S	S	S	S	S	S	non-ESBL	non-CTX-M
ERS357574	ERR435330	BSAC	eo1061	2005	75.70516862	73	B2	O6:H1											S	S	S	S	S	S	S	S	S	S	non-ESBL	non-CTX-M															FIB
ERS357501	ERR434689	BSAC	eo1062	2005	74.34384688	48	A	O20:H4											S	S	S	S	S	S	S	S	S	S	non-ESBL	non-CTX-M													B-O		FIB
ERS357500	ERR434908	BSAC	eo1063	2005	72.22496902	73	B2	O18:H1											R	R	S	S	S	S	S	S	S	S	non-ESBL	non-CTX-M													B-O		FIB
ERS357575	ERR434699	BSAC	eo1064	2005	69.42276405	131	B2	O25:H4	H30-R	fimH22	gyrA-1a	parC-2	T	A	C	A	G	G	S	R	S	S	S	S	S	S	S	S	non-ESBL	non-CTX-M															FIB
ERS358223	ERR439732	BSAC	eo1065	2005	68.24784418	1155	B2	O39:H4											S	S	S	S	S	S	S	S	S	S	non-ESBL	non-CTX-M															FIB	FIC			FII-Y
ERS357576	ERR435528	BSAC	eo1066	2005	79.85755767	95	B2	O1:H7											S	S	S	S	S	S	S	S	S	S	non-ESBL	non-CTX-M															FIB			FII-s
ERS357494	ERR434820	BSAC	eo1067	2005	71.57284835	73	B2	O6:H1											R	R	S	S	S	R	S	S	S	S	non-ESBL	non-CTX-M
ERS357577	ERR435226	BSAC	eo1068	2005	78.43527395	73	B2	O6:H1											R	R	S	S	S	R	S	S	S	S	non-ESBL	non-CTX-M
ERS357578	ERR439570	BSAC	eo1069	2005	80.36425326	95	B2	O1:H7											S	S	S	S	S	S	S	S	S	S	non-ESBL	non-CTX-M															FIB			FII-s
ERS357579	ERR435131	BSAC	eo1070	2005	73.41963508	131	B2	O25:H4	H30-Rx	fimH30	gyrA-1AB	parC-1aAB	A	T	T	G	A	G	S	R	S	R	S	S	R	S	S	S	non-ESBL	non-CTX-M														FIA
ERS357580	ERR434700	BSAC	eo1071	2005	69.14225072	95	B2	O2:H7											R	R	S	S	S	S	R	S	S	S	non-ESBL	non-CTX-M															FIB			FII-s
ERS357581	ERR435529	BSAC	eo1072	2005	81.18372648	73	B2	O22:H1											S	S	S	S	S	S	S	S	S	S	non-ESBL	non-CTX-M															FIB
ERS357582	ERR435331	BSAC	eo1073	2005	76.44185454	95	B2	O1:H7											S	R	S	S	S	S	S	S	S	S	non-ESBL	non-CTX-M													B-O		FIB			FII-s
ERS357583	ERR435227	BSAC	eo1074	2005	77.5974415	73	B2	O6:H1											S	S	S	S	S	S	S	S	S	S	non-ESBL	non-CTX-M
ERS357584	ERR439571	BSAC	eo1076	2005	76.14334704	62	F	H45											R	R	S	S	S	S	S	S	S	S	non-ESBL	non-CTX-M																			FII-Y
ERS357585	ERR439572	BSAC	eo1077	2005	82.14278895	73	B2	H1											S	S	S	S	S	S	S	S	S	S	non-ESBL	non-CTX-M															FIB
ERS357586	ERR435530	BSAC	eo1078	2005	74.61840023	69	D	O17:H18											R	R	S	S	S	S	R	S	S	S	non-ESBL	non-CTX-M													B-O		FIB				FII-Y
ERS357587	ERR434581	BSAC	eo1079	2005	89.53616567	73	B2	O6:H1											S	S	S	S	S	S	S	S	S	S	non-ESBL	non-CTX-M															FIB
ERS357588	ERR434582	BSAC	eo1080	2005	78.01570363	131	B2	O25:H4	H30-Rx	fimH30	gyrA-1AB	parC-1aAB	A	T	T	G	A	G	S	S	S	R	S	S	S	S	S	S	non-ESBL	non-CTX-M														FIA	FIB
ERS357589	ERR439650	BSAC	eo1091	2005	65.22382985	73	B2	O6:H1											S	R	S	S	S	S	S	S	S	S	non-ESBL	non-CTX-M															FIB
ERS357590	ERR435531	BSAC	eo1092	2005	79.36248793	69	D	O17:H18											S	R	S	S	S	S	S	S	S	S	non-ESBL	non-CTX-M															FIB
ERS357499	ERR439718	BSAC	eo1093	2005	66.04275758	73	B2	O2:H1											R	R	S	S	S	S	S	S	S	R	non-ESBL	non-CTX-M														FIA	FIB
ERS357496	ERR435078	BSAC	eo1094	2005	81.68819189	69	D	O17:H18											R	R	S	S	S	S	I	S	S	S	non-ESBL	non-CTX-M															FIB				FII-Y
ERS357497	ERR434907	BSAC	eo1095	2005	73.60067566	131	B2	O25:H4	H30-R	fimH30	gyrA-1AB	parC-1aAB	A	T	T	G	G	A	S	R	S	R	S	S	S	S	S	S	non-ESBL	non-CTX-M														FIA	FIB
ERS357498	ERR435079	BSAC	eo1096	2005	84.4163844	73	B2	O6:H1											S	R	S	S	S	S	S	S	S	S	non-ESBL	non-CTX-M															FIB
ERS357591	ERR434307	BSAC	eo1097	2005	76.32414496	95	B2	O1:H7											S	S	S	S	S	S	S	S	S	S	non-ESBL	non-CTX-M															FIB
ERS357592	ERR435132	BSAC	eo1098	2005	68.79860912	59	F	O1:H7											S	R	S	S	S	S	S	S	S	S	non-ESBL	non-CTX-M													B-O						FII-Y
ERS358222	ERR439623	BSAC	eo1099	2005	63.44789668	80	B2	O75:H7											R	R	S	S	S	S	S	S	S	S	non-ESBL	non-CTX-M
ERS357593	ERR435332	BSAC	eo1100	2005	71.9262701	91	B2	O39:H4											S	S	S	S	S	S	S	S	S	S	non-ESBL	non-CTX-M															FIB			FII-s	FII-Y
ERS358139	ERR435275	BSAC	eo1131	2005	72.66531662	131	B2	O25:H4	H30-R	fimH30	gyrA-1A	parC-1a	A	T	T	G	G	G	R	R	S	S	S	S	S	S	S	S	non-ESBL	non-CTX-M														FIA	FIB
ERS357594	ERR435416	BSAC	eo1132	2005	77.94110791	88	A	O9:H4											S	S	S	S	S	S	S	S	S	S	non-ESBL	non-CTX-M													B-O		FIB
ERS357595	ERR435133	BSAC	eo1133	2005	58.56374971	648	F	O1:H6											R	R	S	R	S	S	S	S	S	S	non-ESBL	non-CTX-M														FIA	FIB
ERS357596	ERR439573	BSAC	eo1134	2005	76.26090664	62	F	O7:H45											S	S	S	S	S	S	S	S	S	S	non-ESBL	non-CTX-M															FIB				FII-Y
ERS357597	ERR435333	BSAC	eo1135	2005	68.68650816	95	B2	O1:H7											S	S	S	S	S	S	S	S	S	S	non-ESBL	non-CTX-M													B-O		FIB			FII-s
ERS357598	ERR434496	BSAC	eo1136	2005	94.87470665	58	B1	O9:H25											S	R	S	S	S	S	S	S	S	S	non-ESBL	non-CTX-M														FIA	FIB
ERS357599	ERR435228	BSAC	eo1137	2005	71.84511458	131	B2	O25:H4	H30-Rx	fimH30	gyrA-1AB	parC-1aAB	A	T	T	G	A	G	S	R	S	R	S	S	S	S	S	S	non-ESBL	non-CTX-M															FIB
ERS357600	ERR435532	BSAC	eo1138	2005	74.60330252	2272	A	O45:H7											S	R	S	S	S	S	S	S	S	S	non-ESBL	non-CTX-M															FIB
ERS357601	ERR435134	BSAC	eo1139	2005	73.89262654	131	B2	O25:H4	H30-Rx	fimH30	gyrA-1AB	parC-1aAB	A	T	T	G	A	G	S	R	S	R	S	S	S	S	S	S	non-ESBL	non-CTX-M															FIB
ERS357602	ERR435417	BSAC	eo1140	2005	80.27009663	127	B2	O6:H31											S	S	S	S	S	S	S	S	S	S	non-ESBL	non-CTX-M																		FII-s	FII-Y
ERS358154	ERR434444	BSAC	eo1161	2005	71.99404042	10	A	NA:H4											S	S	S	S	S	S	S	S	S	S	non-ESBL	non-CTX-M													B-O		FIB			FII-s	FII-Y
ERS357603	ERR435418	BSAC	eo1162	2005	79.9026482	357	B2	O13/O135:H4											S	S	S	S	S	R	S	S	S	S	non-ESBL	non-CTX-M															FIB	FIC		FII-s
ERS357604	ERR435419	BSAC	eo1163	2005	79.91875419	69	D	O17:H18											S	R	S	S	S	S	S	S	S	S	non-ESBL	non-CTX-M													B-O		FIB				FII-Y
ERS357605	ERR435229	BSAC	eo1164	2005	65.54195202	69	D	O17:H18											S	S	S	S	S	S	S	S	S	S	non-ESBL	non-CTX-M															FIB				FII-Y
ERS357606	ERR434400	BSAC	eo1165	2005	88.143357	73	B2	O6:H1											S	S	S	S	S	S	S	S	S	S	non-ESBL	non-CTX-M																		FII-s
ERS357607	ERR439574	BSAC	eo1166	2005	79.40304651	73	B2	H1											S	S	S	S	S	S	S	S	S	S	non-ESBL	non-CTX-M															FIB
ERS358153	ERR435563	BSAC	eo1167	2005	75.75052464	1333	B2	NA:H10											S	S	S	S	S	S	S	S	S	S	non-ESBL	non-CTX-M															FIB
ERS358152	ERR435375	BSAC	eo1168	2005	64.53105792	73	B2	O2:H1											R	R	S	S	S	S	S	S	S	I	non-ESBL	non-CTX-M
ERS357608	ERR435334	BSAC	eo1169	2005	61.83537796	73	B2	O18:H1											S	S	S	S	S	S	S	S	S	S	non-ESBL	non-CTX-M															FIB
ERS357609	ERR434401	BSAC	eo1170	2005	82.48496211	131	B2	O25:H4	H30-R	fimH22	gyrA-1a	parC-1	T	A	C	A	G	G	S	S	S	S	S	S	S	S	S	S	non-ESBL	non-CTX-M															FIB
ERS358221	ERR434738	BSAC	eo1171	2005	67.69066704	73	B2	O18:H1											S	R	S	S	S	S	S	S	S	S	non-ESBL	non-CTX-M															FIB
ERS358151	ERR439607	BSAC	eo1172	2005	77.80787649	73	B2	O2:H1											R	R	S	S	S	S	S	S	S	S	non-ESBL	non-CTX-M
ERS358220	ERR434448	BSAC	eo1173	2005	72.15011462	131	B2	O25:H4	H30-Rx	fimH30	gyrA-1AB	parC-1aAB	A	T	T	G	A	G	R	R	I	R	R	R	S	S	S	S	ESBL	CTX-M														FIA
ERS358219	ERR435476	BSAC	eo1174	2005	83.95500229	640	B2	O13/O135:H4											S	S	S	S	S	S	S	S	S	S	non-ESBL	non-CTX-M															FIB	FIC
ERS358218	ERR439622	BSAC	eo1175	2005	69.17842483	88	A	O8:H19											R	R	S	S	S	S	S	S	S	S	non-ESBL	non-CTX-M															FIB			FII-s
ERS358150	ERR434539	BSAC	eo1176	2005	87.42544637	131	B2	O25:H4	H30-Rx	fimH30	gyrA-1AB	parC-1aAB	A	T	T	G	A	G	R	R	I	R	R	R	S	S	S	S	ESBL	CTX-M														FIA
ERS358149	ERR435277	BSAC	eo1177	2005	68.35935198	73	B2	O2:H1											S	S	S	S	S	S	S	S	S	S	non-ESBL	non-CTX-M
ERS358148	ERR439606	BSAC	eo1178	2005	78.55727738	95	B2	O1:H7											S	R	S	S	S	S	S	S	S	S	non-ESBL	non-CTX-M															FIB			FII-s
ERS357610	ERR435135	BSAC	eo1179	2005	65.58138391	95	B2	O2:H4											R	R	S	S	S	S	S	S	S	S	non-ESBL	non-CTX-M															FIB			FII-s
ERS357611	ERR434308	BSAC	eo1180	2005	76.66601164	73	B2	O6:H1											S	S	S	S	S	S	S	S	S	S	non-ESBL	non-CTX-M																		FII-s
ERS357613	ERR435230	BSAC	eo1192	2005	80.0365225	533	A	O9:H31											R	R	I	R	S	R	S	S	S	I	non-ESBL	non-CTX-M														FIA	FIB
ERS357614	ERR439575	BSAC	eo1193	2005	69.33544058	131	B2	O25:H4	H30-Rx	fimH30	gyrA-1AB	parC-1aAB	A	T	T	G	A	G	R	R	I	R	R	R	S	S	S	S	ESBL	CTX-M														FIA
ERS357615	ERR435335	BSAC	eo1194	2005	65.64340784	95	B2	O18:H7											S	R	S	S	S	S	S	S	S	S	non-ESBL	non-CTX-M														FIA	FIB
ERS357616	ERR434583	BSAC	eo1195	2005	81.60393582	12	B2	O4:H1											R	R	S	S	S	S	S	S	S	S	non-ESBL	non-CTX-M													B-O	FIA	FIB			FII-s
ERS357617	ERR435421	BSAC	eo1196	2005	64.45480753	1057	B2	O75:H5											S	S	S	S	S	S	S	S	S	S	non-ESBL	non-CTX-M																		FII-s
ERS357618	ERR435136	BSAC	eo1197	2005	67.87334651	14	B2	O75:H5											S	S	S	S	S	S	S	S	S	S	non-ESBL	non-CTX-M																		FII-s
ERS357619	ERR435533	BSAC	eo1198	2005	80.71296719	69	D	O17:H18											S	R	S	S	S	S	S	S	S	S	non-ESBL	non-CTX-M													B-O		FIB				FII-Y
ERS357620	ERR439576	BSAC	eo1199	2005	77.54105669	69	D	O15:H18											S	R	S	S	S	S	S	S	S	S	non-ESBL	non-CTX-M															FIB				FII-Y
ERS357621	ERR434827	BSAC	eo1200	2005	117.5687066	95	B2	O1:H7											S	S	S	S	S	S	S	S	S	S	non-ESBL	non-CTX-M															FIB			FII-s
ERS357622	ERR460494	BSAC	eo1201	2005	153.7831951	23	A	O8:H9											S	S	S	S	S	S	S	S	S	S	non-ESBL	non-CTX-M															FIB			FII-s
ERS357623	ERR434497	BSAC	eo1202	2005	83.98402786	131	B2	O25:H4	H30-Rx	fimH30	gyrA-1AB	parC-1aAB	A	T	T	G	A	G	R	R	S	R	S	S	S	S	S	S	non-ESBL	non-CTX-M														FIA	FIB
ERS357624	ERR434309	BSAC	eo1203	2005	69.61939371	452	B2	O81:H27											S	S	S	S	S	S	S	S	S	S	non-ESBL	non-CTX-M																		FII-s
ERS357625	ERR434584	BSAC	eo1204	2005	83.06874409	131	B2	O25:H4	H30-Rx	fimH30	gyrA-1AB	parC-1aAB	A	T	T	G	A	G	R	R	R	R	R	R	R	S	S	S	ESBL	CTX-M														FIA	FIB
ERS358147	ERR434633	BSAC	eo1205	2005	80.17579141	69	D	O17:H18											S	S	S	S	S	S	S	S	S	S	non-ESBL	non-CTX-M														FIA	FIB
ERS357626	ERR435336	BSAC	eo1206	2005	69.1156785	131	B2	NA:H4	H30-R	fimH22	gyrA-1a	parC-1	T	A	C	A	G	G	S	R	S	S	S	S	S	S	S	S	non-ESBL	non-CTX-M													B-O		FIB
ERS357627	ERR434310	BSAC	eo1207	2005	75.1981294	10	A	O162:H10											R	R	R	R	R	R	R	S	S	S	ESBL	CTX-M														FIA	FIB				FII-Y
ERS357628	ERR435337	BSAC	eo1208	2005	66.68399599	38	D	O1:H15											S	R	S	R	S	R	S	S	S	S	non-ESBL	non-CTX-M														FIA	FIB				FII-Y
ERS357629	ERR434828	BSAC	eo1209	2005	106.4270722	95	B2	O18:H7											S	R	S	S	S	S	S	S	S	S	non-ESBL	non-CTX-M													B-O		FIB			FII-s
ERS357630	ERR435338	BSAC	eo1210	2005	78.37682062	5648	B1	O160:H31											S	R	S	R	S	R	S	S	S	S	non-ESBL	non-CTX-M
ERS357184	ERR434283	BSAC	eo122	2001	78.18239708	80	B2	O75:H7											S	R	S	S		S	S	S		S	non-ESBL
ERS357631	ERR439577	BSAC	eo1221	2005	82.81602986	5628	B1	O108:H8											S	S	S	S	S	S	S	S	S	S	non-ESBL	non-CTX-M															FIB
ERS357632	ERR434498	BSAC	eo1222	2005	95.72453087	73	B2	O6:H1											S	R	S	S	S	S	S	S	S	S	non-ESBL	non-CTX-M															FIB
ERS357633	ERR434499	BSAC	eo1223	2005	79.15573288	95	B2	O2:H7											S	R	S	S	S	S	S	S	S	S	non-ESBL	non-CTX-M															FIB
ERS358207	ERR434446	BSAC	eo1224	2005	68.41085083	144	B2	O16:H6											S	R	S	S	S	S	S	S	S	S	non-ESBL	non-CTX-M													B-O		FIB			FII-s
ERS357634	ERR434701	BSAC	eo1225	2005	75.98155459	73	B2	O6:H1											S	R	I	S	R	R	S	S	S	S	ESBL	non-CTX-M
ERS357635	ERR435137	BSAC	eo1226	2005	71.81849062	73	B2	O6:H1											S	R	I	S	R	R	S	S	S	S	ESBL	non-CTX-M
ERS357636	ERR434585	BSAC	eo1227	2005	85.6261314	73	B2	O6:H1											S	R	I	S	R	R	S	S	S	S	ESBL	non-CTX-M
ERS357637	ERR435422	BSAC	eo1228	2005	77.01663267	95	B2	O45:H7											R	R	S	S	S	S	S	S	S	S	non-ESBL	non-CTX-M													B-O		FIB			FII-s	FII-Y
ERS357638	ERR434702	BSAC	eo1229	2005	73.29566127	131	B2	O25:H4	H30-R	fimH22	gyrA-1a	parC-1	T	A	C	A	G	G	R	R	S	S	S	S	S	S	S	S	non-ESBL	non-CTX-M															FIB
ERS357185	ERR434384	BSAC	eo123	2001	86.28099022	73	B2	O6:H1											S	R	S	S		S	S	S		S	non-ESBL																FIB
ERS357186	ERR434568	BSAC	eo124	2001	89.65201244	10	A	O9:H9											S	R	S	S		S	S	S		S	non-ESBL																FIB
ERS357187	ERR434284	BSAC	eo125	2001	78.92786581	73	B2	O6:H1											S	S	S	S		R	S	S		S	non-ESBL
ERS357188	ERR434478	BSAC	eo126	2001	82.70520147	95	B2	O45:H7											S	S	S	S		S	S	S		S	non-ESBL														B-O		FIB			FII-s	FII-Y
ERS357639	ERR435534	BSAC	eo1261	2006	84.3523204	847	B1	O108:H2											S	S	S	S	S	S	S	S	S	S	non-ESBL	non-CTX-M															FIB
ERS358162	ERR439609	BSAC	eo1262	2006	76.26927879	73	B2	O6:H1											R	R	S	S	S	R	S	S	S	S	non-ESBL	non-CTX-M															FIB
ERS358161	ERR435377	BSAC	eo1263	2006	72.57281679	12	B2	O4:H5											S	R	S	S	S	S	S	S	S	S	non-ESBL	non-CTX-M															FIB
ERS357640	ERR434500	BSAC	eo1264	2006	87.9592418	95	B2	O2:H4											S	S	S	S	S	S	S	S	S	S	non-ESBL	non-CTX-M															FIB			FII-s
ERS357641	ERR435423	BSAC	eo1265	2006	76.53136066	104	B2	O22:H1											S	S	S	S	S	S	S	S	S	S	non-ESBL	non-CTX-M
ERS357642	ERR434311	BSAC	eo1266	2006	71.84747297	95	B2	O1:H7											S	S	S	S	S	S	S	S	S	S	non-ESBL	non-CTX-M															FIB			FII-s
ERS357643	ERR435339	BSAC	eo1267	2006	77.74560438	48	A	O30:H11											S	R	S	S	S	S	S	S	S	S	non-ESBL	non-CTX-M														FIA	FIB				FII-Y
ERS357644	ERR439578	BSAC	eo1268	2006	82.3647715	372	B2	O83:H31											R	R	S	S	S	S	S	S	S	S	non-ESBL	non-CTX-M																		FII-s	FII-Y
ERS357645	ERR439579	BSAC	eo1269	2006	82.77565997	127	B2	O6:H31											S	S	S	S	S	S	S	S	S	S	non-ESBL	non-CTX-M															FIB			FII-s	FII-Y
ERS357189	ERR435119	BSAC	eo127	2001	70.23983209	405	F	O102:H6											R	R	S	R		R	S	S		I	non-ESBL															FIA				FII-s	FII-Y
ERS358160	ERR435565	BSAC	eo1270	2006	85.04509326	104	B2	NA:H1											R	R	S	S	I	R	S	S	S	I	ESBL	non-CTX-M
ERS357190	ERR435405	BSAC	eo129	2001	73.46964614	1257	B2	O8:H10											S	R	S	S		S	S	S		S	non-ESBL																FIB
ERS357191	ERR434669	BSAC	eo130	2001	77.34693129	10	A	O11:H4											S	R	S	S		S	S	S		S	non-ESBL														B-O		FIB				FII-Y
ERS357646	ERR435138	BSAC	eo1301	2006	74.75569833	131	B2	O25:H4	H30-Rx	fimH30	gyrA-1AB	parC-1aAB	A	T	T	G	A	G	R	R	S	R	S	R	R	S	S	S	non-ESBL	non-CTX-M													B-O	FIA
ERS358205	ERR435571	BSAC	eo1302	2006	74.17906509	617	A	O162:H10											R	R	S	R	S	S	S	S	S	S	non-ESBL	non-CTX-M															FIB
ERS357647	ERR434703	BSAC	eo1303	2006	80.85285302	131	B2	O25:H4	H30-Rx	fimH30	gyrA-1AB	parC-1aAB	A	T	T	G	A	G	R	R	R	R	R	R	S	S	S	R	ESBL	CTX-M														FIA
ERS357648	ERR435139	BSAC	eo1304	2006	74.39401742	131	B2	O25:H4	H30-Rx	fimH30	gyrA-1AB	parC-1aAB	A	T	T	G	A	G	R	R	S	R	S	S	I	S	S	S	non-ESBL	non-CTX-M														FIA	FIB
ERS357649	ERR435140	BSAC	eo1305	2006	73.22383852	73	B2	O2:H1											R	R	S	S	S	S	S	S	S	S	non-ESBL	non-CTX-M
ERS357650	ERR435141	BSAC	eo1306	2006	66.36508453	73	B2	O6:H1											S	S	S	S	S	S	S	S	S	S	non-ESBL	non-CTX-M															FIB
ERS357651	ERR434924	BSAC	eo1307	2006	69.28421453	73	B2	O6:H1											S	S	S	S	S	S	S	S	S	S	non-ESBL	non-CTX-M															FIB
ERS357652	ERR434995	BSAC	eo1308	2006	73.30134206	131	B2	O25:H4	H30-Rx	fimH30	gyrA-1AB	parC-1aAB	A	T	T	G	A	G	R	R	R	R	R	R	R	S	S	S	ESBL	CTX-M														FIA
ERS357653	ERR434402	BSAC	eo1309	2006	80.02994114	73	B2	O18:H1											S	R	S	S	S	S	S	S	S	S	non-ESBL	non-CTX-M															FIB
ERS357654	ERR439580	BSAC	eo1310	2006	88.94416244	73	B2	O18:H1											R	R	S	S	S	S	S	S	S	S	non-ESBL	non-CTX-M
ERS357655	ERR434996	BSAC	eo1311	2006	78.44177367	5491	A	O8:H21											R	R	R	R	R	R	R	S	S	S	ESBL	CTX-M														FIA	FIB			FII-s
ERS357656	ERR434501	BSAC	eo1312	2006	89.69051993	14	B2	O75:H5											S	R	S	S	S	S	S	S	S	S	non-ESBL	non-CTX-M															FIB			FII-s
ERS357657	ERR435142	BSAC	eo1313	2006	62.60235621	127	B2	O6:H31											S	R	S	S	S	S	S	S	S	S	non-ESBL	non-CTX-M																		FII-s	FII-Y
ERS357658	ERR435231	BSAC	eo1314	2006	73.10018272	410	A	O8:H21											R	R	R	R	R	R	R	S	S	S	ESBL	CTX-M														FIA	FIB
ERS357659	ERR435535	BSAC	eo1315	2006	86.56770873	357	B2	O13/O135:H4											S	S	S	S	S	S	S	S	S	S	non-ESBL	non-CTX-M															FIB			FII-s
ERS357660	ERR434312	BSAC	eo1316	2006	73.65688025	95	B2	O1:H7											S	S	S	S	S	S	S	S	S	S	non-ESBL	non-CTX-M															FIB			FII-s
ERS358215	ERR435383	BSAC	eo1317	2006	67.05489234	167	A	H9											R	R	R	R	R	R	R	S	S	R	ESBL	CTX-M														FIA	FIB
ERS357661	ERR434586	BSAC	eo1318	2006	81.57218001	127	B2	O6:H31											S	R	S	S	S	S	S	S	S	S	non-ESBL	non-CTX-M															FIB			FII-s
ERS357662	ERR434997	BSAC	eo1319	2006	79.63245266	131	B2	O25:H4	H30-R	fimH30	gyrA-1AB	parC-1aAB	A	T	T	G	G	A	S	R	S	R	S	S	S	S	S	S	non-ESBL	non-CTX-M														FIA	FIB
ERS357663	ERR435536	BSAC	eo1320	2006	89.92448347	58	B1	O9:H4											S	S	S	S	S	S	S	S	S	S	non-ESBL	non-CTX-M														FIA	FIB
ERS357664	ERR434998	BSAC	eo1321	2006	68.45310601	95	B2	O45:H7											S	S	S	S	S	S	S	S	S	S	non-ESBL	non-CTX-M													B-O		FIB			FII-s	FII-Y
ERS357665	ERR434403	BSAC	eo1322	2006	75.04261175	5425	B2	O18:H7											S	S	S	S	S	S	S	S	S	S	non-ESBL	non-CTX-M															FIB			FII-s
ERS357666	ERR434999	BSAC	eo1323	2006	71.20557794	5384	B2	O75:H7											R	R	S	S	S	S	S	S	S	R	non-ESBL	non-CTX-M															FIB
ERS357762	ERR434320	BSAC	eo1324	2006	78.17719978	5425	B2	O18:H7											S	S	S	S	S	S	S	S	S	S	non-ESBL	non-CTX-M															FIB
ERS357763	ERR434413	BSAC	eo1325	2006	79.4339968	144	B2	O16:H6											S	S	S	S	S	S	S	S	S	S	non-ESBL	non-CTX-M															FIB
ERS357764	ERR435548	BSAC	eo1326	2006	79.84625039	69	D	O17:H18											S	R	S	S	S	S	S	S	S	S	non-ESBL	non-CTX-M															FIB				FII-Y
ERS357730	ERR435428	BSAC	eo1327	2006	65.71258877	393	F	O15:H1											R	R	S	R	S	R	S	S	S	S	non-ESBL	non-CTX-M													B-O	FIA
ERS357875	ERR435163	BSAC	eo1328	2006	71.64981531	393	F	O15:H1											R	R	S	R	S	S	S	S	S	S	non-ESBL	non-CTX-M														FIA
ERS357765	ERR435242	BSAC	eo1329	2006	83.74915632	73	B2	O6:H1											S	S	S	S	S	S	S	S	S	S	non-ESBL	non-CTX-M
ERS357766	ERR434592	BSAC	eo1330	2006	86.65169169	73	B2	O6:H1											S	S	S	S	S	S	S	S	S	S	non-ESBL	non-CTX-M
ERS357767	ERR435154	BSAC	eo1341	2006	82.08288519	73	B2	O18:H1											S	S	S	S	S	S	S	S	S	S	non-ESBL	non-CTX-M
ERS357768	ERR434321	BSAC	eo1342	2006	82.41395123	357	B2	O13/O135:H4											S	S	S	S	S	S	S	S	S	S	non-ESBL	non-CTX-M															FIB	FIC		FII-s
ERS357769	ERR435347	BSAC	eo1343	2006	70.8357585	14	B2	O18:H5											R	R	S	S	S	S	S	S	S	I	non-ESBL	non-CTX-M																		FII-s
ERS357770	ERR434593	BSAC	eo1344	2006	80.20831454	73	B2	O6:H1											S	S	S	S	S	S	S	S	S	S	non-ESBL	non-CTX-M															FIB			FII-s
ERS357771	ERR439592	BSAC	eo1345	2006	79.20757504	1858	B2	O75:H5											S	S	S	S	S	S	S	S	S	S	non-ESBL	non-CTX-M															FIB			FII-s
ERS357772	ERR435155	BSAC	eo1346	2006	79.70913963	131	B2	O25:H4	H30-Rx	fimH30	gyrA-1AB	parC-1aAB	A	T	T	G	A	G	R	R	R	R	R	R	S	S	S	I	ESBL	CTX-M														FIA	FIB
ERS357773	ERR435243	BSAC	eo1347	2006	93.39858849	1081	B1	O81:H14											S	R	S	S	S	S	S	S	S	S	non-ESBL	non-CTX-M
ERS357774	ERR435549	BSAC	eo1348	2006	86.90277879	12	B2	O4:H1											R	R	S	S	S	S	S	S	S	S	non-ESBL	non-CTX-M														FIA	FIB			FII-s
ERS357775	ERR434322	BSAC	eo1349	2006	83.0403963	372	B2	O117:H28											R	R	S	S	S	S	R	S	S	R	non-ESBL	non-CTX-M																		FII-s	FII-Y
ERS357776	ERR435348	BSAC	eo1350	2006	77.54177841	93	A	O7:H4											S	S	S	S	S	S	S	S	S	S	non-ESBL	non-CTX-M															FIB
ERS357777	ERR439593	BSAC	eo1381	2006	88.24577288	767	B1	O8:H9											R	R	S	S	S	R	S	S	S	R	non-ESBL	non-CTX-M															FIB
ERS357778	ERR434323	BSAC	eo1382	2006	76.86113715	393	F	O15:H1											R	R	S	R	S	S	I	S	S	R	non-ESBL	non-CTX-M														FIA
ERS357876	ERR435254	BSAC	eo1383	2006	82.38920725	124	B1	O82:H20											S	R	S	S	S	S	S	S	S	S	non-ESBL	non-CTX-M
ERS357877	ERR434520	BSAC	eo1384	2006	86.92271845	131	B2	O25:H4	H30-Rx	fimH30	gyrA-1AB	parC-1aAB	A	T	T	G	A	G	R	R	S	R	S	S	S	S	S	R	non-ESBL	non-CTX-M													B-O	FIA
ERS357898	ERR435360	BSAC	eo1385	2006	78.77102692	1231	B2	O18:H7											S	S	S	S	S	S	S	S	S	S	non-ESBL	non-CTX-M															FIB			FII-s
ERS357780	ERR434325	BSAC	eo1386	2006	76.57697537	69	D	O17:H18											S	R	S	S	S	S	S	S	S	S	non-ESBL	non-CTX-M													B-O		FIB				FII-Y
ERS357899	ERR434611	BSAC	eo1387	2006	88.33665522	393	F	O15:H1											S	S	S	R	S	S	S	S	S	S	non-ESBL	non-CTX-M														FIA	FIB
ERS357783	ERR434594	BSAC	eo1388	2006	88.74801026	1459	B2	O124:H10											S	S	S	S	S	S	S	S	S	S	non-ESBL	non-CTX-M
ERS357784	ERR434595	BSAC	eo1389	2006	80.57100419	69	D	O17:H18											R	R	S	S	S	S	S	S	S	S	non-ESBL	non-CTX-M													B-O		FIB				FII-Y
ERS357785	ERR434326	BSAC	eo1390	2006	68.09015368	394	D	O17:H18											R	R	S	S	S	S	S	S	S	S	non-ESBL	non-CTX-M														FIA	FIB				FII-Y
ERS357212	ERR434796	BSAC	eo141	2001	57.66199188	357	B2	O13/O135:H4											S	S	S	S		S	S	S		S	non-ESBL																FIB	FIC		FII-s
ERS357706	ERR434408	BSAC	eo1411	2006	87.33220653	12	B2	O4:H5											S	R	S	S	S	S	S	S	S	S	non-ESBL	non-CTX-M																		FII-s
ERS357787	ERR434596	BSAC	eo1413	2006	90.33866414	641	B1	O91:H10											S	S	S	S	S	S	S	S	S	S	non-ESBL	non-CTX-M
ERS357841	ERR434603	BSAC	eo1415	2006	80.29766426	73	B2	O18:H1											S	R	S	S	S	S	S	S	S	S	non-ESBL	non-CTX-M													B-O
ERS357789	ERR435433	BSAC	eo1416	2006	73.18162301	95	B2	O45:H7											R	R	S	S	S	S	S	S	S	S	non-ESBL	non-CTX-M													B-O		FIB			FII-s	FII-Y
ERS357790	ERR434597	BSAC	eo1417	2006	76.07235337	80	B2	O2:H7											S	S	S	S	S	S	S	S	S	S	non-ESBL	non-CTX-M
ERS357791	ERR434415	BSAC	eo1418	2006	76.14363439	648	F	O1:H42											S	S	S	S	S	S	S	S	S	S	non-ESBL	non-CTX-M															FIB
ERS357792	ERR435244	BSAC	eo1419	2006	71.95034172	38	D	O86:H18											R	R	S	S	S	S	S	S	S	S	non-ESBL	non-CTX-M															FIB				FII-Y
ERS357192	ERR434569	BSAC	eo142	2001	89.19712181	91	B2	O39:H4											S	S	S	S		S	S	S		S	non-ESBL																FIB				FII-Y
ERS357793	ERR434598	BSAC	eo1420	2006	87.02069426	416	B2	O18:H7											S	S	S	S	S	S	S	S	S	S	non-ESBL	non-CTX-M															FIB			FII-s
ERS357838	ERR435161	BSAC	eo1421	2006	69.62633268	131	B2	O25:H4	H30-R	fimH22	gyrA-1a	parC-1	T	A	C	A	G	G	S	S	S	S	S	S	S	S	S	S	non-ESBL	non-CTX-M															FIB
ERS357795	ERR435350	BSAC	eo1422	2006	68.86852095	131	B2	O25:H4	H30-Rx	fimH30	gyrA-1AB	parC-1aAB	A	T	T	G	A	G	R	R	R	R	R	R	S	S	S	R	ESBL	CTX-M														FIA
ERS357796	ERR434327	BSAC	eo1423	2006	79.53427736	10	A	O162:H10											R	R	S	R	S	S	S	S	S	S	non-ESBL	non-CTX-M															FIB			FII-s
ERS357797	ERR434328	BSAC	eo1424	2006	90.27110708	5614	B1	O172:H28											S	S	S	S	S	S	S	S	S	S	non-ESBL	non-CTX-M
ERS357798	ERR434707	BSAC	eo1426	2006	72.84623209	131	B2	O25:H4	H30-Rx	fimH30	gyrA-1AB	parC-1aAB	A	T	T	G	A	G	R	R	I	R	R	R	S	S	S	I	ESBL	CTX-M														FIA
ERS357799	ERR435245	BSAC	eo1427	2006	78.52095729	998	B2	O2:H6											R	R	S	S	S	S	S	S	S	R	non-ESBL	non-CTX-M																		FII-s
ERS357840	ERR439653	BSAC	eo1428	2006	65.23330741	95	B2	O2:H4											R	R	S	S	S	S	S	S	S	S	non-ESBL	non-CTX-M															FIB			FII-s
ERS357801	ERR439651	BSAC	eo1429	2006	58.44405282	131	B2	O25:H4	H30-Rx	fimH30	gyrA-1AB	parC-1aAB	A	T	T	G	A	G	R	R	R	R	R	R	R	S	S	I	ESBL	CTX-M														FIA
ERS357193	ERR435120	BSAC	eo143	2001	72.42233245	79	B2	O2:H4											R	R	S	S		S	S	S		S	non-ESBL														B-O		FIB
ERS357802	ERR434708	BSAC	eo1430	2006	73.2974107	131	B2	O25:H4	H30-Rx	fimH30	gyrA-1AB	parC-1aAB	A	T	T	G	A	G	R	R	I	R	R	R	S	S	S	I	ESBL	CTX-M														FIA
ERS357194	ERR434570	BSAC	eo144	2001	92.30459056	410	A	O34:H9											R	R	S	R		S	R	S		S	non-ESBL															FIA
ERS357837	ERR435160	BSAC	eo1441	2006	69.27577411	405	F	O102:H6											R	R	R	R	R	R	R	I	S	I	ESBL	CTX-M														FIA	FIB			FII-s	FII-Y
ERS357804	ERR435435	BSAC	eo1442	2006	74.91720974	95	B2	O2:H7											S	S	S	S	S	S	S	S	S	S	non-ESBL	non-CTX-M																		FII-s
ERS357805	ERR434417	BSAC	eo1443	2006	74.28597446	131	B2	O25:H4	H30-Rx	fimH30	gyrA-1AB	parC-1aAB	A	T	T	G	A	G	R	R	I	R	R	R	S	S	S	R	ESBL	CTX-M														FIA
ERS357836	ERR435159	BSAC	eo1444	2006	64.19913311	5360	B2	O2:H7											S	R	S	S	S	S	S	S	S	S	non-ESBL	non-CTX-M																		FII-s
ERS357807	ERR434418	BSAC	eo1445	2006	73.12627243	131	B2	O25:H4	H30-Rx	fimH30	gyrA-1AB	parC-1aAB	A	T	T	G	A	G	R	R	I	R	R	R	S	S	S	I	ESBL	CTX-M														FIA
ERS357808	ERR435156	BSAC	eo1446	2006	73.72969582	73	B2	O6:H1											R	R	S	S	S	R	S	S	S	S	non-ESBL	non-CTX-M
ERS357839	ERR434420	BSAC	eo1447	2006	76.30264755	14	B2	O75:H5											S	S	S	S	S	S	S	S	S	S	non-ESBL	non-CTX-M															FIB			FII-s
ERS357810	ERR435351	BSAC	eo1448	2006	63.22086284	95	B2	O1:H1											S	R	S	S	S	S	I	S	S	S	non-ESBL	non-CTX-M													B-O		FIB			FII-s
ERS357845	ERR434516	BSAC	eo1449	2006	83.94330335	131	B2	O25:H4	H30-Rx	fimH30	gyrA-1AB	parC-1aAB	A	T	T	G	A	G	R	R	R	R	R	R	S	S	S	R	ESBL	CTX-M														FIA
ERS357195	ERR439538	BSAC	eo145	2001	95.27125005	410	A	O34:H9											R	R	S	R		S	R	S		S	non-ESBL															FIA	FIB			FII-s
ERS357812	ERR434515	BSAC	eo1450	2006	85.05638676	367	A	O9:H19											S	S	S	S	S	S	S	S	S	S	non-ESBL	non-CTX-M														FIA	FIB
ERS357843	ERR435440	BSAC	eo1451	2006	74.07527179	648	F	O1:H6											S	R	S	R	S	R	S	S	S	S	non-ESBL	non-CTX-M																			FII-Y
ERS357814	ERR434709	BSAC	eo1452	2006	72.74304104	964	F	O102:H6											R	R	S	R	S	R	S	R	S	R	non-ESBL	non-CTX-M														FIA	FIB			FII-s	FII-Y
ERS357811	ERR434514	BSAC	eo1453	2006	103.7361961	69	D	O17:H18											R	R	S	S	S	S	S	S	S	S	non-ESBL	non-CTX-M															FIB
ERS357813	ERR434599	BSAC	eo1454	2006	73.15389424	12	B2	O21:H5											R	R	S	S	S	S	S	S	S	S	non-ESBL	non-CTX-M															FIB			FII-s
ERS357815	ERR435437	BSAC	eo1455	2006	74.28885684	73	B2	O6:H1											S	R	S	S	S	S	S	S	S	S	non-ESBL	non-CTX-M														FIA	FIB			FII-s
ERS357816	ERR435246	BSAC	eo1456	2006	75.35112427	10	A	NA:H2											R	R	S	S	S	S	S	S	S	S	non-ESBL	non-CTX-M															FIB				FII-Y
ERS357668	ERR435424	BSAC	eo1457	2006	74.16814349	69	D	O17:H18											S	R	S	S	S	S	S	S	S	S	non-ESBL	non-CTX-M															FIB				FII-Y
ERS357842	ERR435353	BSAC	eo1458	2006	77.9396232	115	F	O92:H31											S	R	S	S	S	S	S	S	S	S	non-ESBL	non-CTX-M																			FII-Y
ERS357817	ERR439652	BSAC	eo1459	2006	64.80515656	131	B2	O25:H4	H30-Rx	fimH30	gyrA-1AB	parC-1aAB	A	T	T	G	A	G	R	R	S	R	S	S	S	S	S	S	non-ESBL	non-CTX-M														FIA
ERS357196	ERR435406	BSAC	eo146	2001	76.31779733	127	B2	O6:H31											S	R	S	S		S	S	S		S	non-ESBL																			FII-s	FII-Y
ERS357715	ERR435238	BSAC	eo1460	2006	72.27600928	405	F	O2:H4											S	R	S	S	S	S	S	S	S	S	non-ESBL	non-CTX-M															FIB				FII-Y
ERS357197	ERR435210	BSAC	eo147	2001	83.16914881	73	B2	O2:H1											S	S	S	R		S	R	S		S	non-ESBL																FIB
ERS357822	ERR434419	BSAC	eo1471	2006	70.6044173	131	B2	O25:H4	H30-Rx	fimH30	gyrA-1AB	parC-1aAB	A	T	T	G	A	G	R	R	S	R	S	S	R	S	S	R	non-ESBL	non-CTX-M														FIA
ERS357823	ERR435250	BSAC	eo1472	2006	88.65965398	95	B2	O1:H7											S	R	S	S	S	S	S	S	S	S	non-ESBL	non-CTX-M													B-O		FIB
ERS357824	ERR435001	BSAC	eo1473	2006	65.90882416	131	B2	O25:H4	H30-Rx	fimH30	gyrA-1AB	parC-1aAB	A	T	T	G	A	G	S	S	S	R	S	S	R	S	S	S	non-ESBL	non-CTX-M														FIA
ERS357825	ERR434710	BSAC	eo1474	2006	64.77539249	648	F	O1:H6											S	R	S	R	S	S	S	S	S	S	non-ESBL	non-CTX-M																			FII-Y
ERS357900	ERR435256	BSAC	eo1475	2006	79.17637907	23	A	O78:H4											S	R	S	S	S	S	S	S	S	S	non-ESBL	non-CTX-M															FIB			FII-s
ERS357826	ERR435439	BSAC	eo1476	2006	70.04116404	12	B2	O4:H5											S	S	S	S	S	S	S	S	S	S	non-ESBL	non-CTX-M
ERS357827	ERR435157	BSAC	eo1477	2006	71.33273495	131	B2	O25:H4	H30-R	fimH22	gyrA-1a	parC-1	T	A	C	A	G	G	R	R	S	S	S	S	S	S	S	R	non-ESBL	non-CTX-M															FIB
ERS357828	ERR435550	BSAC	eo1478	2006	80.98429172	69	D	O15:H18											S	R	S	S	S	S	S	S	S	S	non-ESBL	non-CTX-M													B-O		FIB				FII-Y
ERS357819	ERR435438	BSAC	eo1479	2006	70.15214268	12	B2	O4:H5											S	R	S	S	S	S	S	S	S	S	non-ESBL	non-CTX-M															FIB			FII-s
ERS357198	ERR435211	BSAC	eo148	2001	81.19777902	10	A	O9:H9											S	R	S	S		R	S	S		S	non-ESBL																FIB				FII-Y
ERS357199	ERR434479	BSAC	eo149	2001	75.91749788	372	B2	O83:H31											R	R	S	S		R	S	S		S	non-ESBL																FIB			FII-s	FII-Y
ERS357200	ERR434285	BSAC	eo150	2001	76.81430855	73	B2	O6:H1											S	R	S	S		S	S	S		S	non-ESBL																FIB
ERS357753	ERR439591	BSAC	eo1511	2007	79.72720647	127	B2	O6:H31											S	S	S	S	S	S	S	S	S	S	non-ESBL	non-CTX-M															FIB			FII-s	FII-Y
ERS357667	ERR439581	BSAC	eo1512	2007	87.44919866	131	B2	O16:H5	H30-R	fimH41	gyrA-1a	parC-1	T	A	C	A	G	G	S	S	S	S	S	R	S	S	S	S	non-ESBL	non-CTX-M
ERS357754	ERR435152	BSAC	eo1513	2007	70.59537026	131	B2	O25:H4	H30-Rx	fimH30	gyrA-1AB	parC-1aAB	A	T	T	G	A	G	R	R	S	R	S	R	S	S	S	S	non-ESBL	non-CTX-M													B-O	FIA	FIB
ERS357727	ERR434318	BSAC	eo1514	2007	70.95208616	648	F	O1:H6											R	R	S	R	S	S	S	S	S	S	non-ESBL	non-CTX-M														FIA					FII-Y
ERS357820	ERR435248	BSAC	eo1515	2007	78.17240609	10	A	O81:H27											S	R	S	S	S	S	S	S	S	S	non-ESBL	non-CTX-M																			FII-Y
ERS357821	ERR435249	BSAC	eo1516	2007	90.70375268	10	A	O13/O135:H11											S	R	S	S	S	S	S	S	S	S	non-ESBL	non-CTX-M																			FII-Y
ERS357829	ERR434600	BSAC	eo1517	2007	81.82592609	12	B2	O4:H5											R	R	S	S	S	S	S	S	S	S	non-ESBL	non-CTX-M														FIA	FIB			FII-s
ERS357830	ERR439595	BSAC	eo1518	2007	79.93947085	393	F	O15:H12											R	R	S	R	S	S	R	S	S	S	non-ESBL	non-CTX-M														FIA	FIB				FII-Y
ERS357682	ERR435540	BSAC	eo1520	2007	76.32087715	69	D	O17:H18											R	R	S	S	S	S	S	S	S	S	non-ESBL	non-CTX-M													B-O		FIB
ERS357831	ERR434601	BSAC	eo1551	2007	84.47894324	131	B2	O25:H4	H30-Rx	fimH30	gyrA-1AB	parC-1aAB	A	T	T	G	A	G	S	R	R	R	R	R	S	S	S	S	ESBL	CTX-M														FIA	FIB
ERS357832	ERR434602	BSAC	eo1552	2007	89.64528065	131	B2	O25:H4	H30-Rx	fimH30	gyrA-1AB	parC-1aAB	A	T	T	G	A	G	R	R	R	R	R	R	R	S	S	S	ESBL	CTX-M														FIA	FIB
ERS358159	ERR435564	BSAC	eo1553	2007	75.59897513	95	B2	O2:H7											S	R	S	S	S	S	S	S	S	S	non-ESBL	non-CTX-M															FIB			FII-s
ERS358258	ERR434641	BSAC	eo1554	2007	93.3772683	73	B2	O6:H1											R	R	S	S	S	S	S	S	S	S	non-ESBL	non-CTX-M
ERS357732	ERR435342	BSAC	eo1555	2007	64.8657629	62	F	O7:H45											S	R	S	S	S	S	R	S	S	S	non-ESBL	non-CTX-M														FIA	FIB			FII-s	FII-Y
ERS358158	ERR435185	BSAC	eo1556	2007	57.47187581	5242	B2	O2:H1											S	S	S	S	S	S	S	S	S	S	non-ESBL	non-CTX-M															FIB
ERS357833	ERR435352	BSAC	eo1557	2007	75.67062409	73	B2	O6:H1											S	S	S	S	S	S	S	S	S	S	non-ESBL	non-CTX-M
ERS357834	ERR435251	BSAC	eo1558	2007	95.34791601	348	B1	O110:H28											S	S	S	S	S	S	S	S	S	S	non-ESBL	non-CTX-M
ERS357782	ERR435349	BSAC	eo1559	2007	70.43414758	5363	A	O21:H4											S	S	S	S	S	S	S	S	S	S	non-ESBL	non-CTX-M															FIB				FII-Y
ERS358157	ERR435376	BSAC	eo1560	2007	69.84701903	73	B2	O2:H1											R	R	S	S	S	S	S	S	S	S	non-ESBL	non-CTX-M															FIB
ERS357818	ERR435247	BSAC	eo1561	2007	75.08416621	69	D	O25:H18											R	R	S	S	S	S	S	S	S	S	non-ESBL	non-CTX-M															FIB				FII-Y
ERS357835	ERR435158	BSAC	eo1562	2007	68.33059137	88	A	O8:H11											S	S	S	S	S	S	S	S	S	S	non-ESBL	non-CTX-M															FIB
ERS357909	ERR434526	BSAC	eo1563	2007	102.2103674	73	B2	H1											S	R	S	S	S	S	S	S	S	S	non-ESBL	non-CTX-M
ERS357786	ERR434511	BSAC	eo1564	2007	97.45576197	73	B2	O18:H1											S	S	S	S	S	S	S	S	S	S	non-ESBL	non-CTX-M
ERS357788	ERR434512	BSAC	eo1565	2007	96.1380135	95	B2	O1:H7											S	S	S	S	S	S	S	S	S	S	non-ESBL	non-CTX-M															FIB			FII-s
ERS357779	ERR434324	BSAC	eo1566	2007	70.3284338	405	F	O102:H6											R	R	S	R	S	R	S	S	S	I	non-ESBL	non-CTX-M															FIB			FII-s	FII-Y
ERS357781	ERR434414	BSAC	eo1567	2007	76.97598808	10	A	O86:H2											S	R	S	S	S	S	S	S	S	S	non-ESBL	non-CTX-M															FIB				FII-Y
ERS358156	ERR439608	BSAC	eo1568	2007	80.08717025	141	B2	O2:H6											S	S	S	S	S	S	S	S	S	S	non-ESBL	non-CTX-M															FIB			FII-s
ERS357794	ERR434416	BSAC	eo1569	2007	77.60479015	405	F	O2:H4											S	R	S	S	S	S	S	S	S	S	non-ESBL	non-CTX-M															FIB				FII-Y
ERS358214	ERR439619	BSAC	eo1570	2007	81.61764706	410	A	O8:H21											S	S	S	R	S	S	S	S	S	S	non-ESBL	non-CTX-M														FIA	FIB			FII-s
ERS357800	ERR439594	BSAC	eo1591	2007	87.27411286	131	B2	O16:H5	H30-R	fimH41	gyrA-1a	parC-1	T	A	C	A	G	G	S	S	S	S	S	S	S	S	S	S	non-ESBL	non-CTX-M
ERS357803	ERR435434	BSAC	eo1592	2007	73.62085074	73	B2	O6:H1											R	R	S	S	S	S	R	S	S	S	non-ESBL	non-CTX-M														FIA
ERS358155	ERR435278	BSAC	eo1593	2007	68.24346785	5526	B2	O2:H7											S	R	S	S	S	S	S	S	S	S	non-ESBL	non-CTX-M													B-O		FIB
ERS357809	ERR434513	BSAC	eo1594	2007	101.9459427	88	A	O8:H4											S	R	S	S	S	S	S	S	S	S	non-ESBL	non-CTX-M															FIB			FII-s
ERS357806	ERR435436	BSAC	eo1595	2007	71.06591846	393	F	O15:H12											S	R	S	R	S	S	R	S	S	S	non-ESBL	non-CTX-M														FIA	FIB
ERS358170	ERR435378	BSAC	eo1596	2007	63.75444785	357	B2	O13/O135:H4											R	R	S	S	S	S	S	S	S	S	non-ESBL	non-CTX-M															FIB	FIC		FII-s
ERS357844	ERR435354	BSAC	eo1597	2007	75.23622572	14	B2	O75:H5											S	R	S	S	S	S	S	S	S	S	non-ESBL	non-CTX-M															FIB
ERS358216	ERR439620	BSAC	eo1598	2007	72.12867402	162	B1	O8:H19											S	S	S	S	S	S	S	S	S	S	non-ESBL	non-CTX-M															FIB
ERS357737	ERR434507	BSAC	eo1599	2007	80.72161677	131	B2	O25:H4	H30-R	fimH30	gyrA-1AB	parC-1aAB	A	T	T	G	G	A	S	R	S	R	S	S	R	S	S	S	non-ESBL	non-CTX-M														FIA	FIB
ERS357669	ERR435143	BSAC	eo1600	2007	67.15551161	131	B2	O16:H5	H30-R	fimH41	gyrA-1a	parC-1b	T	A	C	A	G	G	R	R	S	S	S	S	S	S	S	S	non-ESBL	non-CTX-M														FIA	FIB
ERS357670	ERR435340	BSAC	eo1631	2007	66.56408687	131	B2	O25:H4	H30-R	fimH22	gyrA-1a	parC-1	T	A	C	A	G	G	S	R	S	S	S	S	S	S	S	S	non-ESBL	non-CTX-M															FIB
ERS357671	ERR435537	BSAC	eo1632	2007	85.12199551	57	B2	O140:H25											S	R	R	R	R	R	S	S	S	S	ESBL	non-CTX-M															FIB				FII-Y
ERS357672	ERR435232	BSAC	eo1633	2007	71.9098708	95	B2	O45:H7											S	R	S	S	S	S	S	S	S	S	non-ESBL	non-CTX-M															FIB				FII-Y
ERS357673	ERR435538	BSAC	eo1634	2007	78.42113508	62	F	O7:H45											S	R	S	S	S	S	S	S	S	S	non-ESBL	non-CTX-M															FIB			FII-s	FII-Y
ERS357674	ERR434404	BSAC	eo1635	2007	86.50546228	95	B2	O1:H7											S	R	S	S	S	S	S	S	S	S	non-ESBL	non-CTX-M													B-O		FIB			FII-s
ERS357675	ERR434313	BSAC	eo1636	2007	85.07761708	73	B2	O6:H1											R	R	S	S	S	S	S	S	S	S	non-ESBL	non-CTX-M													B-O
ERS357676	ERR435144	BSAC	eo1637	2007	67.10487365	95	B2	O1:H7											S	S	S	S	S	S	S	S	S	S	non-ESBL	non-CTX-M															FIB
ERS357677	ERR435539	BSAC	eo1638	2007	70.88572383	131	B2	O25:H4	H30-R	fimH22	gyrA-1a	parC-1	T	A	C	A	G	G	S	R	S	S	S	S	S	S	S	S	non-ESBL	non-CTX-M															FIB
ERS357678	ERR434704	BSAC	eo1639	2007	82.26644309	416	B2	O18:H7											S	S	S	S	S	R	I	S	S	S	non-ESBL	non-CTX-M															FIB			FII-s
ERS357679	ERR434405	BSAC	eo1640	2007	77.85014402	131	B2	O25:H4	H30-Rx	fimH30	gyrA-1AB	parC-1aAB	A	T	T	G	A	G	S	R	R	R	R	R	S	S	S	S	ESBL	CTX-M														FIA
ERS357680	ERR435233	BSAC	eo1661	2007	78.22684272	95	B2	O1:H7											S	S	S	S	S	S	S	S	S	S	non-ESBL	non-CTX-M															FIB			FII-s
ERS357681	ERR434314	BSAC	eo1662	2007	88.72747924	95	B2	O1:H7											S	R	S	S	S	S	S	S	S	S	non-ESBL	non-CTX-M													B-O		FIB			FII-s
ERS357861	ERR434711	BSAC	eo1663	2007	80.7809883	95	B2	O1:H7											S	S	S	S	S	S	S	S	S	S	non-ESBL	non-CTX-M															FIB			FII-s
ERS357683	ERR434406	BSAC	eo1664	2007	83.73040112	73	B2	O25:H1											R	R	S	S	S	S	S	S	S	R	non-ESBL	non-CTX-M
ERS357684	ERR435145	BSAC	eo1665	2007	71.06588675	12	B2	O4:H1											R	R	S	S	S	S	R	S	S	R	non-ESBL	non-CTX-M																		FII-s
ERS357685	ERR434315	BSAC	eo1666	2007	80.13882972	357	B2	O13/O135:H4											S	R	S	R	S	S	S	S	S	S	non-ESBL	non-CTX-M															FIB	FIC
ERS357686	ERR439582	BSAC	eo1667	2007	86.46551451	101	B1	O15:H10											S	R	S	S	S	S	R	S	S	S	non-ESBL	non-CTX-M															FIB
ERS357687	ERR435146	BSAC	eo1668	2007	81.98787878	429	B2	O83:H4											S	S	S	S	S	S	S	S	S	S	non-ESBL	non-CTX-M															FIB			FII-s
ERS357688	ERR434587	BSAC	eo1669	2007	71.54831986	131	B2	O25:H4	H30-R	fimH30	gyrA-1a	parC-1a	A	T	T	G	G	G	R	R	S	S	S	S	S	S	S	S	non-ESBL	non-CTX-M														FIA	FIB
ERS357689	ERR434502	BSAC	eo1670	2007	92.65666756	131	B2	O25:H4	H30-Rx	fimH30	gyrA-1AB	parC-1aAB	A	T	T	G	A	G	S	R	S	R	S	S	S	S	S	S	non-ESBL	non-CTX-M														FIA
ERS357690	ERR435147	BSAC	eo1671	2007	76.02890934	95	B2	O1:H7											S	R	S	S	S	S	S	S	S	S	non-ESBL	non-CTX-M													B-O		FIB			FII-s
ERS379219	ERR485893	BSAC	eo1672	2007	78.81806607	73	B2	O6:H1											S	S	S	S	S	S	S	S	S	S	non-ESBL	non-CTX-M																		FII-s
ERS357692	ERR435000	BSAC	eo1673	2007	67.98292846	95	B2	O2:H7											S	R	S	S	S	S	S	S	S	S	non-ESBL	non-CTX-M													B-O					FII-s
ERS357693	ERR434588	BSAC	eo1674	2007	79.21186454	131	B2	O25:H4	H30-Rx	fimH30	gyrA-1AB	parC-1aAB	A	T	T	G	A	G	R	R	S	R	S	R	I	S	S	S	non-ESBL	non-CTX-M														FIA
ERS357694	ERR435234	BSAC	eo1675	2007	78.89823658	95	B2	O1:H7											S	S	S	S	S	S	S	S	S	S	non-ESBL	non-CTX-M															FIB			FII-s
ERS357695	ERR439583	BSAC	eo1676	2007	85.51855227	58	B1	O8:H25											R	R	S	S	S	S	S	S	S	S	non-ESBL	non-CTX-M													B-O		FIB
ERS357696	ERR435425	BSAC	eo1677	2007	79.18594845	372	B2	O18:H31											S	S	S	S	S	S	S	S	S	S	non-ESBL	non-CTX-M																			FII-Y
ERS379224	ERR485898	BSAC	eo1678	2007	84.17746532	127	B2	O6:H31											S	S	S	S	S	S	S	S	S	S	non-ESBL	non-CTX-M																		FII-s	FII-Y
ERS357698	ERR435341	BSAC	eo1679	2007	62.76014896	95	B2	O1:H7											S	S	S	R	S	S	I	S	S	S	non-ESBL	non-CTX-M															FIB			FII-s
ERS357699	ERR434705	BSAC	eo1680	2007	72.86968544	405	F	O2:H4											R	R	R	R	R	R	R	S	S	S	non-ESBL	non-CTX-M													B-O		FIB			FII-s	FII-Y
ERS357893	ERR435166	BSAC	eo1691	2007	72.85426465	144	B2	O16:H6											S	R	S	S	S	S	S	S	S	S	non-ESBL	non-CTX-M													B-O					FII-s
ERS357700	ERR434407	BSAC	eo1692	2007	85.94249662	95	B2	O2:H4											S	S	S	S	S	S	S	S	S	S	non-ESBL	non-CTX-M															FIB			FII-s
ERS357701	ERR435148	BSAC	eo1693	2007	71.28575626	73	B2	O6:H1											S	S	S	S	S	S	S	S	S	S	non-ESBL	non-CTX-M
ERS357702	ERR434503	BSAC	eo1694	2007	93.15897325	131	B2	O25:H4	H30-Rx	fimH30	gyrA-1AB	parC-1aAB	A	T	T	G	A	G	R	R	S	R	S	S	S	S	S	S	non-ESBL	non-CTX-M														FIA
ERS357703	ERR435235	BSAC	eo1695	2007	83.83384614	538	B2	O13/O135:H4											S	S	S	S	S	S	S	S	S	S	non-ESBL	non-CTX-M															FIB	FIC		FII-s
ERS357704	ERR439584	BSAC	eo1696	2007	86.94203214	117	F	O24:H4											S	R	S	S	S	S	S	S	S	S	non-ESBL	non-CTX-M															FIB			FII-s
ERS357705	ERR435236	BSAC	eo1697	2007	71.65348694	141	B2	O2:H6											S	S	S	S	S	S	S	S	S	S	non-ESBL	non-CTX-M																		FII-s
ERS357707	ERR434409	BSAC	eo1698	2007	89.72027112	117	F	O143:H9											S	S	S	S	S	S	S	S	S	S	non-ESBL	non-CTX-M															FIB
ERS357708	ERR434504	BSAC	eo1699	2007	90.12304503	131	B2	O25:H4	H30-Rx	fimH30	gyrA-1AB	parC-1aAB	A	T	T	G	A	G	R	R	I	R	R	R	S	S	S	S	ESBL	CTX-M														FIA
ERS357709	ERR435426	BSAC	eo1700	2007	83.04028231	1972	A	NA:H12											S	S	S	S	S	S	S	S	S	S	non-ESBL	non-CTX-M																		FII-s	FII-Y
ERS357710	ERR435541	BSAC	eo1701	2007	81.52619392	354	F	O25:H34											S	R	S	R	S	S	R	S	S	S	non-ESBL	non-CTX-M														FIA	FIB
ERS357711	ERR439585	BSAC	eo1702	2007	91.36863922	5662	D	O158:H23											S	S	S	S	S	S	S	S	S	S	non-ESBL	non-CTX-M																		FII-s	FII-Y
ERS357712	ERR435237	BSAC	eo1703	2007	78.14076425	167	A	O162:H9											R	R	R	R	R	R	R	S	S	I	non-ESBL	non-CTX-M														FIA	FIB
ERS357713	ERR439586	BSAC	eo1704	2007	83.48218682	69	D	O17:H18											S	S	S	S	S	S	S	S	S	S	non-ESBL	non-CTX-M															FIB				FII-Y
ERS358169	ERR435568	BSAC	eo1705	2007	74.86387547	131	B2	O25:H4	H30-R	fimH22	gyrA-1a	parC-1	T	A	C	A	G	G	S	S	S	S	S	S	S	S	S	S	non-ESBL	non-CTX-M
ERS357901	ERR435257	BSAC	eo1706	2007	79.06291691	10	A	O2:H48											S	S	S	S	S	S	S	S	S	S	non-ESBL	non-CTX-M
ERS357716	ERR435149	BSAC	eo1707	2007	69.34672715	393	F	O15:H1											S	R	S	R	S	R	S	S	S	S	non-ESBL	non-CTX-M														FIA
ERS357717	ERR435427	BSAC	eo1708	2007	75.63040573	5360	B2	O2:H7											S	S	S	S	S	S	S	S	S	S	non-ESBL	non-CTX-M															FIB			FII-s
ERS357718	ERR434506	BSAC	eo1709	2007	100.4459256	131	B2	O25:H4	H30-Rx	fimH30	gyrA-1AB	parC-1aAB	A	T	T	G	A	G	S	R	S	R	R	R	S	S	S	S	ESBL	CTX-M														FIA
ERS357719	ERR434589	BSAC	eo1710	2007	72.64585874	95	B2	O2:H4											S	R	S	S	S	R	S	S	S	S	non-ESBL	non-CTX-M															FIB			FII-s
ERS357720	ERR435239	BSAC	eo1721	2007	75.38041509	131	B2	O25:H4	H30-Rx	fimH30	gyrA-1AB	parC-1aAB	A	T	T	G	A	G	R	R	S	R	R	R	S	S	S	S	ESBL	CTX-M														FIA
ERS357721	ERR435542	BSAC	eo1722	2007	78.54615326	95	B2	O18:H7											S	S	S	S	S	S	S	S	S	S	non-ESBL	non-CTX-M															FIB			FII-s	FII-Y
ERS357722	ERR435543	BSAC	eo1724	2007	90.49065203	681	B2	O8:H10											R	R	S	S	S	S	S	S	S	S	non-ESBL	non-CTX-M													B-O
ERS357723	ERR435544	BSAC	eo1725	2007	87.09300462	127	B2	O6:H4											S	S	S	S	S	S	S	S	S	S	non-ESBL	non-CTX-M																		FII-s	FII-Y
ERS357724	ERR434316	BSAC	eo1726	2007	74.6408755	73	B2	O25:H1											S	S	S	S	S	S	S	S	S	S	non-ESBL	non-CTX-M
ERS357725	ERR434317	BSAC	eo1727	2007	77.5658057	83	B2	O6:H5											R	R	S	S	S	S	S	S	S	S	non-ESBL	non-CTX-M																		FII-s
ERS358206	ERR435191	BSAC	eo1728	2007	63.90852809	131	B2	O25:H4	H30-R	fimH30	gyrA-1AB	parC-1aAB	A	T	T	G	G	A	R	R	R	R	R	R	R	S	S	S	ESBL	non-CTX-M														FIA	FIB
ERS357726	ERR435545	BSAC	eo1729	2007	85.48393933	23	A	O15:H4											R	R	S	S	S	S	S	S	S	S	non-ESBL	non-CTX-M																		FII-s
ERS358231	ERR435572	BSAC	eo1730	2007	69.81956441	127	B2	O6:H12											R	R	S	S	S	S	S	S	S	S	non-ESBL	non-CTX-M															FIB			FII-s	FII-Y
ERS357728	ERR439587	BSAC	eo1771	2008	85.14228393	443	B1	O64:H21											R	R	S	R	S	R	S	S	S	R	non-ESBL	non-CTX-M												A-C		FIA	FIB
ERS357729	ERR439588	BSAC	eo1772	2008	86.32990385	80	B2	O75:H7											R	R	S	S	S	S	S	S	S	S	non-ESBL	non-CTX-M
ERS357937	ERR434718	BSAC	eo1773	2008	83.98048375	540	A	O9:H30											S	R	S	S	S	S	S	S	S	S	non-ESBL	non-CTX-M															FIB
ERS358230	ERR435384	BSAC	eo1774	2008	64.62195482	131	B2	O25:H4	H30-Rx	fimH30	gyrA-1AB	parC-1aAB	A	T	T	G	A	G	R	R	I	R	R	R	I	S	S	I	ESBL	CTX-M														FIA
ERS357733	ERR435343	BSAC	eo1775	2008	74.19081089	106	D	O17:H18											R	R	S	S	S	R	S	S	S	S	non-ESBL	non-CTX-M																		FII-s	FII-Y
ERS357734	ERR435546	BSAC	eo1776	2008	75.33508095	405	F	O102:H6											R	R	R	R	R	R	R	S	S	R	ESBL	CTX-M														FIA	FIB			FII-s	FII-Y
ERS357736	ERR439589	BSAC	eo1778	2008	75.74591064	12	B2	O4:H1											R	R	S	S	S	R	S	S	S	I	non-ESBL	non-CTX-M														FIA	FIB			FII-s
ERS358168	ERR435567	BSAC	eo1779	2008	69.75865642	131	B2	O25:H4	H30-R	fimH30	gyrA-1AB	parC-1aAB	A	T	T	G	G	A	R	R	S	R	S	S	R	S	S	S	non-ESBL	non-CTX-M													B-O	FIA	FIB
ERS357738	ERR434590	BSAC	eo1780	2008	79.32058302	141	B2	O2:H6											S	S	S	S	S	S	S	S	S	S	non-ESBL	non-CTX-M																		FII-s
ERS357739	ERR434319	BSAC	eo1851	2008	70.89571859	131	B2	O25:H4	H30-Rx	fimH30	gyrA-1AB	parC-1aAB	A	T	T	G	A	G	S	R	R	R	R	R	R	S	S	S	ESBL	CTX-M														FIA
ERS357938	ERR435004	BSAC	eo1852	2008	80.16477753	540	A	O9:H10											R	R	S	S	S	S	S	S	S	S	non-ESBL	non-CTX-M														FIA	FIB
ERS357740	ERR435151	BSAC	eo1853	2008	70.50766429	131	B2	O25:H4	H30-Rx	fimH30	gyrA-1AB	parC-1aAB	A	T	T	G	A	G	R	R	R	R	R	R	S	S	S	I	ESBL	CTX-M														FIA	FIB
ERS357741	ERR434706	BSAC	eo1854	2008	77.45203901	95	B2	O25:H4											S	S	S	S	S	R	I	S	S	S	non-ESBL	non-CTX-M															FIB
ERS357939	ERR434719	BSAC	eo1855	2008	71.77303543	131	B2	O25:H4	H30-Rx	fimH30	gyrA-1AB	parC-1aAB	A	T	T	G	A	G	S	S	S	R	S	R	R	S	S	S	non-ESBL	non-CTX-M														FIA
ERS357940	ERR439656	BSAC	eo1856	2008	66.26484804	38	D	O86:H30											R	R	R	R	R	R	R	S	S	I	ESBL	CTX-M																		FII-s	FII-Y
ERS358271	ERR435578	BSAC	eo1857	2008	71.05101759	73	B2	O6:H1											R	R	S	S	S	S	S	S	S	R	non-ESBL	non-CTX-M														FIA	FIB
ERS357742	ERR434508	BSAC	eo1858	2008	78.55635811	131	B2	O25:H4	H30-Rx	fimH30	gyrA-1AB	parC-1aAB	A	T	T	G	A	G	R	R	R	R	R	R	R	S	S	I	ESBL	CTX-M														FIA
ERS357747	ERR435431	BSAC	eo1859	2008	68.93592811	131	B2	O25:H4	H30-Rx	fimH30	gyrA-1AB	parC-1aAB	A	T	T	G	A	G	R	R	R	R	R	R	R	S	S	I	ESBL	CTX-M														FIA	FIB
ERS357748	ERR434411	BSAC	eo1862	2008	78.48416563	10	A	O9:H9											S	R	S	S	S	R	I	S	S	S	non-ESBL	non-CTX-M
ERS357749	ERR434509	BSAC	eo1871	2008	90.51731475	131	B2	O25:H4	H30-R	fimH30	gyrA-1a	parC-1a	A	T	T	G	G	G	R	R	S	S	S	S	I	S	S	S	non-ESBL	non-CTX-M														FIA	FIB
ERS358261	ERR435195	BSAC	eo1873	2008	64.71587428	73	B2	O22:H1											S	R	S	S	S	S	S	S	S	S	non-ESBL	non-CTX-M
ERS357750	ERR435547	BSAC	eo1874	2008	78.13198343	349	D	O166:H15											S	R	S	S	S	S	S	S	S	S	non-ESBL	non-CTX-M
ERS357751	ERR435240	BSAC	eo1875	2008	75.9558777	357	B2	O13/O135:H4											S	S	S	S	S	S	S	S	S	S	non-ESBL	non-CTX-M															FIB	FIC
ERS358262	ERR434543	BSAC	eo1876	2008	89.32078105	12	B2	O4:H40											R	R	S	S	S	S	S	S	S	S	non-ESBL	non-CTX-M															FIB
ERS357752	ERR435344	BSAC	eo1877	2008	71.37295562	12	B2	O4:H5											R	R	S	S	S	S	S	S	S	S	non-ESBL	non-CTX-M													B-O		FIB
ERS357922	ERR435449	BSAC	eo1878	2008	76.02359763	929	B2	O156:H14											R	R	S	S	S	S	S	S	S	S	non-ESBL	non-CTX-M
ERS358263	ERR435291	BSAC	eo1879	2008	68.81730021	95	B2	O1:H7											S	R	S	S	S	S	S	S	S	S	non-ESBL	non-CTX-M													B-O		FIB			FII-s
ERS357923	ERR435167	BSAC	eo1880	2008	65.74714426	80	B2	O75:H7											R	R	S	S	S	S	S	S	S	S	non-ESBL	non-CTX-M																		FII-s
ERS357917	ERR434528	BSAC	eo1881	2008	98.59311692	131	B2	O25:H4	H30-Rx	fimH30	gyrA-1AB	parC-1aAB	A	T	T	G	A	G	S	S	S	R	S	R	S	S	S	S	non-ESBL	non-CTX-M														FIA
ERS357213	ERR434671	BSAC	eo191	2001	78.18878321	73	B2	O6:H1											S	R	S	S		S	S	S		S	non-ESBL																			FII-s
ERS357214	ERR434973	BSAC	eo192	2001	68.89222674	1288	A	O9:H9											S	R	S	S		R	S	S		S	non-ESBL
ERS357924	ERR435168	BSAC	eo1931	2008	75.95656694	73	B2	O6:H1											S	S	S	S	S	S	S	S	S	S	non-ESBL	non-CTX-M
ERS357925	ERR434529	BSAC	eo1932	2008	97.31708626	352	B2	O2:H5											S	S	S	S	S	S	S	S	S	S	non-ESBL	non-CTX-M															FIB			FII-s
ERS357761	ERR435346	BSAC	eo1933	2008	77.01377834	73	B2	O6:H1											R	R	S	S	S	S	S	S	S	S	non-ESBL	non-CTX-M
ERS357853	ERR435252	BSAC	eo1934	2008	80.19523219	131	B2	O16:H5	H30-R	fimH41	gyrA-1a	parC-1	T	A	C	A	G	G	S	R	S	S	S	S	S	S	S	S	non-ESBL	non-CTX-M
ERS358229	ERR439624	BSAC	eo1935	2008	68.34948332	131	B2	O25:H4	H30-R	fimH22	gyrA-1a	parC-1	T	A	C	A	G	G	R	R	S	S	S	S	S	S	S	S	non-ESBL	non-CTX-M															FIB
ERS357846	ERR434517	BSAC	eo1936	2008	88.53354323	73	B2	O6:H1											S	S	S	S	S	S	S	S	S	S	non-ESBL	non-CTX-M
ERS357847	ERR435551	BSAC	eo1937	2008	88.96244627	69	D	O17:H18											S	R	S	S	S	S	S	S	S	S	non-ESBL	non-CTX-M															FIB
ERS357848	ERR434329	BSAC	eo1938	2008	79.52079554	59	F	O1:H7											R	R	S	S	S	S	S	S	S	S	non-ESBL	non-CTX-M
ERS357849	ERR434421	BSAC	eo1939	2008	79.01761723	131	B2	O25:H4	H30-Rx	fimH30	gyrA-1AB	parC-1aAB	A	T	T	G	A	G	R	R	I	R	R	R	S	S	S	I	ESBL	CTX-M														FIA
ERS357215	ERR434481	BSAC	eo194	2001	93.5166471	1670	D	O23:H45											S	S	S	S		S	S	S		S	non-ESBL																			FII-s	FII-Y
ERS358167	ERR434445	BSAC	eo1944	2008	68.74197878	131	B2	O25:H4	H30-Rx	fimH30	gyrA-1AB	parC-1aAB	A	T	T	G	A	G	R	R	I	R	R	R	S	S	S	I	ESBL	CTX-M														FIA
ERS357216	ERR439700	BSAC	eo196	2001	66.87646141	297	B1	O179:H8											S	S	S	S		S	R	S		S	non-ESBL																FIB
ERS357217	ERR434797	BSAC	eo197	2001	56.1248666	144	B2	O16:H6											S	R	S	S		S	S	S		S	non-ESBL														B-O		FIB			FII-s
ERS357218	ERR439701	BSAC	eo198	2001	71.04399535	95	B2	O2:H7											S	S	S	S		S	S	S		S	non-ESBL																			FII-s
ERS357219	ERR434892	BSAC	eo199	2001	90.63184952	345	B1	NA:H21											S	S	S	S		S	S	S		I	non-ESBL
ERS357220	ERR434798	BSAC	eo200	2001	57.62473104	5417	B2	O6:H31											S	S	S	S		R	S	S		S	non-ESBL																			FII-s	FII-Y
ERS358166	ERR434352	BSAC	eo2011	2008	85.97814736	131	B2	O25:H4	H30-R	fimH22	gyrA-1a	parC-1	T	A	C	A	G	G	S	S	S	S	S	S	S	S	S	S	non-ESBL	non-CTX-M															FIB
ERS357850	ERR434518	BSAC	eo2012	2008	87.01246346	95	B2	O1:H7											S	R	S	S	S	S	S	S	S	S	non-ESBL	non-CTX-M													B-O		FIB
ERS357854	ERR435002	BSAC	eo2013	2008	63.53894145	10	A	NA:H2											S	S	S	S	S	S	S	S	S	S	non-ESBL	non-CTX-M															FIB				FII-Y
ERS357855	ERR434422	BSAC	eo2014	2008	81.63623623	10	A	O49:H40											S	S	S	S	S	S	S	S	S	S	non-ESBL	non-CTX-M																			FII-Y
ERS357856	ERR434829	BSAC	eo2015	2008	93.25226044	95	B2	O1:H7											S	S	S	S	S	S	S	S	S	S	non-ESBL	non-CTX-M															FIB			FII-s
ERS357857	ERR434519	BSAC	eo2016	2008	88.15461853	73	B2	O18:H1											R	R	S	S	S	S	S	S	S	R	non-ESBL	non-CTX-M													B-O		FIB
ERS357858	ERR434605	BSAC	eo2017	2008	81.06596436	93	A	O11:H4											S	R	S	S	S	S	S	S	S	S	non-ESBL	non-CTX-M															FIB
ERS358165	ERR435566	BSAC	eo2018	2008	73.61834819	131	B2	O25:H4	H30-R	fimH22	gyrA-1a	parC-1	T	A	C	A	G	G	R	R	S	S	S	S	S	S	S	S	non-ESBL	non-CTX-M															FIB
ERS357859	ERR435355	BSAC	eo2019	2008	81.18248839	5470	A	O8:H9											S	R	S	S	S	S	S	S	S	S	non-ESBL	non-CTX-M																		FII-s
ERS357860	ERR435162	BSAC	eo2020	2008	73.54490045	95	B2	O1:H7											S	S	S	S	S	S	S	S	S	S	non-ESBL	non-CTX-M															FIB			FII-s
ERS357746	ERR435430	BSAC	eo2071	2008	71.93291638	38	D	O86:H18											R	R	S	S	S	S	S	S	S	S	non-ESBL	non-CTX-M															FIB				FII-Y
ERS357862	ERR435442	BSAC	eo2072	2008	80.46558573	421	B2	O1:H7											S	S	S	S	S	S	S	S	S	S	non-ESBL	non-CTX-M															FIB			FII-s
ERS379221	ERR485895	BSAC	eo2073	2008	81.49642567	144	B2	O16:H6											S	R	S	S	S	S	S	S	S	S	non-ESBL	non-CTX-M															FIB			FII-s
ERS357864	ERR435356	BSAC	eo2074	2008	73.97678978	95	B2	O2:H7											S	S	S	S	S	S	S	S	S	S	non-ESBL	non-CTX-M															FIB			FII-s
ERS357865	ERR435357	BSAC	eo2075	2008	74.72794843	362	F	O7:H6											S	S	S	S	S	S	S	S	S	S	non-ESBL	non-CTX-M																			FII-Y
ERS357866	ERR435253	BSAC	eo2076	2008	75.79643661	106	D	O17:H18											S	R	S	S	S	S	S	S	S	S	non-ESBL	non-CTX-M															FIB				FII-Y
ERS357867	ERR434606	BSAC	eo2077	2008	92.53478228	569	B2	O134:H31											S	R	S	S	S	R	S	S	S	S	non-ESBL	non-CTX-M																		FII-s
ERS357868	ERR435358	BSAC	eo2078	2008	72.47775661	73	B2	O6:H1											R	R	S	S	S	R	S	S	S	I	non-ESBL	non-CTX-M
ERS357869	ERR435443	BSAC	eo2079	2008	77.70990343	58	B1	O8:H25											R	R	S	S	S	S	S	S	S	S	non-ESBL	non-CTX-M															FIB			FII-s
ERS358164	ERR439610	BSAC	eo2080	2008	80.6198933	12	B2	O4:H1											R	R	S	S	S	R	I	S	S	I	non-ESBL	non-CTX-M																		FII-s
ERS358228	ERR434638	BSAC	eo2091	2008	86.40154682	144	B2	O16:H6											S	R	S	S	S	S	S	S	S	S	non-ESBL	non-CTX-M													B-O		FIB			FII-s
ERS358163	ERR435186	BSAC	eo2092	2008	59.74387392	69	D	O17:H18											S	R	S	S	S	S	S	S	S	S	non-ESBL	non-CTX-M															FIB
ERS357870	ERR434712	BSAC	eo2093	2008	75.36446146	69	D	O17:H18											R	R	S	S	S	S	S	S	S	S	non-ESBL	non-CTX-M															FIB				FII-Y
ERS357871	ERR434330	BSAC	eo2094	2008	82.98126457	73	B2	O6:H1											R	R	S	S	S	S	S	S	S	I	non-ESBL	non-CTX-M														FIA	FIB
ERS357872	ERR435444	BSAC	eo2095	2008	75.19975175	95	B2	O1:H7											S	R	S	S	S	S	S	S	S	S	non-ESBL	non-CTX-M															FIB			FII-s
ERS357873	ERR435359	BSAC	eo2096	2008	69.12889645	648	F	O1:H42											R	R	S	S	S	S	S	S	S	S	non-ESBL	non-CTX-M
ERS357874	ERR434713	BSAC	eo2097	2008	77.66808702	88	A	NA:H12											R	R	S	S	S	S	S	S	S	S	non-ESBL	non-CTX-M															FIB
ERS357878	ERR439725	BSAC	eo2098	2008	66.35451747	73	B2	O6:H1											S	S	S	S	S	S	S	S	S	S	non-ESBL	non-CTX-M															FIB
ERS357879	ERR434521	BSAC	eo2099	2008	94.20050524	73	B2	O6:H1											S	S	S	S	S	S	S	S	S	S	non-ESBL	non-CTX-M															FIB
ERS357157	ERR434969	BSAC	eo21	2001	76.74487555	421	B2	O1:H7											S	S	S	S		S	S	S		S	non-ESBL																FIB
ERS357880	ERR439654	BSAC	eo2100	2008	64.21159488	393	F	O15:H1											S	R	S	S	R	R	S	S	S	S	non-ESBL	non-CTX-M														FIA
ERS357221	ERR434287	BSAC	eo211	2001	75.92662856	404	B2	O75:H5											S	R	S	S		S	R	S		S	non-ESBL																			FII-s
ERS357222	ERR434288	BSAC	eo212	2001	78.52136927	12	B2	O21:H5											R	R	S	S		S	S	S		S	non-ESBL															FIA	FIB			FII-s
ERS357223	ERR434482	BSAC	eo213	2001	85.40512155	80	B2	O75:H7											S	R	S	S		S	S	S		S	non-ESBL																FIB
ERS357881	ERR434714	BSAC	eo2131	2008	69.16458018	973	D	NA:H15											R	R	S	S	S	S	R	S	S	S	non-ESBL	non-CTX-M														FIA	FIB			FII-s	FII-Y
ERS357882	ERR434607	BSAC	eo2132	2008	85.38117824	141	B2	O2:H6											S	R	S	S	S	R	S	S	S	S	non-ESBL	non-CTX-M																		FII-s
ERS358178	ERR439613	BSAC	eo2133	2008	81.81697617	131	B2	O25:H4	H30-Rx	fimH30	gyrA-1AB	parC-1aAB	A	T	T	G	A	G	S	R	S	R	S	S	S	S	S	S	non-ESBL	non-CTX-M														FIA
ERS357883	ERR435164	BSAC	eo2134	2008	75.22041277	69	D	O17:H18											S	R	S	S	S	S	S	S	S	S	non-ESBL	non-CTX-M															FIB				FII-Y
ERS357884	ERR435445	BSAC	eo2135	2008	70.10217759	131	B2	O25:H4	H30-R	fimH30	gyrA-1AB	parC-1aAB	A	T	T	G	G	A	S	R	S	R	S	S	S	S	S	S	non-ESBL	non-CTX-M														FIA	FIB
ERS358227	ERR435285	BSAC	eo2136	2008	64.63823634	131	B2	O25:H4	H30-R	fimH22	gyrA-1a	parC-1	T	A	C	A	G	G	S	S	S	S	S	S	S	S	S	S	non-ESBL	non-CTX-M															FIB
ERS357886	ERR434715	BSAC	eo2137	2008	66.57886864	62	F	O7:H45											S	S	S	S	S	S	S	S	S	S	non-ESBL	non-CTX-M															FIB			FII-s
ERS357887	ERR435165	BSAC	eo2138	2008	71.69386669	131	B2	O25:H4	H30-Rx	fimH30	gyrA-1AB	parC-1aAB	A	T	T	G	A	G	R	R	S	R	S	S	S	S	S	S	non-ESBL	non-CTX-M														FIA
ERS357888	ERR434331	BSAC	eo2139	2008	93.42605467	12	B2	O4:H1											S	R	S	S	S	S	S	S	S	S	non-ESBL	non-CTX-M													B-O	FIA	FIB
ERS357889	ERR434608	BSAC	eo2140	2008	76.811189	12	B2	O4:H1											S	R	S	S	S	S	S	S	S	S	non-ESBL	non-CTX-M													B-O	FIA	FIB			FII-s
ERS357224	ERR439702	BSAC	eo215	2001	71.45691431	10	A	O9:H9											S	R	S	S		S	S	S		S	non-ESBL
ERS357890	ERR434423	BSAC	eo2151	2008	77.83622805	38	D	O86:H18											S	R	S	S	S	S	S	S	S	S	non-ESBL	non-CTX-M															FIB				FII-Y
ERS358226	ERR435284	BSAC	eo2152	2008	74.62578577	372	B2	O18:H31											S	R	S	S	S	S	S	S	S	S	non-ESBL	non-CTX-M																			FII-Y
ERS357891	ERR435446	BSAC	eo2153	2008	70.56530731	73	B2	O6:H1											S	S	S	S	S	S	S	S	S	S	non-ESBL	non-CTX-M															FIB
ERS357755	ERR434510	BSAC	eo2154	2008	85.73722675	73	B2	O6:H1											S	S	S	S	S	S	S	S	S	S	non-ESBL	non-CTX-M															FIB			FII-s
ERS358209	ERR435283	BSAC	eo2155	2008	68.25792538	127	B2	O6:H31											S	S	S	S	S	S	S	S	S	S	non-ESBL	non-CTX-M													B-O		FIB			FII-s	FII-Y
ERS357756	ERR435153	BSAC	eo2156	2008	73.19296558	131	B2	O25:H4	H30-Rx	fimH30	gyrA-1AB	parC-1aAB	A	T	T	G	A	G	R	R	R	R	R	R	R	S	S	S	ESBL	CTX-M														FIA	FIB
ERS357757	ERR434412	BSAC	eo2157	2008	74.49783612	95	B2	O25:H4											S	R	S	S	S	S	S	S	S	S	non-ESBL	non-CTX-M															FIB			FII-s
ERS357225	ERR434799	BSAC	eo216	2001	60.86034017	1531	B2	O1:H7											S	R	S	S		S	S	S		S	non-ESBL																FIB
ERS358208	ERR434635	BSAC	eo2161	2008	77.01264505	394	D	O17:H18											R	R	R	S	R	R	R	S	S	S	ESBL	CTX-M													B-O	FIA	FIB
ERS357758	ERR435345	BSAC	eo2162	2008	77.3922089	421	B2	O1:H7											S	S	S	S	S	S	S	S	S	S	non-ESBL	non-CTX-M															FIB			FII-s	FII-Y
ERS357759	ERR435432	BSAC	eo2163	2008	71.73930147	5383	D	O86:H18											S	R	S	S	S	S	S	S	S	S	non-ESBL	non-CTX-M															FIB				FII-Y
ERS357226	ERR434672	BSAC	eo218	2001	71.95471228	393	F	O15:H12											R	R	S	S		S	S	S		S	non-ESBL														B-O
ERS357227	ERR434893	BSAC	eo219	2001	125.3663133	12	B2	O4:H1											S	R	S	S		S	S	S		S	non-ESBL															FIA	FIB
ERS357760	ERR435241	BSAC	eo2191	2008	91.20162694	978	B2	O83:H27											S	S	S	S	S	R	S	S	S	S	non-ESBL	non-CTX-M
ERS357902	ERR439726	BSAC	eo2192	2008	66.74980786	73	B2	O6:H1											S	R	S	S	S	S	S	S	S	S	non-ESBL	non-CTX-M															FIB
ERS357903	ERR434332	BSAC	eo2193	2008	102.7923774	538	B2	O13/O135:H4											S	S	S	S	S	S	S	S	S	S	non-ESBL	non-CTX-M															FIB	FIC		FII-s
ERS357904	ERR434925	BSAC	eo2194	2008	65.5204985	131	B2	O25:H4	H30-Rx	fimH30	gyrA-1AB	parC-1aAB	A	T	T	G	A	G	R	R	R	R	R	R	R	S	S	I	ESBL	CTX-M														FIA	FIB
ERS357905	ERR435258	BSAC	eo2195	2008	81.14203246	62	F	O7:H45											S	R	S	S	S	S	S	S	S	S	non-ESBL	non-CTX-M													B-O		FIB				FII-Y
ERS358225	ERR435477	BSAC	eo2196	2008	85.50306911	69	D	O17:H18											S	R	S	S	S	S	S	S	S	S	non-ESBL	non-CTX-M													B-O	FIA	FIB				FII-Y
ERS357906	ERR435447	BSAC	eo2197	2008	68.6032894	73	B2	H1											S	S	S	S	S	S	S	S	S	S	non-ESBL	non-CTX-M															FIB
ERS357907	ERR434524	BSAC	eo2198	2008	90.74110572	73	B2	O6:H1											S	S	S	S	S	S	S	S	S	S	non-ESBL	non-CTX-M
ERS357908	ERR434525	BSAC	eo2199	2008	99.77561276	393	F	O15:H1											S	S	S	S	S	S	S	S	S	S	non-ESBL	non-CTX-M
ERS357894	ERR434610	BSAC	eo2202	2008	79.76602595	73	B2	O6:H1											R	R	S	I	S	S	S	S	S	S	non-ESBL	non-CTX-M															FIB
ERS357478	ERR434491	BSAC	eo222	2001	84.23806673	539	B1	O159:H28											R	R	S	R		S	R	S		S	non-ESBL															FIA	FIB			FII-s
ERS357228	ERR434673	BSAC	eo224	2001	76.3659436	73	B2	O6:H1											S	S	S	S		S	S	S		S	non-ESBL																FIB
ERS357229	ERR434974	BSAC	eo225	2001	69.22312466	636	B2	O21:H7											R	R	S	S		S	S	S		S	non-ESBL																			FII-s
ERS357230	ERR434674	BSAC	eo226	2001	76.67459368	404	B2	O75:H5											S	R	S	S		S	S	S		S	non-ESBL																FIB			FII-s
ERS357895	ERR435255	BSAC	eo2272	2009	76.65393738	127	B2	O6:H31											S	S	S	S	S	S	S	S	S	S	non-ESBL	non-CTX-M																			FII-Y
ERS357896	ERR434830	BSAC	eo2273	2009	94.57115165	405	F	O2:H4											S	R	S	S	S	S	S	S	S	S	non-ESBL	non-CTX-M													B-O		FIB				FII-Y
ERS358264	ERR439628	BSAC	eo2274	2009	70.04199707	12	B2	O18:H5											R	R	S	S	S	S	S	S	S	R	non-ESBL	non-CTX-M														FIA				FII-s
ERS357897	ERR434523	BSAC	eo2275	2009	89.3615336	131	B2	O25:H4	H30-Rx	fimH30	gyrA-1AB	parC-1aAB	A	T	T	G	A	G	S	R	S	R	S	S	S	S	S	S	non-ESBL	non-CTX-M														FIA
ERS358177	ERR435470	BSAC	eo2276	2009	77.84880871	69	D	O17:H18											S	R	S	S	S	S	R	S	S	S	non-ESBL	non-CTX-M													B-O	FIA	FIB				FII-Y
ERS358266	ERR434544	BSAC	eo2277	2009	84.25503667	2253	A	O15:H33											S	R	S	S	S	S	S	S	S	S	non-ESBL	non-CTX-M															FIB
ERS358265	ERR435483	BSAC	eo2278	2009	79.4764969	12	B2	O4:H5											S	S	S	S	S	S	S	S	S	S	non-ESBL	non-CTX-M
ERS357918	ERR434926	BSAC	eo2279	2009	69.08037412	131	B2	O25:H4	H30-R	fimH22	gyrA-1a	parC-1	T	A	C	A	G	G	S	S	S	S	S	R	S	S	S	S	non-ESBL	non-CTX-M															FIB
ERS357231	ERR435498	BSAC	eo228	2001	77.52680987	641	B1	O8:H25											S	R	S	S		S	S	S		S	non-ESBL																FIB			FII-s
ERS357919	ERR435361	BSAC	eo2280	2009	81.27576603	5639	D	O17:H18											S	R	S	S	S	S	S	S	S	S	non-ESBL	non-CTX-M															FIB
ERS358176	ERR435569	BSAC	eo2281	2009	71.74062081	131	B2	O25:H4	H30-R	fimH22	gyrA-1a	parC-1	T	A	C	A	G	G	S	R	S	S	S	S	S	S	S	S	non-ESBL	non-CTX-M															FIB
ERS357158	ERR435309	BSAC	eo23	2001	78.7677187	73	B2	O6:H1											S	S	S	S		S	S	S		S	non-ESBL																			FII-s
ERS357232	ERR434975	BSAC	eo230	2001	74.10556647	117	F	O24:H4											R	R	S	S		S	S	S		S	non-ESBL
ERS357233	ERR439703	BSAC	eo231	2001	62.62284667	73	B2	O6:H1											S	S	S	S		S	S	S		S	non-ESBL
ERS357234	ERR439704	BSAC	eo233	2001	78.52224966	73	B2	O2:H1											S	S	S	S		S	S	S		S	non-ESBL
ERS357235	ERR435061	BSAC	eo234	2001	87.6981559	91	B2	O39:H4											S	S	S	S		S	S	S		S	non-ESBL																				FII-Y
ERS357920	ERR434716	BSAC	eo2351	2009	67.376822	131	B2	O25:H4	H30-Rx	fimH30	gyrA-1AB	parC-1aAB	A	T	T	G	A	G	R	R	R	R	R	R	R	S	S	I	ESBL	CTX-M														FIA
ERS358267	ERR434642	BSAC	eo2352	2009	72.38884052	95	B2	O1:H7											S	S	S	S	S	S	S	S	S	S	non-ESBL	non-CTX-M															FIB
ERS358268	ERR435387	BSAC	eo2353	2009	52.57735053	1442	B2	O8:H10											S	S	S	S	S	S	S	S	S	S	non-ESBL	non-CTX-M															FIB
ERS358269	ERR434545	BSAC	eo2354	2009	79.57642681	131	B2	O25:H4	H30-Rx	fimH30	gyrA-1AB	parC-1aAB	A	T	T	G	A	G	S	R	S	R	S	S	S	S	S	S	non-ESBL	non-CTX-M														FIA
ERS357921	ERR435554	BSAC	eo2355	2009	80.55630852	127	B2	O6:H31											S	S	S	S	S	S	S	S	S	S	non-ESBL	non-CTX-M															FIB			FII-s	FII-Y
ERS357910	ERR435003	BSAC	eo2356	2009	81.41305523	95	B2	O1:H7											S	S	S	S	S	S	S	S	S	S	non-ESBL	non-CTX-M													B-O					FII-s
ERS357911	ERR434527	BSAC	eo2358	2009	99.76086857	131	B2	O25:H4	H30-R	finH27	gyrA-1a	parC-1	T	A	T	G	G	G	R	R	S	S	S	S	R	S	S	I	non-ESBL	non-CTX-M																		FII-s
ERS357912	ERR435096	BSAC	eo2359	2009	74.76163017	131	B2	O25:H4	H30-Rx	fimH30	gyrA-1AB	parC-1aAB	A	T	T	G	A	G	S	R	R	R	R	R	S	S	S	S	ESBL	CTX-M													B-O	FIA	FIB
ERS357913	ERR435552	BSAC	eo2362	2009	86.84888558	131	B2	O25:H4	H30-R	finH27	gyrA-1a	parC-1	T	A	T	G	G	G	R	R	S	S	S	S	R	S	S	I	non-ESBL	non-CTX-M																		FII-s
ERS357914	ERR435553	BSAC	eo2364	2009	88.9341936	86	B1	O86:H10											S	R	S	S	S	S	S	S	S	S	non-ESBL	non-CTX-M														FIA	FIB
ERS357915	ERR435448	BSAC	eo2371	2009	72.85567275	648	F	O2:H42											R	R	S	S	S	R	S	S	S	R	non-ESBL	non-CTX-M															FIB
ERS358270	ERR434546	BSAC	eo2372	2009	75.63881348	73	B2	O18:H1											S	S	S	S	S	S	S	S	S	S	non-ESBL	non-CTX-M
ERS357916	ERR434333	BSAC	eo2373	2009	83.5759313	73	B2	O18:H1											S	S	S	S	S	S	S	S	S	S	non-ESBL	non-CTX-M
ERS357934	ERR439655	BSAC	eo2374	2009	65.40766577	12	B2	O4:H1											R	R	S	S	S	S	S	S	S	S	non-ESBL	non-CTX-M
ERS357935	ERR435451	BSAC	eo2375	2009	71.17990488	657	F	O183:H18											S	S	S	S	S	S	S	S	S	S	non-ESBL	non-CTX-M
ERS358175	ERR435187	BSAC	eo2376	2009	57.00193418	95	B2	O1:H7											S	S	S	S	S	S	S	S	S	S	non-ESBL	non-CTX-M															FIB
ERS358174	ERR439612	BSAC	eo2377	2009	73.3361185	69	D	O15:H18											S	R	S	S	S	S	S	S	S	S	non-ESBL	non-CTX-M															FIB				FII-Y
ERS358173	ERR439611	BSAC	eo2378	2009	87.9123749	680	B2	O169:H1											S	S	S	S	S	S	S	S	S	S	non-ESBL	non-CTX-M
ERS357936	ERR434927	BSAC	eo2379	2009	81.1844949	14	B2	O75:H5											S	S	S	S	S	S	S	S	S	S	non-ESBL	non-CTX-M															FIB			FII-s
ERS357236	ERR434894	BSAC	eo238	2001	100.2706067	12	B2	O4:H5											S	S	S	S		S	S	S		S	non-ESBL
ERS357926	ERR435097	BSAC	eo2380	2009	72.94172325	38	D	O86:H18											S	R	S	I	S	R	S	S	S	S	non-ESBL	non-CTX-M														FIA					FII-Y
ERS357237	ERR434675	BSAC	eo239	2001	72.31367041	767	B1	O8:H9											S	R	S	S		S	S	S		S	non-ESBL															FIA	FIB		FII-K
ERS357159	ERR435209	BSAC	eo24	2001	81.70880533	127	B2	O6:H31											R	R	S	S		S	S	S		S	non-ESBL															FIA					FII-Y
ERS357885	ERR434522	BSAC	eo2431	2009	107.507623	5604	B2	O4:H5											R	R	S	S	S	R	S	S	S	S	non-ESBL	non-CTX-M															FIB			FII-s
ERS358172	ERR434353	BSAC	eo2432	2009	89.03206881	453	B1	O23:H16											R	R	S	S	S	S	S	S	S	R	non-ESBL	non-CTX-M																			FII-Y
ERS357927	ERR439596	BSAC	eo2433	2009	87.54444001	648	F	O83:H42											S	R	S	S	S	S	S	S	S	S	non-ESBL	non-CTX-M																			FII-Y
ERS357928	ERR434831	BSAC	eo2434	2009	99.28551904	2020	D	O11:H4											S	R	S	S	S	S	S	S	S	S	non-ESBL	non-CTX-M															FIB				FII-Y
ERS357929	ERR434424	BSAC	eo2435	2009	82.43552816	409	A	O75:H38											S	R	S	S	S	S	S	S	S	S	non-ESBL	non-CTX-M																		FII-s
ERS357930	ERR435450	BSAC	eo2436	2009	69.60827014	73	B2	O18:H1											R	R	R	S	S	R	S	S	S	R	ESBL	non-CTX-M															FIB
ERS357931	ERR435259	BSAC	eo2437	2009	81.54166561	73	B2	O6:H1											S	S	S	S	S	S	S	S	S	S	non-ESBL	non-CTX-M															FIB
ERS357932	ERR434530	BSAC	eo2438	2009	108.5310218	127	B2	O6:H31											S	R	S	S	S	S	S	S	S	S	non-ESBL	non-CTX-M																		FII-s	FII-Y
ERS357933	ERR434717	BSAC	eo2439	2009	72.95569648	144	B2	O16:H6											R	R	S	S	S	S	S	S	S	S	non-ESBL	non-CTX-M															FIB			FII-s
ERS357714	ERR434505	BSAC	eo2441	2009	101.1554352	131	B2	O25:H4	H30-R	fimH30	gyrA-1AB	parC-1aAB	A	T	T	G	G	A	S	R	S	R	S	S	R	S	S	S	non-ESBL	non-CTX-M														FIA	FIB
ERS357160	ERR434565	BSAC	eo25	2001	79.41607622	5346	B2	O16:H6											S	R	S	S		S	S	S		S	non-ESBL																FIB
ERS357731	ERR434410	BSAC	eo2511	2009	83.16329016	1262	B2	O2:H1											S	S	S	S	S	S	S	S	S	S	non-ESBL	non-CTX-M
ERS358171	ERR434634	BSAC	eo2512	2009	65.50955066	428	B2	O117:H4											R	R	S	S	S	S	S	S	S	S	non-ESBL	non-CTX-M															FIB			FII-s
ERS357851	ERR434604	BSAC	eo2513	2009	81.86398475	393	F	O15:H1											R	R	R	R	R	R	S	S	S	S	ESBL	non-CTX-M														FIA
ERS357852	ERR435441	BSAC	eo2514	2009	68.21398112	131	B2	O25:H4	H30-Rx	fimH30	gyrA-1AB	parC-1aAB	A	T	T	G	A	G	R	R	R	R	R	R	S	S	S	S	ESBL	CTX-M														FIA
ERS357743	ERR435429	BSAC	eo2515	2009	74.93430787	131	B2	O25:H4	H30-Rx	fimH30	gyrA-1AB	parC-1aAB	A	T	T	G	A	G	R	R	S	R	S	R	S	S	S	S	non-ESBL	non-CTX-M															FIB
ERS357744	ERR434591	BSAC	eo2516	2009	92.34955272	540	A	O9:H30											S	R	S	S	S	S	S	S	S	S	non-ESBL	non-CTX-M
ERS357745	ERR439590	BSAC	eo2517	2009	77.11097801	131	B2	O25:H4	H30-R	fimH22	gyrA-1a	parC-1	T	A	C	A	G	G	S	S	S	S	S	S	S	S	S	S	non-ESBL	non-CTX-M															FIB
ERS357941	ERR434334	BSAC	eo2519	2009	74.80417412	405	F	O2:H4											R	R	S	S	S	R	S	S	S	R	non-ESBL	non-CTX-M																		FII-s	FII-Y
ERS357942	ERR435169	BSAC	eo2520	2009	71.14137847	127	B2	O6:H31											S	S	S	S	S	S	S	S	S	S	non-ESBL	non-CTX-M																			FII-Y
ERS357943	ERR435260	BSAC	eo2521	2009	68.70721037	73	B2	O22:H1											S	R	S	S	S	S	S	S	S	S	non-ESBL	non-CTX-M															FIB
ERS357979	ERR439658	BSAC	eo2571	2009	66.93688482	131	B2	O25:H4	H30-R	fimH30	gyrA-1A	parC-4A	A	T	T	G	G	G	R	R	S	S	S	S	S	S	S	S	non-ESBL	non-CTX-M														FIA	FIB
ERS357944	ERR435170	BSAC	eo2572	2009	74.66463481	73	B2	O6:H1											R	R	S	S	S	S	S	S	S	S	non-ESBL	non-CTX-M															FIB
ERS357945	ERR434612	BSAC	eo2573	2009	87.1245319	73	B2	O6:H1											R	R	S	S	S	S	S	S	S	S	non-ESBL	non-CTX-M														FIA	FIB
ERS357964	ERR435006	BSAC	eo2574	2009	77.08066703	69	D	O17:H18											R	R	I	S	S	S	S	S	S	R	non-ESBL	non-CTX-M															FIB				FII-Y
ERS358030	ERR439661	BSAC	eo2575	2009	63.61200995	38	D	O86:H18											R	R	S	S	S	R	S	S	S	S	non-ESBL	non-CTX-M															FIB				FII-Y
ERS357946	ERR439597	BSAC	eo2576	2009	78.79513848	69	D	O17:H18											R	R	S	S	S	S	S	S	S	S	non-ESBL	non-CTX-M															FIB				FII-Y
ERS358029	ERR434340	BSAC	eo2577	2009	91.99746241	73	B2	O6:H1											R	R	S	S	S	S	S	S	S	S	non-ESBL	non-CTX-M														FIA	FIB
ERS358186	ERR439617	BSAC	eo2578	2009	77.4175286	345	B1	O8:H21											S	R	S	S	S	S	S	S	S	S	non-ESBL	non-CTX-M															FIB				FII-Y
ERS357947	ERR434531	BSAC	eo2579	2009	103.3748479	405	F	O2:H4											R	R	S	S	S	R	S	S	S	S	non-ESBL	non-CTX-M													B-O						FII-Y
ERS357948	ERR434613	BSAC	eo2581	2009	88.32390094	73	B2	O2:H1											S	S	S	S	S	R	S	S	S	S	non-ESBL	non-CTX-M
ERS358185	ERR435471	BSAC	eo2591	2009	71.1478968	69	D	O17:H18											S	S	S	S	S	R	S	S	S	S	non-ESBL	non-CTX-M													B-O	FIA	FIB
ERS358224	ERR434541	BSAC	eo2592	2009	77.33608759	2307	B1	O103:H2											S	R	S	S	S	S	S	S	S	S	non-ESBL	non-CTX-M															FIB
ERS357949	ERR435452	BSAC	eo2593	2009	70.28639874	88	A	NA:H4											S	S	S	S	S	S	S	S	S	S	non-ESBL	non-CTX-M															FIB
ERS357950	ERR435453	BSAC	eo2594	2009	75.41067742	80	B2	O75:H7											R	R	S	S	S	S	S	S	S	S	non-ESBL	non-CTX-M
ERS357951	ERR434425	BSAC	eo2595	2009	75.3876876	95	B2	O2:H7											S	R	S	S	S	S	S	S	S	S	non-ESBL	non-CTX-M															FIB			FII-s
ERS357952	ERR435362	BSAC	eo2596	2009	78.21311484	162	B1	O8:H19											S	S	S	S	S	S	S	S	S	S	non-ESBL	non-CTX-M
ERS357953	ERR434720	BSAC	eo2597	2009	75.13322815	10	A	O12:H4											S	S	S	S	S	S	S	S	S	S	non-ESBL	non-CTX-M															FIB				FII-Y
ERS358184	ERR439616	BSAC	eo2598	2009	68.82306975	404	B2	O75:H5											S	S	S	S	S	S	S	S	S	S	non-ESBL	non-CTX-M															FIB			FII-s
ERS357954	ERR435363	BSAC	eo2599	2009	61.77675717	88	A	O8:H9											R	R	R	S	R	R	S	S	S	S	non-ESBL	non-CTX-M															FIB
ERS357161	ERR434475	BSAC	eo26	2001	78.85748118	73	B2	O6:H1											R	R	S	S		S	S	S		S	non-ESBL																FIB
ERS357955	ERR434721	BSAC	eo2605	2009	79.52994608	73	B2	O6:H1											S	R	S	S	S	S	S	S	S	S	non-ESBL	non-CTX-M
ERS357238	ERR439705	BSAC	eo261	2002	82.28843953	5082	B1	O170:H7											R	R	I	S	S	R	S	S	S	I	non-ESBL	non-CTX-M
ERS357239	ERR434676	BSAC	eo262	2002	66.5611863	95	B2	O1:H7											S	S	S	S	S	S	S	S	S	S	non-ESBL	non-CTX-M
ERS357240	ERR439539	BSAC	eo263	2002	83.66617937	73	B2	O6:H1											S	S	S	S	S	S	S	S	S	S	non-ESBL	non-CTX-M															FIB
ERS357956	ERR435005	BSAC	eo2631	2009	72.28349474	59	F	O1:H7											S	R	S	S	S	S	S	S	S	S	non-ESBL	non-CTX-M													B-O		FIB				FII-Y
ERS357957	ERR439657	BSAC	eo2632	2009	61.4030092	131	B2	O25:H4	H30-Rx	fimH30	gyrA-1AB	parC-1aAB	A	T	T	G	A	G	R	R	S	R	S	R	S	S	S	S	non-ESBL	non-CTX-M														FIA
ERS357958	ERR434614	BSAC	eo2633	2009	75.40148262	69	D	O17:H18											S	S	S	S	S	S	S	S	S	S	non-ESBL	non-CTX-M														FIA	FIB				FII-Y
ERS357959	ERR435454	BSAC	eo2634	2009	75.55769311	5328	B2	O185:H10											S	S	S	S	S	S	S	S	S	S	non-ESBL	non-CTX-M															FIB	FIC			FII-Y
ERS357960	ERR434335	BSAC	eo2635	2009	93.55311197	676	B2	O16:H5											S	S	S	S	S	S	S	S	S	S	non-ESBL	non-CTX-M																		FII-s
ERS358183	ERR439615	BSAC	eo2636	2009	75.71573771	393	F	O15:H12											S	S	S	R	S	S	S	S	S	S	non-ESBL	non-CTX-M														FIA	FIB
ERS357961	ERR434722	BSAC	eo2637	2009	83.01800993	131	B2	O25:H4	H30-Rx	fimH30	gyrA-1AB	parC-1aAB	A	T	T	G	A	G	R	R	I	R	R	R	S	S	S	S	ESBL	CTX-M														FIA
ERS358239	ERR435288	BSAC	eo2638	2009	73.88065794	69	D	O17:H18											S	S	S	S	S	R	S	S	S	S	non-ESBL	non-CTX-M														FIA	FIB				FII-Y
ERS357987	ERR434429	BSAC	eo2639	2009	82.11326505	415	F	O1											S	S	S	S	S	S	S	S	S	S	non-ESBL	non-CTX-M															FIB				FII-Y
ERS357241	ERR434976	BSAC	eo264	2002	78.35863359	12	B2	O4:H5											S	S	S	S	S	S	S	S	S	S	non-ESBL	non-CTX-M
ERS358238	ERR439625	BSAC	eo2640	2009	74.57959751	10	A	NA:H40											R	R	S	S	S	R	S	S	S	S	non-ESBL	non-CTX-M														FIA	FIB				FII-Y
ERS357464	ERR435225	BSAC	eo265	2002	77.38989632	10	A	O2:H48											S	S	S	S	S	S	S	S	S	S	non-ESBL	non-CTX-M
ERS357962	ERR434615	BSAC	eo2651	2009	82.16658473	394	D	O17:H18											S	R	S	S	S	S	S	S	S	S	non-ESBL	non-CTX-M															FIB
ERS357963	ERR434426	BSAC	eo2652	2009	81.49222356	131	B2	O25:H4	H30-R	fimH30	gyrA-1A	parC-1a	A	NA	T	G	G	G	R	R	S	S	S	S	S	S	S	S	non-ESBL	non-CTX-M														FIA	FIB
ERS358237	ERR434449	BSAC	eo2653	2009	73.3851635	95	B2	O1:H7											S	S	S	S	S	S	S	S	S	S	non-ESBL	non-CTX-M															FIB			FII-s
ERS357965	ERR435455	BSAC	eo2654	2009	68.09311497	12	B2	O4:H1											S	S	S	S	S	S	S	S	S	S	non-ESBL	non-CTX-M
ERS357966	ERR435261	BSAC	eo2655	2009	68.12683368	69	D	O17:H18											R	R	S	S	S	S	S	S	S	S	non-ESBL	non-CTX-M															FIB				FII-Y
ERS357967	ERR435171	BSAC	eo2656	2009	74.68728047	95	B2	O1:H7											S	R	S	S	S	R	S	S	S	S	non-ESBL	non-CTX-M																		FII-s
ERS357968	ERR434723	BSAC	eo2657	2009	68.76171959	131	B2	O25:H4	H30-Rx	fimH30	gyrA-1AB	parC-1aAB	A	T	T	G	A	G	R	R	R	R	R	R	S	S	S	S	ESBL	CTX-M														FIA	FIB
ERS357969	ERR434532	BSAC	eo2658	2009	82.93948146	80	B2	O75:H7											R	R	S	S	S	R	S	S	S	S	non-ESBL	non-CTX-M													B-O
ERS357970	ERR435262	BSAC	eo2659	2009	76.89925012	117	F	O161:H4											S	R	S	S	S	S	S	S	S	S	non-ESBL	non-CTX-M															FIB
ERS357242	ERR434895	BSAC	eo266	2002	111.706496	393	F	O15:H1											S	S	S	S	S	S	S	S	S	S	non-ESBL	non-CTX-M
ERS358012	ERR439727	BSAC	eo2660	2009	85.08123914	73	B2	O2:H1											R	R	S	S	S	S	S	S	S	S	non-ESBL	non-CTX-M
ERS357243	ERR434977	BSAC	eo267	2002	69.04052458	73	B2	O6:H1											R	R	S	S	S	S	S	S	S	R	non-ESBL	non-CTX-M															FIB
ERS357244	ERR434289	BSAC	eo269	2002	77.19949074	12	B2	O18:H5											S	R	S	S	S	R	S	S	S	I	non-ESBL	non-CTX-M
ERS357971	ERR435456	BSAC	eo2691	2009	73.80529931	141	B2	O2:H6											S	S	S	S	S	S	S	S	S	S	non-ESBL	non-CTX-M																		FII-s
ERS358236	ERR435193	BSAC	eo2692	2009	65.49658272	73	B2	O6:H1											R	R	S	S	S	S	S	S	S	S	non-ESBL	non-CTX-M															FIB
ERS358021	ERR435099	BSAC	eo2693	2009	73.49665161	10	A	O16:H4											S	R	S	S	S	S	S	S	S	S	non-ESBL	non-CTX-M																			FII-Y
ERS358027	ERR435013	BSAC	eo2694	2009	79.5999604	349	D	O86:H2											S	R	S	S	S	S	S	S	S	S	non-ESBL	non-CTX-M															FIB
ERS357972	ERR434832	BSAC	eo2695	2009	102.2987841	69	D	O17:H18											R	R	S	S	S	S	S	S	S	S	non-ESBL	non-CTX-M															FIB				FII-Y
ERS358032	ERR434731	BSAC	eo2696	2009	86.67549814	357	B2	O13/O135:H4											S	S	S	S	S	S	S	S	S	S	non-ESBL	non-CTX-M																FIC		FII-s
ERS357973	ERR435007	BSAC	eo2697	2009	76.25151802	12	B2	O18:H5											S	R	S	S	S	S	S	S	S	S	non-ESBL	non-CTX-M															FIB
ERS358033	ERR434341	BSAC	eo2698	2009	75.75383023	73	B2	O2:H1											S	S	S	S	S	S	S	S	S	S	non-ESBL	non-CTX-M
ERS357974	ERR434427	BSAC	eo2699	2009	75.69407465	73	B2	O6:H1											S	S	S	S	S	S	S	S	S	S	non-ESBL	non-CTX-M															FIB
ERS357162	ERR434476	BSAC	eo27	2001	79.04309702	73	B2	O6:H1											S	S	S	S		S	S	S		S	non-ESBL
ERS357472	ERR434814	BSAC	eo270	2002	72.37241027	73	B2	O2:H1											S	S	S	S	S	S	S	S	S	S	non-ESBL	non-CTX-M
ERS357975	ERR434533	BSAC	eo2700	2009	88.45426885	12	B2	O4:H1											S	R	S	S	S	R	S	S	S	S	non-ESBL	non-CTX-M														FIA	FIB
ERS357163	ERR435310	BSAC	eo28	2001	78.81082184	967	F	O36:H42											S	S	S	S		S	S	S		S	non-ESBL																				FII-Y
ERS358034	ERR434928	BSAC	eo2835	2010	82.65245459	73	B2	O2:H1											S	S	S	S	S	S	S	S	S	S	non-ESBL	non-CTX-M
ERS358035	ERR439729	BSAC	eo2837	2010	75.93954885	12	B2	O4:H1											S	R	S	S	S	R	S	S	S	S	non-ESBL	non-CTX-M													B-O		FIB			FII-s
ERS357976	ERR434616	BSAC	eo2838	2010	77.03453164	131	B2	O25:H4	H30-R	*	gyrA-1a	parC-1	T	A	C	A	G	G	S	S	S	S	S	S	S	S	S	S	non-ESBL	non-CTX-M
ERS357977	ERR435555	BSAC	eo2839	2010	77.46270828	117	F	NA:H4											S	R	S	S	S	S	S	S	S	S	non-ESBL	non-CTX-M																		FII-s
ERS357978	ERR434724	BSAC	eo2842	2010	67.77909318	12	B2	O4:H5											R	R	S	S	S	S	S	S	S	S	non-ESBL	non-CTX-M
ERS358235	ERR435478	BSAC	eo2843	2010	87.49731428	95	B2	O2:H4											S	S	S	S	S	S	S	S	S	S	non-ESBL	non-CTX-M															FIB
ERS358065	ERR434437	BSAC	eo2844	2010	83.3438114	1972	A	O86:H5											S	S	S	S	S	R	S	S	S	S	non-ESBL	non-CTX-M																			FII-Y
ERS358260	ERR435482	BSAC	eo2846	2010	85.37128445	641	B1	O70:H10											R	R	R	S	R	R	S	S	S	S	non-ESBL	non-CTX-M
ERS357980	ERR434428	BSAC	eo2847	2010	72.97021309	12	B2	O4:H5											S	S	S	S	S	S	S	S	S	S	non-ESBL	non-CTX-M
ERS358111	ERR434734	BSAC	eo2848	2010	67.55451002	1394	F	O15:H1											R	R	S	R	S	S	S	S	S	S	non-ESBL	non-CTX-M														FIA
ERS357981	ERR434725	BSAC	eo2850	2010	68.57499815	144	B2	O16:H6											S	R	S	S	S	S	S	S	S	S	non-ESBL	non-CTX-M															FIB			FII-s
ERS358124	ERR434631	BSAC	eo2851	2010	83.68675319	73	B2	O6:H1											R	R	S	S	S	S	S	S	S	S	non-ESBL	non-CTX-M															FIB
ERS357982	ERR435364	BSAC	eo2854	2010	78.07065512	58	B1	O8:H25											S	R	S	S	S	S	S	S	S	S	non-ESBL	non-CTX-M															FIB
ERS357983	ERR434617	BSAC	eo2855	2010	79.38988962	73	B2	O6:H1											S	S	S	S	S	S	S	S	S	S	non-ESBL	non-CTX-M																		FII-s
ERS357984	ERR434726	BSAC	eo2856	2010	68.62403217	141	B2	O2:H6											S	S	S	S	S	S	S	S	S	S	non-ESBL	non-CTX-M																		FII-s
ERS357985	ERR435172	BSAC	eo2857	2010	65.92095316	69	D	O17:H18											R	R	S	S	S	S	S	S	S	R	non-ESBL	non-CTX-M															FIB				FII-Y
ERS357986	ERR435263	BSAC	eo2858	2010	76.60829423	5491	A	O8:H21											R	R	R	R	R	R	R	S	S	S	ESBL	CTX-M														FIA	FIB
ERS358182	ERR439614	BSAC	eo2859	2010	80.27525778	10	A	O160:H11											S	S	S	S	S	S	S	S	S	S	non-ESBL	non-CTX-M																			FII-Y
ERS357988	ERR434727	BSAC	eo2860	2010	69.51485989	131	B2	O25:H4	H30-Rx	fimH30	gyrA-1AB	parC-1aAB	A	T	T	G	A	G	S	R	S	R	S	S	R	S	S	S	non-ESBL	non-CTX-M														FIA
ERS357989	ERR434336	BSAC	eo2862	2010	82.67260197	73	B2	O120:H31											R	R	S	S	S	R	S	S	S	S	non-ESBL	non-CTX-M
ERS357990	ERR435556	BSAC	eo2891	2010	78.07625433	131	B2	O25:H4	H30-R	fimH22	gyrA-1a	parC-1	T	A	C	A	G	G	S	S	S	S	S	S	S	S	S	S	non-ESBL	non-CTX-M
ERS357991	ERR439659	BSAC	eo2892	2010	55.28102709	393	F	O15:H1											S	R	S	R	S	S	R	S	S	S	non-ESBL	non-CTX-M															FIB
ERS357992	ERR435008	BSAC	eo2893	2010	71.96858753	131	B2	O25:H4	H30-Rx	fimH30	gyrA-1AB	parC-1aAB	A	T	T	G	A	G	R	R	I	R	R	R	S	S	S	R	ESBL	CTX-M														FIA
ERS357993	ERR434337	BSAC	eo2897	2010	81.78227198	95	B2	O2:H4											R	R	S	S	S	S	S	S	S	S	non-ESBL	non-CTX-M															FIB			FII-s
ERS357994	ERR434618	BSAC	eo2898	2010	70.93266798	69	D	O17:H18											S	R	S	S	S	S	S	S	S	S	non-ESBL	non-CTX-M
ERS358038	ERR435268	BSAC	eo2899	2010	69.3560506	14	B2	O75:H5											S	R	S	S	S	S	S	S	S	S	non-ESBL	non-CTX-M															FIB			FII-s
ERS357164	ERR435401	BSAC	eo29	2001	77.40944598	405	F	O102:H6											S	R	S	S		S	S	S		S	non-ESBL																FIB			FII-s	FII-Y
ERS358039	ERR434434	BSAC	eo2900	2010	77.39781778	1618	B2	O4:H1											S	S	S	S	S	S	S	S	S	S	non-ESBL	non-CTX-M
ERS357995	ERR434728	BSAC	eo2901	2010	70.78932833	59	F	O1:H7											S	S	S	S	S	S	S	S	S	S	non-ESBL	non-CTX-M																			FII-Y
ERS357996	ERR434833	BSAC	eo2902	2010	90.57065345	141	B2	O2:H6											S	S	S	S	S	S	S	S	S	S	non-ESBL	non-CTX-M															FIB			FII-s
ERS357997	ERR435009	BSAC	eo2904	2010	64.69184715	14	B2	O18:H5											S	S	S	S	S	S	S	S	S	S	non-ESBL	non-CTX-M															FIB			FII-s
ERS357998	ERR435264	BSAC	eo2961	2010	73.91905378	415	F	O1:H7											R	S	S	S	S	S	S	S	S	S	non-ESBL	non-CTX-M													B-O		FIB				FII-Y
ERS358040	ERR435269	BSAC	eo2963	2010	63.69540693	62	F	O7:H45											S	S	S	S	S	S	S	S	S	S	non-ESBL	non-CTX-M															FIB				FII-Y
ERS357999	ERR435457	BSAC	eo2964	2010	68.68021588	131	B2	O25:H4	H30-Rx	fimH30	gyrA-1AB	parC-1aAB	A	T	T	G	A	G	R	R	S	R	S	R	S	S	S	S	non-ESBL	non-CTX-M															FIB
ERS358000	ERR434430	BSAC	eo2965	2010	82.42232224	404	B2	O75:H5											S	S	S	S	S	S	S	S	S	S	non-ESBL	non-CTX-M															FIB			FII-s
ERS358001	ERR435458	BSAC	eo2966	2010	71.0023825	104	B2	O22:H1											S	S	S	S	S	R	S	S	S	S	non-ESBL	non-CTX-M
ERS358041	ERR435177	BSAC	eo2967	2010	68.35395183	62	F	O7:H45											S	S	S	S	S	S	S	S	S	S	non-ESBL	non-CTX-M													B-O					FII-s	FII-Y
ERS358002	ERR434431	BSAC	eo2969	2010	86.323446	12	B2	O4:H1											S	S	S	S	S	S	S	S	S	S	non-ESBL	non-CTX-M																		FII-s
ERS358042	ERR434621	BSAC	eo2971	2010	84.67095195	73	B2	O22:H1											S	S	S	S	S	S	S	S	S	S	non-ESBL	non-CTX-M															FIB
ERS358003	ERR434534	BSAC	eo2972	2010	91.08422029	12	B2	O21:H5											S	R	S	S	S	S	S	S	S	S	non-ESBL	non-CTX-M														FIA	FIB
ERS358004	ERR435010	BSAC	eo2973	2010	66.06200753	38	D	O1:H18											R	R	S	S	S	S	S	S	S	S	non-ESBL	non-CTX-M																			FII-Y
ERS358217	ERR439621	BSAC	eo2975	2010	73.31867695	73	B2	O6:H1											R	R	S	S	S	S	S	S	S	S	non-ESBL	non-CTX-M
ERS358043	ERR435557	BSAC	eo2976	2010	80.6777331	90	A	O108:H9											R	R	S	R	S	S	I	S	S	S	non-ESBL	non-CTX-M															FIB
ERS358005	ERR434338	BSAC	eo2979	2010	79.18818374	131	B2	O25:H4	H30-Rx	fimH30	gyrA-1AB	parC-1aAB	A	T	T	G	A	G	R	R	S	R	S	R	R	S	S	S	non-ESBL	non-CTX-M														FIA
ERS358006	ERR435265	BSAC	eo2982	2010	77.78102979	12	B2	O4:H5											S	S	S	S	S	S	S	S	S	S	non-ESBL	non-CTX-M																		FII-s
ERS358007	ERR434619	BSAC	eo2984	2010	98.81026816	537	B2	O75:H5											S	S	S	S	S	R	S	S	S	S	non-ESBL	non-CTX-M
ERS358008	ERR435173	BSAC	eo2985	2010	69.87093866	80	B2	O75:H7											R	R	S	S	S	S	S	S	S	S	non-ESBL	non-CTX-M
ERS358031	ERR435175	BSAC	eo2986	2010	75.47047467	446	B1	O103:H8											S	R	S	S	S	S	S	S	S	S	non-ESBL	non-CTX-M															FIB
ERS358009	ERR434535	BSAC	eo2988	2010	93.09615199	453	B1	O23:H16											S	R	S	S	S	S	S	S	S	S	non-ESBL	non-CTX-M														FIA	FIB
ERS357165	ERR434380	BSAC	eo30	2001	83.7727576	73	B2	O6:H1											S	R	S	S		S	S	S		S	non-ESBL																FIB
ERS358010	ERR434620	BSAC	eo3003	2010	87.69479447	131	B2	O25:H4	H30-Rx	fimH30	gyrA-1AB	parC-1aAB	A	T	T	G	A	G	R	R	S	R	S	R	S	S	S	R	non-ESBL	non-CTX-M														FIA
ERS358011	ERR434339	BSAC	eo3004	2010	96.51676495	357	B2	O13/O135:H4											S	S	S	S	S	S	S	S	S	S	non-ESBL	non-CTX-M																FIC		FII-s
ERS358048	ERR435459	BSAC	eo3005	2010	67.87358669	74	B2	O25:H1											S	S	S	S	S	S	S	S	S	S	non-ESBL	non-CTX-M
ERS358253	ERR434450	BSAC	eo3006	2010	78.32335611	131	B2	O16:H5	H30-R	fimH41	gyrA-1A	parC-1b	T	A	C	A	G	G	S	R	S	S	S	R	R	S	S	S	non-ESBL	non-CTX-M															FIB
ERS358013	ERR435011	BSAC	eo3007	2010	87.09799504	95	B2	O18:H7											S	S	S	S	S	S	S	S	S	S	non-ESBL	non-CTX-M															FIB
ERS358014	ERR435266	BSAC	eo3008	2010	78.80859005	998	B2	O2:H6											S	R	S	S	S	S	S	S	S	S	non-ESBL	non-CTX-M														FIA	FIB			FII-s
ERS358015	ERR435267	BSAC	eo3009	2010	76.08077077	80	B2	O2:H7											S	R	S	S	S	S	S	S	S	S	non-ESBL	non-CTX-M													B-O
ERS357245	ERR434896	BSAC	eo301	2002	97.04585758	73	B2	O6:H1											S	S	S	S	S	S	S	S	S	S	non-ESBL	non-CTX-M																		FII-s
ERS358016	ERR434729	BSAC	eo3011	2010	72.48589539	2914	D	O166:H15											S	R	S	S	S	S	S	S	S	S	non-ESBL	non-CTX-M
ERS358017	ERR439660	BSAC	eo3014	2010	51.97676147	404	B2	O75:H5											S	R	S	S	S	S	S	S	S	S	non-ESBL	non-CTX-M															FIB			FII-s
ERS358049	ERR434929	BSAC	eo3015	2010	82.63905254	73	B2	O6:H1											S	R	S	S	S	S	S	S	S	S	non-ESBL	non-CTX-M															FIB			FII-s
ERS357246	ERR434978	BSAC	eo302	2002	68.45733887	95	B2	O18:H7											S	S	S	S	S	S	S	S	S	S	non-ESBL	non-CTX-M															FIB			FII-s
ERS357247	ERR434290	BSAC	eo303	2002	79.30696109	5476	F	O15:H1											S	R	S	R	S	S	R	S	S	S	non-ESBL	non-CTX-M														FIA
ERS358018	ERR434536	BSAC	eo3032	2010	81.83984897	5661	B2	O18:H7											S	R	S	S	S	S	S	S	S	S	non-ESBL	non-CTX-M															FIB			FII-s
ERS358019	ERR434730	BSAC	eo3033	2010	74.89602454	117	F	O24:H4											S	R	S	S	S	S	S	S	S	S	non-ESBL	non-CTX-M															FIB
ERS358020	ERR435098	BSAC	eo3035	2010	76.60211326	12	B2	O4:H5											S	R	S	S	S	S	S	S	S	S	non-ESBL	non-CTX-M															FIB
ERS358181	ERR435570	BSAC	eo3036	2010	65.86495536	12	B2	O4:H1											S	R	S	S	S	S	S	S	S	S	non-ESBL	non-CTX-M																		FII-s
ERS358022	ERR435365	BSAC	eo3037	2010	70.41034391	95	B2	O45:H7											S	R	S	S	S	S	S	S	S	S	non-ESBL	non-CTX-M													B-O					FII-s	FII-Y
ERS358023	ERR435174	BSAC	eo3038	2010	71.53161276	73	B2	O6:H1											R	R	S	S	S	S	S	S	S	S	non-ESBL	non-CTX-M														FIA	FIB
ERS358050	ERR435367	BSAC	eo3039	2010	73.35019158	127	B2	O6:H31											S	S	S	S	S	S	S	S	S	S	non-ESBL	non-CTX-M																	FII-K	FII-s	FII-Y
ERS357248	ERR435499	BSAC	eo304	2002	75.54457077	95	B2	O45:H7											S	R	S	S	S	S	S	S	S	S	non-ESBL	non-CTX-M															FIB			FII-s	FII-Y
ERS358024	ERR435012	BSAC	eo3040	2010	78.22253365	73	B2	O6:H1											S	S	S	S	S	S	S	S	S	S	non-ESBL	non-CTX-M
ERS358025	ERR434432	BSAC	eo3041	2010	79.57710587	73	B2	O6:H1											R	R	S	S	S	R	S	S	S	S	non-ESBL	non-CTX-M
ERS358026	ERR434433	BSAC	eo3043	2010	75.72958545	73	B2	O25:H1											S	S	S	S	S	S	S	S	S	S	non-ESBL	non-CTX-M
ERS357249	ERR434677	BSAC	eo305	2002	71.80049763	393	F	O15:H1											R	R	S	R	S	S	S	S	S	S	non-ESBL	non-CTX-M														FIA
ERS357250	ERR434291	BSAC	eo306	2002	78.97230235	10	A	O126:H2											S	S	S	S	S	S	S	S	S	S	non-ESBL	non-CTX-M														FIA	FIB				FII-Y
ERS357251	ERR435062	BSAC	eo308	2002	80.89546178	73	B2	O2:H1											S	S	S	S	S	S	S	S	S	S	non-ESBL	non-CTX-M
ERS357252	ERR434385	BSAC	eo309	2002	84.77226282	354	F	O51:H34											S	S	S	R	S	S	R	S	S	S	non-ESBL	non-CTX-M															FIB
ERS357166	ERR434566	BSAC	eo31	2001	80.44714832	95	B2	O2:H4											S	S	S	S		S	S	S		S	non-ESBL																FIB			FII-s
ERS357253	ERR434678	BSAC	eo310	2002	67.78025096	73	B2	O25:H1											S	S	S	S	S	S	S	S	S	S	non-ESBL	non-CTX-M															FIB
ERS357473	ERR434905	BSAC	eo311	2002	86.18556931	12	B2	O18:H5											R	R	S	S	S	S	S	S	S	S	non-ESBL	non-CTX-M														FIA	FIB
ERS358051	ERR435559	BSAC	eo3116	2010	83.79718447	80	B2	O75:H7											S	S	S	S	S	S	S	S	S	S	non-ESBL	non-CTX-M
ERS357254	ERR439639	BSAC	eo312	2002	57.55778113	363	B2	O134:H31											R	R	S	S	S	S	S	S	S	S	non-ESBL	non-CTX-M													B-O		FIB
ERS358180	ERR435379	BSAC	eo3120	2010	53.58001581	127	B2	O6:H31											R	R	S	S	S	S	S	S	S	S	non-ESBL	non-CTX-M														FIA	FIB			FII-s
ERS358036	ERR434342	BSAC	eo3121	2010	80.43244604	95	B2	O1:H7											S	S	S	S	S	S	S	S	S	S	non-ESBL	non-CTX-M
ERS358037	ERR435176	BSAC	eo3122	2010	69.496937	95	B2	O2:H4											R	R	S	S	S	S	S	S	S	R	non-ESBL	non-CTX-M															FIB			FII-s
ERS358044	ERR434622	BSAC	eo3123	2010	87.96615956	14	B2	O18:H5											S	R	S	S	S	S	S	S	S	S	non-ESBL	non-CTX-M																		FII-s
ERS358045	ERR435366	BSAC	eo3124	2010	69.07202584	69	D	O15:H18											S	R	S	S	S	S	S	S	S	S	non-ESBL	non-CTX-M															FIB				FII-Y
ERS358046	ERR435558	BSAC	eo3125	2010	85.34258014	69	D	O17:H18											S	R	S	S	S	R	S	S	S	S	non-ESBL	non-CTX-M															FIB				FII-Y
ERS358047	ERR435270	BSAC	eo3126	2010	72.20264644	127	B2	O6:H31											S	R	S	S	S	S	S	S	S	S	non-ESBL	non-CTX-M																		FII-s	FII-Y
ERS358028	ERR439728	BSAC	eo3128	2010	81.1963074	167	A	O162:H9											R	R	S	R	S	S	R	S	S	R	non-ESBL	non-CTX-M															FIB
ERS357255	ERR439540	BSAC	eo313	2002	83.59364584	95	B2	O18:H7											S	S	S	S	S	S	S	S	S	S	non-ESBL	non-CTX-M																		FII-s
ERS357256	ERR434292	BSAC	eo314	2002	73.07849724	641	B1	O8:H25											R	R	S	R	S	S	S	S	S	S	non-ESBL	non-CTX-M															FIB
ERS357257	ERR434800	BSAC	eo315	2002	61.83240995	12	B2	O4:H1											S	S	S	S	S	S	S	S	S	S	non-ESBL	non-CTX-M															FIB
ERS357258	ERR434293	BSAC	eo316	2002	78.3006053	106	D	O17:H18											S	R	S	S	S	S	S	S	S	S	non-ESBL	non-CTX-M															FIB				FII-Y
ERS357259	ERR434801	BSAC	eo317	2002	66.50150981	711	B1	O120:H10											R	R	S	S	S	S	S	S	S	S	non-ESBL	non-CTX-M
ERS357260	ERR434679	BSAC	eo318	2002	75.49289666	95	B2	O18:H7											S	R	S	S	S	S	S	S	S	S	non-ESBL	non-CTX-M														FIA	FIB			FII-s
ERS358234	ERR435287	BSAC	eo3186	2010	68.1943176	393	F	O15:H1											R	R	S	R	S	S	S	S	S	S	non-ESBL	non-CTX-M													B-O	FIA
ERS358052	ERR434537	BSAC	eo3187	2010	87.79680233	88	A	O9:H19											R	R	S	S	S	S	S	S	S	S	non-ESBL	non-CTX-M													B-O	FIA	FIB
ERS358053	ERR435460	BSAC	eo3188	2010	79.29025362	538	B2	O13/O135:H4											S	S	S	S	S	S	S	S	S	S	non-ESBL	non-CTX-M															FIB	FIC
ERS357261	ERR439640	BSAC	eo319	2002	60.9090818	12	B2	O4:H1											S	R	S	S	S	S	S	S	S	S	non-ESBL	non-CTX-M															FIB
ERS358054	ERR435461	BSAC	eo3190	2010	73.9312707	73	B2	O18:H1											S	R	S	S	S	S	S	S	S	S	non-ESBL	non-CTX-M															FIB
ERS358055	ERR434343	BSAC	eo3191	2010	86.95270653	1423	B1	O48:H7											S	R	S	S	S	S	S	S	S	S	non-ESBL	non-CTX-M														FIA	FIB
ERS358056	ERR435368	BSAC	eo3194	2010	73.07543837	127	B2	O6:H31											S	R	S	S	S	S	S	S	S	S	non-ESBL	non-CTX-M													B-O		FIB			FII-s	FII-Y
ERS358057	ERR434435	BSAC	eo3195	2010	80.30288748	73	B2	O22:H1											S	S	S	S	S	S	S	S	S	S	non-ESBL	non-CTX-M
ERS358058	ERR435462	BSAC	eo3196	2010	78.21813305	117	F	O24:H4											R	R	S	S	S	S	S	S	S	S	non-ESBL	non-CTX-M															FIB
ERS358059	ERR435369	BSAC	eo3197	2010	70.6072822	91	B2	O39:H4											R	R	S	S	S	S	S	S	S	S	non-ESBL	non-CTX-M													B-O		FIB				FII-Y
ERS358060	ERR434623	BSAC	eo3198	2010	82.99606635	3290	F	O79:H1											S	R	S	S	S	S	S	S	S	S	non-ESBL	non-CTX-M															FIB	FIC			FII-Y
ERS357167	ERR434567	BSAC	eo32	2001	82.52981154	14	B2	O75:H5											S	S	S	S		S	S	S		S	non-ESBL																FIB			FII-s
ERS357262	ERR439641	BSAC	eo320	2002	58.86586344	405	F	O102:H6											R	R	S	R	S	R	S	S	S	I	non-ESBL	non-CTX-M																		FII-s	FII-Y
ERS357263	ERR435121	BSAC	eo331	2002	78.38818404	88	A	O8:H4											R	R	S	S	S	S	S	S	S	S	non-ESBL	non-CTX-M															FIB				FII-Y
ERS358061	ERR434436	BSAC	eo3311	2011	75.14655993	95	B2	O18:H7											S	R	S	S	S	S	S	S	S	S	non-ESBL	non-CTX-M														FIA	FIB			FII-s
ERS358062	ERR435463	BSAC	eo3312	2011	78.29260727	83	B2	O6:H5											S	R	S	S	S	S	S	S	S	S	non-ESBL	non-CTX-M																		FII-s
ERS358063	ERR434624	BSAC	eo3313	2011	84.00527643	38	D	O102:H6											S	R	S	S	S	S	R	S	S	S	non-ESBL	non-CTX-M																			FII-Y
ERS358064	ERR434344	BSAC	eo3314	2011	87.09783104	73	B2	O6:H1											S	S	S	S	S	S	S	S	S	S	non-ESBL	non-CTX-M
ERS358179	ERR439664	BSAC	eo3315	2011	73.76830468	38	D	O7:H15											S	S	S	S	S	S	S	S	S	S	non-ESBL	non-CTX-M																			FII-Y
ERS358066	ERR434625	BSAC	eo3316	2011	79.50344238	73	B2	O6:H1											S	S	S	S	S	S	S	S	S	S	non-ESBL	non-CTX-M																		FII-s
ERS358194	ERR435473	BSAC	eo3317	2011	76.85029616	131	B2	O16:H5	H30-R	fimH41	gyrA-1A	parC-1b	T	A	C	A	G	G	S	S	S	S	S	S	S	S	S	S	non-ESBL	non-CTX-M													B-O		FIB
ERS358233	ERR435573	BSAC	eo3318	2011	70.44910231	141	B2	O2:H6											S	S	S	S	S	S	S	S	S	S	non-ESBL	non-CTX-M
ERS358067	ERR435464	BSAC	eo3319	2011	68.45755724	405	F	O102:H6											R	R	S	R	S	S	R	S	S	S	non-ESBL	non-CTX-M														FIA	FIB				FII-Y
ERS357264	ERR435500	BSAC	eo332	2002	73.22716515	12	B2	O4:H5											S	S	S	S	S	S	S	S	S	S	non-ESBL	non-CTX-M
ERS358193	ERR435280	BSAC	eo3321	2011	68.3446631	59	F	O1:H7											S	S	S	S	S	S	S	S	S	S	non-ESBL	non-CTX-M															FIB				FII-Y
ERS379218	ERR485892	BSAC	eo333	2002	81.62236078	393	F	O15:H1											R	R	S	R	S	R	S	S	S	S	non-ESBL	non-CTX-M														FIA	FIB
ERS357265	ERR434802	BSAC	eo334	2002	66.33312749	399	A	O25:H12											S	S	S	S	S	S	S	S	S	S	non-ESBL	non-CTX-M
ERS357266	ERR439541	BSAC	eo335	2002	86.49876025	5519	B1	O8:H9											S	S	S	S	S	S	S	S	S	S	non-ESBL	non-CTX-M																			FII-Y
ERS357267	ERR434979	BSAC	eo336	2002	81.05357521	95	B2	O2:H7											S	S	S	S	S	S	S	S	S	S	non-ESBL	non-CTX-M
ERS358068	ERR434345	BSAC	eo3367	2011	81.26747693	73	B2	O6:H1											S	S	S	S	S	S	S	S	S	S	non-ESBL	non-CTX-M
ERS358069	ERR434438	BSAC	eo3368	2011	80.97254103	69	D	O17:H18											S	S	S	S	S	S	S	S	S	S	non-ESBL	non-CTX-M																			FII-Y
ERS358232	ERR435286	BSAC	eo3369	2011	60.17372601	95	B2	O45:H7											S	R	S	S	S	S	S	S	S	S	non-ESBL	non-CTX-M															FIB			FII-s	FII-Y
ERS357268	ERR434386	BSAC	eo337	2002	79.78051876	550	B2	O75:H5											R	S	S	S	S	S	S	S	S	R	non-ESBL	non-CTX-M														FIA	FIB			FII-s
ERS358070	ERR435271	BSAC	eo3370	2011	69.60332097	69	D	O17:H18											S	R	S	R	S	S	S	S	S	S	non-ESBL	non-CTX-M													B-O	FIA	FIB				FII-Y
ERS358071	ERR434346	BSAC	eo3371	2011	82.57476978	95	B2	O2:H4											S	R	S	S	S	S	S	S	S	S	non-ESBL	non-CTX-M															FIB
ERS358072	ERR435014	BSAC	eo3372	2011	77.2992032	95	B2	O1:H7											S	R	S	S	S	S	S	S	S	S	non-ESBL	non-CTX-M															FIB			FII-s
ERS358247	ERR435574	BSAC	eo3375	2011	67.14965469	648	F	O1:H6											S	R	S	R	S	S	S	S	S	S	non-ESBL	non-CTX-M																			FII-Y
ERS358192	ERR435279	BSAC	eo3376	2011	68.44183525	95	B2	O2:H4											S	R	S	S	S	S	S	S	S	S	non-ESBL	non-CTX-M															FIB			FII-s
ERS358073	ERR434347	BSAC	eo3378	2011	79.87759489	131	B2	O25:H4	H30-Rx	fimH30	gyrA-1AB	parC-1aAB	A	T	T	G	A	G	R	R	R	R	R	R	S	S	S	S	ESBL	CTX-M														FIA	FIB
ERS358074	ERR434348	BSAC	eo3379	2011	93.2941863	10	A	O12:H4											S	S	S	S	S	S	S	S	S	S	non-ESBL	non-CTX-M															FIB				FII-Y
ERS357475	ERR435527	BSAC	eo338	2002	79.61132789	1486	A	O12:H20											S	S	S	S	S	S	S	S	S	S	non-ESBL	non-CTX-M
ERS358075	ERR435178	BSAC	eo3381	2011	61.25561433	12	B2	O4:H5											S	R	S	S	S	S	S	S	S	S	non-ESBL	non-CTX-M															FIB
ERS358076	ERR434626	BSAC	eo3382	2011	70.43970884	12	B2	O4:H5											S	R	S	S	S	S	S	S	S	S	non-ESBL	non-CTX-M															FIB
ERS358077	ERR434538	BSAC	eo3383	2011	96.10689908	95	B2	O1:H7											S	S	S	S	S	S	S	S	S	S	non-ESBL	non-CTX-M															FIB			FII-s
ERS358078	ERR435179	BSAC	eo3384	2011	62.5625472	127	B2	O6:H31											S	S	S	S	S	S	S	S	S	S	non-ESBL	non-CTX-M															FIB			FII-s	FII-Y
ERS358246	ERR435480	BSAC	eo3385	2011	85.64983075	131	B2	O25:H4	H30-Rx	fimH30	gyrA-1AB	parC-1aAB	A	T	T	G	A	G	S	S	S	R	S	S	S	S	S	S	non-ESBL	non-CTX-M														FIA
ERS358079	ERR439730	BSAC	eo3386	2011	69.45371758	567	B2	O83:H33											S	S	S	S	S	S	S	S	S	S	non-ESBL	non-CTX-M															FIB			FII-s
ERS358080	ERR435015	BSAC	eo3387	2011	77.78645378	617	A	O162:H10											R	R	R	R	R	R	R	S	S	S	ESBL	CTX-M														FIA	FIB
ERS358081	ERR434349	BSAC	eo3388	2011	100.7999693	372	B2	O18:H31											S	S	S	S	S	S	S	S	S	S	non-ESBL	non-CTX-M																			FII-Y
ERS358245	ERR435194	BSAC	eo3389	2011	64.10690309	131	B2	O25:H4	H30-Rx	fimH30	gyrA-1AB	parC-1aAB	A	T	T	G	A	G	R	R	R	R	R	R	R	S	S	S	ESBL	CTX-M														FIA	FIB
ERS357269	ERR435501	BSAC	eo339	2002	73.22663228	73	B2	O2:H1											S	S	S	S	S	S	S	S	S	S	non-ESBL	non-CTX-M
ERS358082	ERR435016	BSAC	eo3390	2011	74.92235453	131	B2	O25:H4	H30-R	fimH30	gyrA-1AB	parC-1aAB	A	T	T	G	G	A	S	R	I	R	R	R	S	S	S	S	ESBL	CTX-M														FIA
ERS357270	ERR435212	BSAC	eo341	2002	74.20580472	73	B2	O6:H1											R	R	S	S	S	R	S	S	S	R	non-ESBL	non-CTX-M														FIA	FIB
ERS357271	ERR435122	BSAC	eo342	2002	79.3540403	393	F	O15:H1											R	R	S	R	S	S	S	S	S	R	non-ESBL	non-CTX-M														FIA					FII-Y
ERS358244	ERR439626	BSAC	eo3423	2011	77.64029489	394	D	O17:H18											S	S	S	S	S	S	S	S	S	S	non-ESBL	non-CTX-M																			FII-Y
ERS358083	ERR434627	BSAC	eo3424	2011	87.90800351	73	B2	O6:H1											S	S	S	S	S	S	S	S	S	S	non-ESBL	non-CTX-M															FIB
ERS358191	ERR434540	BSAC	eo3425	2011	76.89258706	95	B2	O1:H7											S	S	S	S	S	S	S	S	S	S	non-ESBL	non-CTX-M													B-O		FIB
ERS358084	ERR439662	BSAC	eo3426	2011	55.88632008	95	B2	O25:H4											R	R	S	S	S	S	S	S	S	S	non-ESBL	non-CTX-M													B-O		FIB			FII-s
ERS358085	ERR435560	BSAC	eo3427	2011	77.74226634	73	B2	O2:H1											S	S	S	S	S	S	S	S	S	S	non-ESBL	non-CTX-M															FIB
ERS358086	ERR435561	BSAC	eo3428	2011	82.74956338	69	D	O17:H18											S	R	S	S	S	S	S	S	S	S	non-ESBL	non-CTX-M														FIA	FIB				FII-Y
ERS358243	ERR435479	BSAC	eo3429	2011	82.40131879	405	F	O102:H6											S	S	S	S	S	S	S	S	S	S	non-ESBL	non-CTX-M																			FII-Y
ERS358087	ERR435272	BSAC	eo3430	2011	74.14772335	131	B2	O25:H4	H30-R	fimH22	gyrA-1a	parC-1	T	A	C	A	G	G	R	R	S	S	S	S	S	S	S	S	non-ESBL	non-CTX-M													B-O		FIB
ERS358249	ERR435575	BSAC	eo3431	2011	76.10941491	141	B2	O2:H6											S	S	S	S	S	S	S	S	S	S	non-ESBL	non-CTX-M																		FII-s
ERS358088	ERR434628	BSAC	eo3436	2011	93.12672012	73	B2	O6:H1											S	S	S	S	S	S	S	S	S	S	non-ESBL	non-CTX-M															FIB
ERS357272	ERR439642	BSAC	eo344	2002	72.02709207	73	B2	O6:H1											S	S	S	S	S	S	S	S	I	S	non-ESBL	non-CTX-M															FIB
ERS357273	ERR434483	BSAC	eo345	2002	83.16245119	73	B2	O6:H1											S	R	S	S	S	S	S	S	S	S	non-ESBL	non-CTX-M
ERS357274	ERR439542	BSAC	eo346	2002	74.41977354	357	B2	O13/O135:H4											S	S	S	S	S	S	S	S	S	S	non-ESBL	non-CTX-M															FIB			FII-s
ERS357275	ERR434680	BSAC	eo347	2002	74.72903192	127	B2	O6:H31											R	R	S	S	S	S	S	S	S	S	non-ESBL	non-CTX-M															FIB			FII-s	FII-Y
ERS357276	ERR434294	BSAC	eo348	2002	71.75521115	452	B2	O81:H27											S	S	S	S	S	S	S	S	S	S	non-ESBL	non-CTX-M																		FII-s
ERS358190	ERR435472	BSAC	eo3481	2011	75.93093447	131	B2	O25:H4	H30-R	fimH22	gyrA-1a	parC-1	T	A	C	A	G	G	S	S	S	S	S	S	S	S	S	S	non-ESBL	non-CTX-M															FIB
ERS358089	ERR435562	BSAC	eo3482	2011	70.56983532	88	A	NA:H19											R	R	I	S	I	R	S	S	S	S	non-ESBL	non-CTX-M															FIB
ERS358090	ERR434732	BSAC	eo3483	2011	75.00308322	73	B2	O6:H1											S	R	S	S	S	S	S	S	S	S	non-ESBL	non-CTX-M
ERS358091	ERR435465	BSAC	eo3486	2011	72.81329571	127	B2	O6:H31											S	S	S	S	S	S	S	S	S	S	non-ESBL	non-CTX-M																		FII-s	FII-Y
ERS358093	ERR435370	BSAC	eo3487	2011	66.28482503	69	D	O15:H18											S	R	S	S	S	S	S	S	S	S	non-ESBL	non-CTX-M													B-O						FII-Y
ERS358092	ERR435017	BSAC	eo3488	2011	72.20060536	73	B2	O6:H1											S	S	S	S	S	S	S	S	S	S	non-ESBL	non-CTX-M
ERS358094	ERR435018	BSAC	eo3489	2011	61.37294512	421	B2	O1:H7											S	S	S	S	S	S	S	S	S	S	non-ESBL	non-CTX-M															FIB			FII-s
ERS357277	ERR434295	BSAC	eo349	2002	83.60663585	5461	B2	O1:H7											S	S	S	S	S	S	S	S	S	S	non-ESBL	non-CTX-M															FIB			FII-s
ERS358095	ERR439598	BSAC	eo3490	2011	79.29916166	69	D	O15:H18											S	R	S	S	S	S	S	S	S	S	non-ESBL	non-CTX-M													B-O		FIB				FII-Y
ERS358096	ERR434350	BSAC	eo3491	2011	93.80336441	131	B2	O25:H4	H30-R	fimH30	gyrA-1A	parC-1a	A	T	T	G	G	G	R	R	S	S	S	S	S	S	S	S	non-ESBL	non-CTX-M														FIA	FIB
ERS358248	ERR435290	BSAC	eo3492	2011	71.88314249	69	D	O17:H18											S	R	S	S	S	S	S	S	S	S	non-ESBL	non-CTX-M															FIB				FII-Y
ERS357168	ERR435495	BSAC	eo35	2001	68.76763321	12	B2	O4:H5											S	S	S	S		S	S	S		S	non-ESBL
ERS357476	ERR435329	BSAC	eo350	2002	78.49274918	73	B2	O6:H1											S	R	S	S	S	S	S	S	S	I	non-ESBL	non-CTX-M															FIB
ERS358242	ERR434354	BSAC	eo3509	2011	85.2167081	95	B2	O2:H4											S	S	S	S	S	S	S	S	S	S	non-ESBL	non-CTX-M															FIB			FII-s
ERS358097	ERR434629	BSAC	eo3512	2011	89.64608159	73	B2	O2:H1											S	S	S	S	S	S	S	S	S	S	non-ESBL	non-CTX-M
ERS358241	ERR435289	BSAC	eo3513	2011	74.7072077	131	B2	O25:H4	H30-Rx	fimH30	gyrA-1AB	parC-1aAB	A	T	T	G	A	G	R	R	R	R	R	R	R	S	S	S	ESBL	CTX-M														FIA	FIB
ERS358098	ERR435019	BSAC	eo3514	2011	93.90330771	95	B2	O1:H7											S	R	S	S	S	S	S	S	S	S	non-ESBL	non-CTX-M															FIB			FII-s
ERS358099	ERR435371	BSAC	eo3515	2011	62.41022887	410	A	O8:H9											S	S	S	S	S	S	S	S	S	S	non-ESBL	non-CTX-M															FIB
ERS358100	ERR435466	BSAC	eo3516	2011	72.45803858	73	B2	O6:H1											R	R	S	S	S	S	S	S	S	S	non-ESBL	non-CTX-M
ERS358101	ERR434733	BSAC	eo3517	2011	70.20004762	95	B2	O1:H7											S	S	S	S	S	S	S	S	S	S	non-ESBL	non-CTX-M															FIB			FII-s
ERS358102	ERR434630	BSAC	eo3518	2011	91.61171718	10	A	O29:H4											S	S	S	R	S	S	S	S	S	S	non-ESBL	non-CTX-M													B-O						FII-Y
ERS358103	ERR434439	BSAC	eo3519	2011	81.36019068	95	B2	O2:H4											S	R	S	S	S	S	S	S	S	S	non-ESBL	non-CTX-M															FIB
ERS358240	ERR435385	BSAC	eo3520	2011	66.07474602	131	B2	O25:H4	H30-Rx	fimH30	gyrA-1AB	parC-1aAB	A	T	T	G	A	G	R	R	R	R	R	R	R	S	S	S	ESBL	CTX-M														FIA	FIB
ERS358189	ERR439618	BSAC	eo3536	2011	75.83078651	95	B2	O18:H7											S	S	S	S	S	S	S	S	S	S	non-ESBL	non-CTX-M															FIB			FII-s
ERS358188	ERR435380	BSAC	eo3537	2011	66.82466063	62	F	O7:H45											R	R	S	S	S	S	S	S	S	S	non-ESBL	non-CTX-M															FIB				FII-Y
ERS358257	ERR435386	BSAC	eo3538	2011	59.4729619	131	B2	O25:H4	H30-Rx	fimH30	gyrA-1AB	parC-1aAB	A	T	T	G	A	G	R	R	S	R	R	R	S	S	S	S	ESBL	CTX-M														FIA
ERS358104	ERR435020	BSAC	eo3539	2011	82.94020911	131	B2	O25:H4	H30-Rx	fimH30	gyrA-1AB	parC-1aAB	A	T	T	G	A	G	R	R	S	R	S	S	S	S	S	S	non-ESBL	non-CTX-M														FIA
ERS358105	ERR439731	BSAC	eo3540	2011	69.09135417	973	D	NA:H15											S	S	S	S	S	S	S	S	S	S	non-ESBL	non-CTX-M														FIA	FIB			FII-s	FII-Y
ERS358256	ERR435577	BSAC	eo3542	2011	77.89802661	38	D	O1:H18											R	R	S	S	S	S	S	S	S	S	non-ESBL	non-CTX-M															FIB				FII-Y
ERS358187	ERR439665	BSAC	eo3543	2011	64.30030849	73	B2	O25:H1											S	S	S	S	S	S	S	S	S	S	non-ESBL	non-CTX-M															FIB
ERS358199	ERR435189	BSAC	eo3544	2011	57.91170326	95	B2	O45:H7											S	R	S	S	S	S	S	S	S	S	non-ESBL	non-CTX-M													B-O		FIB			FII-s	FII-Y
ERS358198	ERR435281	BSAC	eo3545	2011	71.8343054	95	B2	O2:H7											S	R	S	S	S	S	S	S	S	S	non-ESBL	non-CTX-M													B-O		FIB			FII-s
ERS358106	ERR439663	BSAC	eo3546	2011	66.90538514	131	B2	O25:H4	H30-R	fimH30	gyrA-1AB	parC-1aAB	A	T	T	G	G	A	S	R	S	R	S	S	R	S	S	S	non-ESBL	non-CTX-M														FIA	FIB
ERS358107	ERR435467	BSAC	eo3563	2011	68.91844496	73	B2	O18:H1											S	S	S	S	S	S	S	S	S	S	non-ESBL	non-CTX-M															FIB
ERS358197	ERR434737	BSAC	eo3564	2011	70.22726876	73	B2	O6:H1											S	S	S	S	S	S	S	S	S	S	non-ESBL	non-CTX-M															FIB
ERS358108	ERR435021	BSAC	eo3565	2011	77.3589849	58	B1	O126:H2											S	S	S	S	S	S	S	S	S	S	non-ESBL	non-CTX-M
ERS358255	ERR434640	BSAC	eo3566	2011	93.2645313	131	B2	O25:H4	H30-Rx	fimH30	gyrA-1AB	parC-1aAB	A	T	T	G	A	G	R	R	R	R	R	R	R	S	S	S	ESBL	CTX-M														FIA	FIB
ERS358109	ERR434440	BSAC	eo3567	2011	76.8514984	95	B2	O1:H7											S	R	S	S	S	S	S	S	S	S	non-ESBL	non-CTX-M													B-O		FIB			FII-s
ERS358110	ERR435180	BSAC	eo3568	2011	71.76948282	372	B2	O83:H31											S	R	S	S	S	S	S	S	S	S	non-ESBL	non-CTX-M															FIB			FII-s	FII-Y
ERS358254	ERR434639	BSAC	eo3569	2011	98.85026533	73	B2	O6:H1											S	S	S	S	S	S	S	S	S	S	non-ESBL	non-CTX-M
ERS358196	ERR435188	BSAC	eo3570	2011	57.26583584	131	B2	O25:H4	H30-Rx	fimH30	gyrA-1AB	parC-1aAB	A	T	T	G	A	G	R	R	R	R	R	R	S	S	S	S	ESBL	CTX-M														FIA
ERS358112	ERR435372	BSAC	eo3571	2011	67.99339781	73	B2	O6:H1											S	R	S	S	S	S	S	S	S	S	non-ESBL	non-CTX-M
ERS358113	ERR435022	BSAC	eo3572	2011	72.83566119	73	B2	O6:H1											R	R	S	S	S	S	S	S	S	S	non-ESBL	non-CTX-M
ERS357169	ERR434381	BSAC	eo36	2001	77.18130052	14	B2	O75:H5											R	R	S	S		S	S	S		I	non-ESBL																FIB			FII-s
ERS358114	ERR435181	BSAC	eo3675	2011	67.57481783	1618	B2	O4:H1											S	S	S	S	S	S	S	S	S	S	non-ESBL	non-CTX-M
ERS358115	ERR435023	BSAC	eo3676	2011	73.90680163	131	B2	O25:H4	H30-Rx	fimH30	gyrA-1AB	parC-1aAB	A	T	T	G	A	G	R	R	R	R	R	R	S	S	S	S	ESBL	CTX-M														FIA	FIB
ERS358116	ERR434351	BSAC	eo3677	2011	99.43412231	58	B1	O9:H25											S	S	S	S	S	S	S	S	S	S	non-ESBL	non-CTX-M
ERS358117	ERR435024	BSAC	eo3678	2011	81.55643434	398	A	NA:H20											S	S	S	S	S	S	S	S	S	S	non-ESBL	non-CTX-M																		FII-s
ERS358118	ERR434834	BSAC	eo3679	2011	71.25084684	12	B2	O4:H1											R	R	S	S	S	S	S	S	S	S	non-ESBL	non-CTX-M																		FII-s
ERS358119	ERR435273	BSAC	eo3680	2011	76.82875689	88	A	O108:H9											S	R	S	S	S	S	S	S	S	S	non-ESBL	non-CTX-M																		FII-s	FII-Y
ERS358120	ERR435468	BSAC	eo3681	2011	74.05954196	10	A	NA:H4											S	S	S	S	S	S	S	S	S	S	non-ESBL	non-CTX-M															FIB			FII-s	FII-Y
ERS358252	ERR435576	BSAC	eo3682	2011	80.81367932	10	A	O10:H4											R	R	S	S	S	R	S	S	S	S	non-ESBL	non-CTX-M																			FII-Y
ERS358121	ERR435182	BSAC	eo3683	2011	66.59902905	73	B2	O6:H1											S	R	S	S	S	S	S	S	S	S	non-ESBL	non-CTX-M														FIA	FIB
ERS358122	ERR435025	BSAC	eo3684	2011	66.39444711	73	B2	O25:H1											S	S	S	S	S	S	S	S	S	S	non-ESBL	non-CTX-M
ERS357170	ERR435402	BSAC	eo37	2001	81.45701083	14	B2	O75:H5											S	R	S	S		S	S	S		S	non-ESBL														B-O		FIB			FII-s
ERS357278	ERR435313	BSAC	eo371	2002	87.52888782	73	B2	O6:H1											S	R	S	S	S	S	S	S	S	S	non-ESBL	non-CTX-M															FIB
ERS357279	ERR434484	BSAC	eo372	2002	74.31331904	5363	A	O21:H4											S	S	S	S	S	S	S	S	S	S	non-ESBL	non-CTX-M																			FII-Y
ERS357280	ERR439643	BSAC	eo373	2002	67.23424113	59	F	O1:H7											S	S	S	S	S	S	S	S	S	S	non-ESBL	non-CTX-M															FIB				FII-Y
ERS357281	ERR439543	BSAC	eo374	2002	75.19199026	91	B2	O39:H4											S	S	S	S	S	S	S	S	S	S	non-ESBL	non-CTX-M															FIB				FII-Y
ERS357282	ERR434803	BSAC	eo375	2002	58.68403377	372	B2	O83:H31											S	S	S	S	S	S	S	S	S	S	non-ESBL	non-CTX-M																			FII-Y
ERS358195	ERR435474	BSAC	eo3759	2011	67.17681206	131	B2	O25:H4	H30-R	fimH22	gyrA-1a	parC-1	T	A	C	A	G	G	S	S	S	S	S	S	S	S	S	S	non-ESBL	non-CTX-M															FIB
ERS357477	ERR434815	BSAC	eo376	2002	72.2139686	393	F	O15:H1											R	R	S	I	S	S	S	S	S	R	non-ESBL	non-CTX-M														FIA	FIB
ERS358123	ERR434441	BSAC	eo3760	2011	71.99998315	73	B2	O2:H1											S	R	S	S	S	S	S	S	S	S	non-ESBL	non-CTX-M
ERS358251	ERR435481	BSAC	eo3761	2011	95.16126112	73	B2	O22:H1											S	S	S	S	S	S	S	S	S	S	non-ESBL	non-CTX-M
ERS358125	ERR435274	BSAC	eo3762	2011	78.65512772	998	B2	O2:H6											S	R	S	S	S	S	S	S	S	S	non-ESBL	non-CTX-M															FIB			FII-s
ERS358126	ERR435183	BSAC	eo3763	2011	66.34961049	538	B2	O13/O135:H4											S	S	S	S	S	S	S	S	S	S	non-ESBL	non-CTX-M															FIB	FIC		FII-s
ERS358127	ERR434735	BSAC	eo3764	2011	72.30881354	450	A	O86:H2											S	R	S	S	S	S	R	S	S	S	non-ESBL	non-CTX-M														FIA	FIB
ERS358128	ERR435026	BSAC	eo3765	2011	61.73666689	48	A	O6:H16											S	S	S	R	S	S	S	S	S	S	non-ESBL	non-CTX-M															FIB
ERS358129	ERR434930	BSAC	eo3766	2011	71.35075588	448	B1	O8:H8											R	R	R	R	I	R	S	S	S	S	non-ESBL	non-CTX-M														FIA	FIB
ERS358130	ERR435373	BSAC	eo3768	2011	80.8632972	69	D	O17:H18											S	S	S	S	S	S	S	S	S	S	non-ESBL	non-CTX-M																			FII-Y
ERS358250	ERR434542	BSAC	eo3769	2011	80.11383334	973	D	O11:H15											R	R	S	S	S	S	S	S	S	S	non-ESBL	non-CTX-M														FIA	FIB			FII-s	FII-Y
ERS357283	ERR435502	BSAC	eo377	2002	71.72699383	963	F	O2:H18											S	S	S	S	S	S	S	S	S	S	non-ESBL	non-CTX-M															FIB			FII-s	FII-Y
ERS379217	ERR485891	BSAC	eo378	2002	75.81387911	69	D	O17:H18											R	R	S	S	S	R	S	S	S	S	non-ESBL	non-CTX-M													B-O		FIB				FII-Y
ERS357285	ERR434296	BSAC	eo379	2002	85.38594288	59	F	O1:H7											S	R	S	S	S	S	S	S	S	S	non-ESBL	non-CTX-M															FIB				FII-Y
ERS357210	ERR434971	BSAC	eo38	2001	71.50749571	10	A	O8:H4											S	R	S	S		S	S	S		S	non-ESBL																FIB				FII-Y
ERS357479	ERR434906	BSAC	eo380	2002	94.88058694	428	B2	O120:H4											S	R	S	S	S	S	S	S	S	S	non-ESBL	non-CTX-M															FIB			FII-s
ERS357171	ERR435496	BSAC	eo39	2001	79.58346122	681	B2	O8:H10											S	S	S	S		S	S	S		S	non-ESBL																				FII-Y
ERS357286	ERR435123	BSAC	eo391	2002	78.74738077	59	F	O1:H7											S	S	S	S	S	S	S	S	S	S	non-ESBL	non-CTX-M
ERS357287	ERR435314	BSAC	eo392	2002	84.00674732	73	B2	O6:H1											S	R	S	S	S	S	S	S	S	S	non-ESBL	non-CTX-M															FIB
ERS357288	ERR434681	BSAC	eo393	2002	73.12432605	14	B2	O75:H5											S	R	S	S	S	S	S	S	S	S	non-ESBL	non-CTX-M															FIB			FII-s
ERS357289	ERR434980	BSAC	eo394	2002	75.55341928	73	B2	O6:H1											R	R	S	S	S	S	S	S	S	S	non-ESBL	non-CTX-M
ERS357290	ERR434897	BSAC	eo395	2002	108.0532983	5630	B2	O25:H4		fimH22	gyrA-1a	parC-1							R	R	S	S	S	S	S	S	S	S	non-ESBL	non-CTX-M															FIB
ERS357291	ERR434981	BSAC	eo396	2002	70.9515334	366	B1	O93:H8											S	R	S	S	S	S	S	S	S	S	non-ESBL	non-CTX-M
ERS357480	ERR435072	BSAC	eo397	2002	87.19010071	95	B2	O2:H7											S	R	S	S	S	S	S	S	S	S	non-ESBL	non-CTX-M													B-O		FIB			FII-s
ERS357292	ERR439706	BSAC	eo398	2002	62.87434232	73	B2	O6:H1											S	R	S	S	S	S	S	S	S	S	non-ESBL	non-CTX-M
ERS379225	ERR485899	BSAC	eo399	2002	84.609693	95	B2	O2:H4											R	R	S	S	S	S	S	S	S	S	non-ESBL	non-CTX-M														FIA	FIB			FII-s
ERS357211	ERR434972	BSAC	eo40	2001	66.2516624	95	B2	O1:H7											S	R	S	S		R	S	S		S	non-ESBL														B-O					FII-s
ERS357490	ERR434819	BSAC	eo400	2002	70.01306638	144	B2	O16:H6											S	R	R	S	R	S	S	S	S	S	ESBL	non-CTX-M													B-O					FII-s
ERS379226	ERR485900	BSAC	eo441	2002	77.11107357	73	B2	O6:H1											S	S	S	S	S	S	S	S	S	S	non-ESBL	non-CTX-M																		FII-s
ERS357378	ERR435414	BSAC	eo442	2002	79.83579741	141	B2	O2:H6											S	S	S	S	S	R	S	S	S	S	non-ESBL	non-CTX-M																		FII-s
ERS357465	ERR434989	BSAC	eo443	2002	72.95627452	2230	A	O78:H4											R	R	R	S	R	R	S	S	S	S	ESBL	non-CTX-M															FIB			FII-s
ERS357379	ERR435516	BSAC	eo444	2002	70.29648269	2230	A	O78:H4											R	R	R	S	R	R	S	S	S	S	ESBL	non-CTX-M															FIB			FII-s
ERS357295	ERR434387	BSAC	eo445	2002	75.06885754	59	F	O1:H7											S	R	S	S	S	S	I	S	S	S	non-ESBL	non-CTX-M															FIB				FII-Y
ERS357296	ERR435503	BSAC	eo446	2002	73.11777669	83	B2	O6:H5											S	R	S	S	S	S	S	S	S	S	non-ESBL	non-CTX-M														FIA	FIB
ERS357297	ERR435213	BSAC	eo447	2002	74.87978586	73	B2	O6:H1											R	R	S	S	S	S	S	S	S	S	non-ESBL	non-CTX-M															FIB
ERS357298	ERR434388	BSAC	eo448	2002	74.27886643	38	D	O86:H18											R	R	S	S	S	S	S	S	S	S	non-ESBL	non-CTX-M															FIB				FII-Y
ERS357299	ERR435124	BSAC	eo449	2002	72.1478698	73	B2	O6:H1											R	R	S	S	S	S	S	S	S	S	non-ESBL	non-CTX-M															FIB
ERS357300	ERR435504	BSAC	eo450	2002	72.93099261	73	B2	O6:H1											S	R	S	S	S	S	S	S	S	S	non-ESBL	non-CTX-M															FIB
ERS357301	ERR434389	BSAC	eo461	2002	80.77588812	79	B2	O2:H4											S	R	S	S	S	S	S	S	S	S	non-ESBL	non-CTX-M															FIB			FII-s
ERS357302	ERR435315	BSAC	eo462	2002	76.3755744	618	F	O157:H45											S	R	S	S	S	S	S	S	S	S	non-ESBL	non-CTX-M													B-O		FIB				FII-Y
ERS357303	ERR435316	BSAC	eo463	2002	87.10438216	88	A	O8:H19											S	R	S	S	S	S	S	S	S	S	non-ESBL	non-CTX-M															FIB
ERS357304	ERR434571	BSAC	eo464	2002	83.08617209	117	F	O24:H4											R	R	S	S	S	S	S	S	S	I	non-ESBL	non-CTX-M															FIB
ERS357305	ERR435408	BSAC	eo465	2002	75.06554665	73	B2	O2:H1											R	R	S	S	S	S	S	S	S	S	non-ESBL	non-CTX-M
ERS357306	ERR439544	BSAC	eo466	2002	79.58686405	73	B2	O6:H1											S	S	S	S	S	S	S	S	S	S	non-ESBL	non-CTX-M
ERS357307	ERR434572	BSAC	eo467	2002	83.00584503	73	B2	O6:H1											S	R	S	S	S	S	S	S	S	S	non-ESBL	non-CTX-M
ERS357308	ERR439545	BSAC	eo468	2002	81.78140384	58	B1	O9:H25											S	R	S	S	S	S	S	S	S	S	non-ESBL	non-CTX-M													B-O	FIA	FIB			FII-s
ERS357309	ERR435317	BSAC	eo469	2002	70.57306271	95	B2	O45:H7											S	S	S	S	S	S	S	S	S	S	non-ESBL	non-CTX-M															FIB			FII-s	FII-Y
ERS357310	ERR435214	BSAC	eo470	2002	89.76899196	73	B2	O6:H1											S	R	S	S	S	S	S	S	S	S	non-ESBL	non-CTX-M													B-O		FIB
ERS357311	ERR434573	BSAC	eo471	2002	80.28807903	73	B2	O6:H1											R	R	S	S	S	S	R	S	S	S	non-ESBL	non-CTX-M
ERS357312	ERR435505	BSAC	eo472	2002	83.29453752	420	B2	NA:H31											S	R	S	S	S	S	S	S	S	S	non-ESBL	non-CTX-M															FIB			FII-s
ERS357313	ERR435215	BSAC	eo473	2002	86.98471167	141	B2	O2:H6											S	S	S	S	S	S	S	S	S	S	non-ESBL	non-CTX-M																		FII-s
ERS357314	ERR439546	BSAC	eo474	2002	75.49939077	88	A	O8:H4											S	R	S	S	S	S	S	S	S	S	non-ESBL	non-CTX-M															FIB
ERS357315	ERR435409	BSAC	eo475	2002	85.48857095	73	B2	O6:H1											R	R	S	S	S	S	S	S	S	S	non-ESBL	non-CTX-M															FIB
ERS357316	ERR435216	BSAC	eo476	2002	82.27664293	12	B2	O21:H5											R	R	R	S	R	R	I	S	S	S	ESBL	non-CTX-M														FIA	FIB			FII-s
ERS357317	ERR434574	BSAC	eo477	2002	79.35570135	38	D	O86:H18											S	R	S	S	S	S	S	S	S	S	non-ESBL	non-CTX-M															FIB				FII-Y
ERS357466	ERR435069	BSAC	eo478	2002	81.4868169	38	D	O86:H18											S	R	S	S	S	S	S	S	S	S	non-ESBL	non-CTX-M															FIB				FII-Y
ERS357318	ERR434682	BSAC	eo479	2002	76.92371543	73	B2	O6:H1											S	S	S	S	S	S	S	S	S	S	non-ESBL	non-CTX-M															FIB
ERS357319	ERR439644	BSAC	eo480	2002	68.76675301	141	B2	O2:H6											S	S	S	S	S	S	S	S	S	S	non-ESBL	non-CTX-M
ERS357320	ERR439547	BSAC	eo481	2002	88.59341263	1001	B1	NA:H2											S	S	S	S	S	S	S	S	S	S	non-ESBL	non-CTX-M																			FII-Y
ERS357321	ERR439548	BSAC	eo482	2002	83.14700173	106	D	O17:H18											S	S	S	S	S	R	S	S	S	S	non-ESBL	non-CTX-M																			FII-Y
ERS357322	ERR435506	BSAC	eo483	2002	79.97154073	1155	B2	O39:H4											S	S	S	S	S	S	S	S	S	S	non-ESBL	non-CTX-M															FIB	FIC
ERS357323	ERR435217	BSAC	eo484	2002	99.90245334	59	F	O1:H7											S	R	S	S	S	S	S	S	S	S	non-ESBL	non-CTX-M													B-O		FIB				FII-Y
ERS357324	ERR435218	BSAC	eo485	2002	94.87684888	59	F	O1:H7											S	R	S	S	S	S	S	S	S	S	non-ESBL	non-CTX-M													B-O		FIB
ERS357325	ERR439549	BSAC	eo486	2002	82.15021493	420	B2	O134:H31											S	R	S	S	S	S	S	S	S	S	non-ESBL	non-CTX-M															FIB			FII-s
ERS357326	ERR435507	BSAC	eo487	2002	76.37335746	127	B2	O6:H31											S	S	S	S	S	S	S	S	S	S	non-ESBL	non-CTX-M																			FII-Y
ERS357327	ERR435508	BSAC	eo488	2002	78.99425802	141	B2	O2:H6											S	S	S	S	S	S	S	S	S	S	non-ESBL	non-CTX-M																		FII-s
ERS357328	ERR435410	BSAC	eo489	2002	89.27839663	691	F	NA:H20											S	S	S	S	S	S	S	S	S	S	non-ESBL	non-CTX-M														FIA	FIB				FII-Y
ERS357329	ERR435411	BSAC	eo490	2002	81.2760007	405	F	O102:H6											S	R	S	R	S	S	R	S	S	S	non-ESBL	non-CTX-M														FIA	FIB				FII-Y
ERS357330	ERR434390	BSAC	eo511	2003	75.71996421	95	B2	O1:H7											S	S	S	S	S	S	S	S	S	S	non-ESBL	non-CTX-M													B-O		FIB			FII-s
ERS357332	ERR435509	BSAC	eo513	2003	74.06045256	369	A	O78:H4											S	R	S	S	S	S	S	S	S	S	non-ESBL	non-CTX-M															FIB			FII-s
ERS357333	ERR434575	BSAC	eo514	2003	86.45733222	73	B2	O6:H1											R	R	S	S	S	S	S	S	S	S	non-ESBL	non-CTX-M
ERS357334	ERR435510	BSAC	eo515	2003	79.13928068	12	B2	O4:H5											S	R	S	S	S	S	S	S	S	S	non-ESBL	non-CTX-M															FIB			FII-s
ERS357335	ERR435318	BSAC	eo516	2003	73.28713101	95	B2	O45:H7											S	R	S	S	S	S	S	S	S	S	non-ESBL	non-CTX-M													B-O		FIB			FII-s	FII-Y
ERS357336	ERR439550	BSAC	eo517	2003	78.34827617	141	B2	O2:H6											S	R	S	S	S	S	S	S	S	S	non-ESBL	non-CTX-M																		FII-s
ERS357337	ERR435511	BSAC	eo518	2003	80.56828744	10	A	O11:H4											S	R	S	S	S	S	S	S	S	S	non-ESBL	non-CTX-M															FIB				FII-Y
ERS358135	ERR435184	BSAC	eo519	2003	62.40660657	73	B2	O6:H1											S	R	S	S	S	S	S	S	S	S	non-ESBL	non-CTX-M															FIB
ERS357338	ERR439551	BSAC	eo551	2003	79.2708126	69	D	O25:H18											S	R	S	S	S	S	S	S	S	S	non-ESBL	non-CTX-M															FIB				FII-Y
ERS357339	ERR435512	BSAC	eo552	2003	87.67838707	48	A	O30:H11											S	S	S	S	S	S	S	S	S	S	non-ESBL	non-CTX-M																			FII-Y
ERS357340	ERR434576	BSAC	eo553	2003	82.50383551	95	B2	O1:H7											S	S	S	S	S	S	S	S	S	S	non-ESBL	non-CTX-M													B-O		FIB			FII-s
ERS357341	ERR439552	BSAC	eo554	2003	84.39261333	12	B2	O4:H1											R	R	S	S	S	S	S	S	S	S	non-ESBL	non-CTX-M																		FII-s
ERS357342	ERR435125	BSAC	eo555	2003	70.84372179	73	B2	O6:H1											S	S	S	S	S	S	S	S	S	S	non-ESBL	non-CTX-M
ERS357343	ERR435319	BSAC	eo556	2003	73.9258812	73	B2	O25:H1											R	R	S	S	S	S	S	S	S	S	non-ESBL	non-CTX-M
ERS357344	ERR439553	BSAC	eo557	2003	83.50870316	73	B2	O2:H1											R	R	S	S	S	R	I	S	S	R	non-ESBL	non-CTX-M
ERS357345	ERR439554	BSAC	eo558	2003	93.67960807	62	F	O7:H45											R	R	S	S	S	S	S	S	S	S	non-ESBL	non-CTX-M															FIB			FII-s	FII-Y
ERS357346	ERR439555	BSAC	eo559	2003	92.74579406	62	F	O7:H45											S	R	S	S	S	S	S	S	S	S	non-ESBL	non-CTX-M													B-O		FIB			FII-s	FII-Y
ERS357347	ERR434485	BSAC	eo560	2003	94.1780887	10	A	O182:H19											S	S	S	S	S	S	S	S	S	S	non-ESBL	non-CTX-M																			FII-Y
ERS357348	ERR435320	BSAC	eo561	2003	78.76203975	95	B2	O18:H7											S	S	S	S	S	S	S	S	S	S	non-ESBL	non-CTX-M															FIB			FII-s
ERS357349	ERR435513	BSAC	eo562	2003	80.68015329	537	B2	O75:H5											S	S	S	S	S	S	S	S	S	S	non-ESBL	non-CTX-M
ERS357350	ERR435219	BSAC	eo564	2003	89.60935071	62	F	O7:H45											S	S	S	S	S	S	S	S	S	S	non-ESBL	non-CTX-M															FIB			FII-s	FII-Y
ERS357351	ERR435413	BSAC	eo565	2003	74.06280434	131	B2	O25:H4	H30-R	fimH30	gyrA-1a	parC-1a	A	T	T	G	G	G	R	R	S	S	S	S	S	S	S	S	non-ESBL	non-CTX-M														FIA	FIB
ERS357352	ERR435514	BSAC	eo566	2003	79.79976154	363	B2	O134:H31											S	R	S	S	S	S	S	S	S	S	non-ESBL	non-CTX-M															FIB
ERS357353	ERR439556	BSAC	eo567	2003	88.73220832	73	B2	O2:H1											R	R	S	S	S	S	S	S	S	R	non-ESBL	non-CTX-M															FIB
ERS357354	ERR439557	BSAC	eo568	2003	77.28125692	4260	B2	O54:H14											S	R	S	S	S	S	S	S	S	S	non-ESBL	non-CTX-M															FIB
ERS357355	ERR434486	BSAC	eo569	2003	83.71430837	62	F	O7:H45											S	S	S	S	S	S	S	S	S	S	non-ESBL	non-CTX-M															FIB				FII-Y
ERS357356	ERR439558	BSAC	eo570	2003	81.27893124	131	B2	O16:H5	H30-R	fimH41	gyrA-1a	parC-1b	T	A	C	A	G	G	R	R	S	S	S	R	S	S	S	R	non-ESBL	non-CTX-M
ERS357357	ERR439645	BSAC	eo571	2003	68.59240732	2253	A	O15:H33											S	R	S	I	S	S	R	S	S	S	non-ESBL	non-CTX-M															FIB			FII-s
ERS357358	ERR435321	BSAC	eo572	2003	83.60213433	131	B2	O16:H5	H30-R	fimH41	gyrA-1a	parC-1	T	A	C	A	G	G	S	R	S	S	S	S	S	S	S	S	non-ESBL	non-CTX-M														FIA
ERS357467	ERR435070	BSAC	eo573	2003	81.63168473	38	D	O86:H18											S	R	S	S	S	S	S	S	S	S	non-ESBL	non-CTX-M															FIB			FII-s	FII-Y
ERS357359	ERR435322	BSAC	eo574	2003	79.48689391	2494	B2	O2:H6											S	R	S	S	S	S	S	S	S	S	non-ESBL	non-CTX-M															FIB
ERS357360	ERR439559	BSAC	eo575	2003	80.29730387	80	B2	O75:H7											S	S	S	S	S	S	S	S	S	S	non-ESBL	non-CTX-M															FIB
ERS357361	ERR434391	BSAC	eo576	2003	88.74609077	131	B2	O25:H4	H30-Rx	fimH30	gyrA-1AB	parC-1aAB	A	T	T	G	A	G	S	R	S	R	S	R	S	S	S	S	non-ESBL	non-CTX-M														FIA
ERS357362	ERR435126	BSAC	eo577	2003	72.87766215	1394	F	O15:H1											R	R	S	R	S	S	S	S	S	S	non-ESBL	non-CTX-M
ERS357468	ERR435071	BSAC	eo578	2003	78.68649182	167	A	O162:H9											S	R	S	R	S	S	S	S	S	S	non-ESBL	non-CTX-M													B-O	FIA	FIB				FII-Y
ERS357482	ERR439717	BSAC	eo579	2003	63.76533535	131	B2	O25:H4	H30-Rx	fimH30	gyrA-1AB	parC-1aAB	A	T	T	G	A	G	R	R	R	R	R	R	S	S	S	R	ESBL	CTX-M														FIA
ERS357483	ERR434816	BSAC	eo580	2003	68.44293834	38	D	O86:H18											R	R	S	S	S	R	S	S	S	I	non-ESBL	non-CTX-M															FIB				FII-Y
ERS357484	ERR434817	BSAC	eo591	2003	69.7447415	73	B2	O2:H1											S	S	S	S	S	S	S	S	S	S	non-ESBL	non-CTX-M															FIB
ERS357485	ERR434992	BSAC	eo592	2003	69.04398512	73	B2	O2:H1											S	S	S	S	S	S	S	S	S	S	non-ESBL	non-CTX-M
ERS357486	ERR435128	BSAC	eo593	2003	72.54691474	79	B2	O2:H4											R	R	S	S	S	S	S	S	S	S	non-ESBL	non-CTX-M													B-O		FIB			FII-s
ERS357487	ERR435073	BSAC	eo594	2003	81.15489544	62	F	O7:H45											S	R	S	S	S	S	S	S	S	S	non-ESBL	non-CTX-M													B-O		FIB			FII-s	FII-Y
ERS357488	ERR434818	BSAC	eo595	2003	71.00145401	69	D	O15:H18											R	R	S	S	S	S	S	S	S	S	non-ESBL	non-CTX-M															FIB				FII-Y
ERS357489	ERR434993	BSAC	eo596	2003	67.62202936	12	B2	O4:H5											R	R	S	S	S	S	S	S	S	S	non-ESBL	non-CTX-M													B-O		FIB			FII-s
ERS357363	ERR435515	BSAC	eo597	2003	76.29396811	144	B2	O16:H6											S	R	S	S	S	S	S	S	S	S	non-ESBL	non-CTX-M													B-O		FIB			FII-s
ERS357364	ERR439560	BSAC	eo598	2003	81.36837516	369	A	O78:H4											R	R	S	S	S	S	S	S	S	R	non-ESBL	non-CTX-M															FIB			FII-s
ERS357365	ERR434577	BSAC	eo599	2003	84.55285761	131	B2	O25:H4	H30-R	*	gyrA-1a	parC-1	T	A	C	A	G	G	R	R	S	S	S	S	S	S	S	R	non-ESBL	non-CTX-M														FIA	FIB			FII-s
ERS357366	ERR435323	BSAC	eo600	2003	82.91257662	73	B2	O2:H1											S	S	S	S	S	S	S	S	S	S	non-ESBL	non-CTX-M
ERS357367	ERR435220	BSAC	eo631	2003	78.41333367	80	B2	O75:H7											S	S	S	S	S	S	S	S	S	S	non-ESBL	non-CTX-M
ERS357368	ERR435324	BSAC	eo632	2003	76.73287758	491	B2	O131:H45											R	R	S	S	S	S	S	S	S	S	non-ESBL	non-CTX-M															FIB
ERS357369	ERR439561	BSAC	eo633	2003	88.15315045	491	B2	O131:H45											R	R	S	S	S	S	S	S	S	S	non-ESBL	non-CTX-M															FIB
ERS357370	ERR434392	BSAC	eo634	2003	88.99414661	73	B2	O6:H1											S	S	S	S	S	S	S	S	S	S	non-ESBL	non-CTX-M
ERS357371	ERR435221	BSAC	eo635	2003	72.41336908	73	B2	O6:H1											S	S	S	S	S	S	S	S	S	S	non-ESBL	non-CTX-M															FIB
ERS357372	ERR439562	BSAC	eo636	2003	82.40857166	12	B2	O4:H5											S	R	S	S	S	S	S	S	S	S	non-ESBL	non-CTX-M															FIB
ERS357373	ERR435222	BSAC	eo637	2003	78.7031365	12	B2	O18:H5											S	R	S	S	S	S	S	S	S	S	non-ESBL	non-CTX-M														FIA	FIB			FII-s
ERS357375	ERR434393	BSAC	eo638	2003	97.02198915	5552	B1	O54:H28											S	S	S	S	S	S	S	S	S	S	non-ESBL	non-CTX-M
ERS357376	ERR439563	BSAC	eo639	2003	81.50437787	127	B2	O6:H31											S	S	S	S	S	S	S	S	S	S	non-ESBL	non-CTX-M																			FII-Y
ERS357377	ERR434297	BSAC	eo640	2003	88.74731624	685	A	NA:H30											S	S	S	S	S	S	S	S	S	S	non-ESBL	non-CTX-M																		FII-s
ERS379220	ERR485894	BSAC	eo651	2003	81.98116034	10	A	O9:H9											S	R	S	S	S	S	S	S	S	S	non-ESBL	non-CTX-M															FIB				FII-Y
ERS357380	ERR434298	BSAC	eo652	2003	85.32955623	167	A	O162:H9											R	R	R	R	R	R	R	S	S	R	ESBL	CTX-M														FIA	FIB
ERS357381	ERR434299	BSAC	eo653	2003	75.88871833	95	B2	O1:H7											S	S	S	S	S	R	S	S	S	S	non-ESBL	non-CTX-M													B-O		FIB			FII-s
ERS357382	ERR435326	BSAC	eo654	2003	71.9443738	405	F	O2:H4											S	S	S	S	S	S	S	S	S	S	non-ESBL	non-CTX-M															FIB			FII-s	FII-Y
ERS357383	ERR434683	BSAC	eo655	2003	66.8615946	73	B2	O2:H1											S	S	S	S	S	S	S	S	S	S	non-ESBL	non-CTX-M
ERS357384	ERR434487	BSAC	eo656	2003	86.51796733	12	B2	O18:H5											S	R	S	S	S	S	S	S	S	S	non-ESBL	non-CTX-M															FIB
ERS357385	ERR434394	BSAC	eo657	2003	77.90400759	405	F	O102:H6											S	R	S	S	S	S	S	S	S	S	non-ESBL	non-CTX-M													B-O		FIB				FII-Y
ERS357386	ERR439564	BSAC	eo658	2003	85.19336652	131	B2	O25:H4	H30-Rx	fimH30	gyrA-1AB	parC-1aAB	A	T	T	G	A	G	S	R	S	R	S	S	S	S	S	S	non-ESBL	non-CTX-M														FIA
ERS357387	ERR434300	BSAC	eo659	2003	76.84405505	58	B1	O9:H25											R	R	S	S	S	S	S	S	S	R	non-ESBL	non-CTX-M															FIB
ERS357388	ERR435517	BSAC	eo660	2003	67.0471496	1810	F	O7:H45											S	S	S	S	S	S	S	S	S	S	non-ESBL	non-CTX-M													B-O						FII-Y
ERS357389	ERR434488	BSAC	eo661	2003	97.10064736	2567	B2	O83:H6											S	S	S	S	S	S	S	S	S	S	non-ESBL	non-CTX-M																		FII-s
ERS357390	ERR439646	BSAC	eo662	2003	58.96991251	38	D	O86:H18											S	S	S	S	S	S	S	S	S	S	non-ESBL	non-CTX-M															FIB				FII-Y
ERS357391	ERR435518	BSAC	eo663	2003	75.20815559	69	D	O17:H18											S	R	S	S	S	S	S	S	S	S	non-ESBL	non-CTX-M															FIB				FII-Y
ERS357392	ERR435127	BSAC	eo664	2003	71.41847616	127	B2	O6:H31											S	R	S	S	S	S	S	S	S	S	non-ESBL	non-CTX-M																		FII-s	FII-Y
ERS357393	ERR435519	BSAC	eo665	2003	68.54992539	69	D	O17:H18											S	R	S	S	S	S	S	S	S	S	non-ESBL	non-CTX-M															FIB				FII-Y
ERS358201	ERR435475	BSAC	eo666	2003	63.51895935	46	A	O9:H4											S	S	S	S	S	S	S	S	S	S	non-ESBL	non-CTX-M													B-O		FIB
ERS357394	ERR434804	BSAC	eo667	2003	56.43004344	131	B2	O25:H4	H30-R	fimH30	gyrA-1a	parC-1a	A	T	T	G	G	G	R	R	S	S	S	S	S	S	S	S	non-ESBL	non-CTX-M														FIA	FIB
ERS357395	ERR435520	BSAC	eo668	2003	76.49400015	95	B2	O1:H7											S	S	S	S	S	S	S	S	S	S	non-ESBL	non-CTX-M															FIB			FII-s
ERS357396	ERR435063	BSAC	eo669	2003	78.69049512	117	F	O24:H4											S	R	S	S	S	S	S	S	S	S	non-ESBL	non-CTX-M															FIB			FII-s
ERS357397	ERR434684	BSAC	eo670	2003	67.0439528	5440	A	NA:H4											R	R	S	S	S	S	S	S	S	S	non-ESBL	non-CTX-M													B-O		FIB			FII-s
ERS357398	ERR434982	BSAC	eo681	2003	69.89540328	131	B2	O25:H4	H30-R	fimH30	gyrA-1A	parC-1a	A	T	T	G	G	G	R	R	S	S	S	S	S	S	S	S	non-ESBL	non-CTX-M														FIA	FIB
ERS357399	ERR434898	BSAC	eo682	2003	113.0282734	131	B2	O25:H4	H30-Rx	fimH30	gyrA-1AB	parC-1aAB	A	T	T	G	A	G	S	R	S	R	S	S	S	S	S	S	non-ESBL	non-CTX-M														FIA
ERS357374	ERR435325	BSAC	eo683	2003	66.97259526	73	B2	O6:H1											S	R	S	S	S	S	S	S	S	S	non-ESBL	non-CTX-M															FIB
ERS357400	ERR434301	BSAC	eo684	2003	63.09638402	405	F	O2:H4											S	R	S	S	S	S	S	S	S	S	non-ESBL	non-CTX-M													B-O		FIB			FII-s	FII-Y
ERS357401	ERR439707	BSAC	eo685	2003	63.52485105	131	B2	O25:H4	H30-R	fimH22	gyrA-1a	parC-1	T	A	C	A	G	G	S	S	S	S	S	S	S	S	S	S	non-ESBL	non-CTX-M
ERS357402	ERR435521	BSAC	eo686	2003	78.80673358	73	B2	O6:H1											S	S	S	S	S	S	S	S	S	S	non-ESBL	non-CTX-M
ERS357403	ERR434805	BSAC	eo687	2003	62.97854428	12	B2	O4:H1											S	R	S	S	S	S	S	S	S	S	non-ESBL	non-CTX-M														FIA	FIB
ERS357404	ERR435522	BSAC	eo688	2003	79.01688133	73	B2	O6:H1											S	S	S	S	S	S	S	S	S	S	non-ESBL	non-CTX-M															FIB
ERS357405	ERR435064	BSAC	eo689	2003	92.25180828	73	B2	O6:H1											S	S	S	S	S	S	S	S	S	S	non-ESBL	non-CTX-M															FIB
ERS357406	ERR435223	BSAC	eo690	2003	73.86755312	12	B2	O4:H5											S	R	S	S	S	S	S	S	S	S	non-ESBL	non-CTX-M													B-O		FIB
ERS357407	ERR434685	BSAC	eo691	2003	67.43329792	131	B2	O25:H4	H30-R	fimH22	gyrA-1a	parC-1	T	A	C	A	G	G	S	S	S	S	S	S	S	S	S	S	non-ESBL	non-CTX-M															FIB
ERS357408	ERR434686	BSAC	eo692	2003	74.1041946	95	B2	O1:H7											S	S	S	S	S	S	S	S	S	S	non-ESBL	non-CTX-M																		FII-s
ERS357573	ERR434495	BSAC	eo693	2003	85.24329687	393	F	O15:H12											R	R	S	R	S	S	S	S	S	S	non-ESBL	non-CTX-M														FIA
ERS357409	ERR434983	BSAC	eo694	2003	71.71703547	648	F	O1:H6											S	R	R	R	R	R	S	S	S	S	ESBL	CTX-M														FIA	FIB				FII-Y
ERS357410	ERR439708	BSAC	eo695	2003	64.27736388	14	B2	O75:H5											S	S	S	S	S	S	S	S	S	S	non-ESBL	non-CTX-M															FIB			FII-s
ERS358210	ERR434447	BSAC	eo696	2003	71.78520187	59	F	O1:H7											S	S	S	S	S	S	S	S	S	S	non-ESBL	non-CTX-M													B-O						FII-Y
ERS357411	ERR435523	BSAC	eo697	2003	74.0874098	393	F	O15:H1											S	R	S	R	S	S	S	S	S	S	non-ESBL	non-CTX-M														FIA
ERS357412	ERR435524	BSAC	eo698	2003	66.89708346	73	B2	O6:H1											S	R	S	S	S	S	S	S	S	S	non-ESBL	non-CTX-M														FIA	FIB
ERS357413	ERR439709	BSAC	eo699	2003	68.50813508	393	F	O15:H1											R	R	S	R	S	S	S	S	S	R	non-ESBL	non-CTX-M														FIA
ERS358134	ERR435469	BSAC	eo700	2003	75.29569183	68	D	NA:H6											R	R	S	R	S	R	S	S	S	S	non-ESBL	non-CTX-M															FIB			FII-s	FII-Y
ERS357414	ERR434984	BSAC	eo711	2003	73.99760455	127	B2	O6:H31											S	S	S	S	S	S	S	S	S	S	non-ESBL	non-CTX-M															FIB	FIC			FII-Y
ERS357415	ERR439565	BSAC	eo712	2003	71.61862515	80	B2	O75:H7											S	R	S	S	S	S	S	S	S	S	non-ESBL	non-CTX-M
ERS357416	ERR434395	BSAC	eo713	2003	72.17033691	127	B2	O6:H31											R	R	S	S	S	S	S	S	S	S	non-ESBL	non-CTX-M															FIB				FII-Y
ERS357417	ERR439710	BSAC	eo714	2003	62.92596523	73	B2	O25:H1											S	S	S	S	S	S	S	S	S	S	non-ESBL	non-CTX-M
ERS357418	ERR439566	BSAC	eo715	2003	66.7511094	73	B2	O2:H1											R	R	S	S	S	S	S	S	S	S	non-ESBL	non-CTX-M
ERS357419	ERR434899	BSAC	eo716	2003	81.57916293	73	B2	O6:H1											S	R	S	S	S	S	S	S	S	S	non-ESBL	non-CTX-M
ERS358133	ERR439599	BSAC	eo717	2003	86.37385431	1125	B1	O139:H19											S	S	S	S	S	S	S	S	S	S	non-ESBL	non-CTX-M															FIB				FII-Y
ERS357420	ERR435327	BSAC	eo718	2003	67.8681317	95	B2	O2:H7											R	R	S	S	S	S	S	S	S	S	non-ESBL	non-CTX-M													B-O		FIB			FII-s
ERS357421	ERR439567	BSAC	eo719	2003	87.47695104	10	A	NA:H40											S	S	S	S	S	S	S	S	S	S	non-ESBL	non-CTX-M															FIB				FII-Y
ERS357172	ERR434668	BSAC	eo72	2001	77.27556261	155	B1	O21:H21											S	R	S	R		S	S	S		S	non-ESBL																FIB
ERS358132	ERR434442	BSAC	eo720	2003	76.51381321	69	D	NA:H18											R	R	S	S	S	S	S	S	S	S	non-ESBL	non-CTX-M															FIB				FII-Y
ERS357173	ERR435403	BSAC	eo73	2001	84.07948167	95	B2	O2:H7											S	S	S	S		S	S	S		S	non-ESBL																FIB
ERS358211	ERR435192	BSAC	eo74	2001	67.62796054	144	B2	O16:H6											S	S	S	S		S	S	S		S	non-ESBL																FIB			FII-s
ERS357174	ERR435497	BSAC	eo75	2001	76.84796135	95	B2	O45:H7											S	S	S	S		S	S	S		S	non-ESBL																FIB			FII-s	FII-Y
ERS357175	ERR434382	BSAC	eo76	2001	82.4429003	73	B2	O6:H1											S	S	S	S		S	S	S		S	non-ESBL																FIB
ERS357422	ERR434687	BSAC	eo761	2004	76.01313647	73	B2	O6:H1											S	S	S	S	S	S	S	S	S	R	non-ESBL	non-CTX-M
ERS357423	ERR434985	BSAC	eo763	2004	72.53315481	73	B2	O22:H1											S	S	S	S	S	R	S	S	S	R	non-ESBL	non-CTX-M
ERS357424	ERR434302	BSAC	eo764	2004	77.08671833	73	B2	O6:H1											R	R	S	S	S	S	S	S	S	S	non-ESBL	non-CTX-M														FIA	FIB
ERS357425	ERR434489	BSAC	eo765	2004	87.37762693	69	D	O17:H18											S	R	S	S	S	S	S	S	S	I	non-ESBL	non-CTX-M															FIB
ERS357426	ERR434806	BSAC	eo766	2004	58.67265727	73	B2	O22:H1											S	S	S	S	S	S	S	S	S	I	non-ESBL	non-CTX-M															FIB
ERS357427	ERR435065	BSAC	eo767	2004	85.81849694	73	B2	O6:H1											S	S	S	S	S	S	S	S	S	I	non-ESBL	non-CTX-M															FIB
ERS357428	ERR434807	BSAC	eo768	2004	61.31337751	127	B2	O6:H31											S	S	S	R	S	S	S	S	S	S	non-ESBL	non-CTX-M																		FII-s	FII-Y
ERS357429	ERR439711	BSAC	eo769	2004	77.41396136	131	B2	O25:H4	H30-Rx	fimH30	gyrA-1AB	parC-1aAB	A	T	T	G	A	G	R	R	S	R	S	S	R	S	S	R	non-ESBL	non-CTX-M														FIA
ERS357430	ERR435066	BSAC	eo770	2004	84.16616023	73	B2	O6:H1											S	R	S	S	S	S	S	S	S	S	non-ESBL	non-CTX-M															FIB
ERS357176	ERR434477	BSAC	eo80	2001	83.64627041	405	F	O102:H6											R	R	S	R		R	S	S		I	non-ESBL																			FII-s	FII-Y
ERS357431	ERR434688	BSAC	eo801	2004	66.72703801	393	F	O15:H1											R	R	S	R	S	S	S	S	S	R	non-ESBL	non-CTX-M														FIA
ERS357432	ERR434490	BSAC	eo802	2004	100.6633403	95	B2	O1:H7											S	S	S	S	S	S	S	S	S	I	non-ESBL	non-CTX-M																		FII-s
ERS358131	ERR434736	BSAC	eo803	2004	65.02531495	62	F	O7:H45											S	S	S	S	S	S	S	S	S	S	non-ESBL	non-CTX-M															FIB			FII-s	FII-Y
ERS357433	ERR439712	BSAC	eo804	2004	68.76065804	131	B2	O25:H4	H30-Rx	fimH30	gyrA-1AB	parC-1aAB	A	T	T	G	A	G	S	S	S	R	S	R	S	S	S	S	non-ESBL	non-CTX-M														FIA
ERS357434	ERR435328	BSAC	eo805	2004	77.16587182	10	A	O12:H4											R	R	S	S	S	S	S	S	S	I	non-ESBL	non-CTX-M													B-O						FII-Y
ERS379222	ERR485896	BSAC	eo806	2004	80.01862996	73	B2	O6:H1											S	S	S	S	S	S	S	S	S	I	non-ESBL	non-CTX-M															FIB
ERS357435	ERR434986	BSAC	eo806	2004	72.62796163	127	B2	O6:H31											S	R	S	S	S	S	S	S	S	S	non-ESBL	non-CTX-M															FIB			FII-s	FII-Y
ERS358146	ERR439605	BSAC	eo807	2004	82.26219625	390	B2	O18:H7											S	S	S	S	S	S	S	S	S	I	non-ESBL	non-CTX-M															FIB			FII-s
ERS357436	ERR435525	BSAC	eo808	2004	69.4618186	73	B2	O6:H1											S	R	S	S	S	S	S	S	S	S	non-ESBL	non-CTX-M
ERS357437	ERR434808	BSAC	eo809	2004	60.40230281	5609	B2	O75:H7											S	S	S	S	S	S	S	S	S	I	non-ESBL	non-CTX-M
ERS357438	ERR439713	BSAC	eo810	2004	62.8180012	144	B2	O16:H6											S	R	S	S	S	S	S	S	S	S	non-ESBL	non-CTX-M													B-O		FIB			FII-s
ERS358202	ERR435382	BSAC	eo811	2004	67.82409411	59	F	O1:H7											S	S	S	S	S	S	S	S	S	S	non-ESBL	non-CTX-M															FIB				FII-Y
ERS357439	ERR434809	BSAC	eo812	2004	66.04482351	537	B2	O75:H5											S	S	S	S	S	S	S	S	S	I	non-ESBL	non-CTX-M
ERS357440	ERR439568	BSAC	eo813	2004	76.08427774	73	B2	O6:H1											S	S	S	S	S	S	S	S	S	R	non-ESBL	non-CTX-M
ERS357441	ERR435067	BSAC	eo814	2004	82.4565458	131	B2	O25:H4	H30-Rx	fimH30	gyrA-1AB	parC-1aAB	A	T	T	G	A	G	R	R	S	R	S	S	R	S	S	S	non-ESBL	non-CTX-M														FIA
ERS358145	ERR435374	BSAC	eo815	2004	82.25144331	405	F	O102:H6											R	R	S	R	R	R	S	S	S	R	ESBL	non-CTX-M																		FII-s	FII-Y
ERS358144	ERR439604	BSAC	eo816	2004	79.24932702	88	A	O8:H4											S	R	S	S	S	S	S	S	S	S	non-ESBL	non-CTX-M															FIB
ERS358143	ERR435276	BSAC	eo817	2004	68.09221601	73	B2	O6:H1											S	S	S	S	S	S	S	S	S	S	non-ESBL	non-CTX-M															FIB
ERS357442	ERR434900	BSAC	eo818	2004	75.43890051	80	B2	O75:H7											S	S	S	S	S	S	S	S	S	S	non-ESBL	non-CTX-M
ERS357443	ERR434810	BSAC	eo819	2004	66.47267439	95	B2	O45:H7											S	S	S	S	S	S	S	S	S	I	non-ESBL	non-CTX-M															FIB			FII-s	FII-Y
ERS357444	ERR435068	BSAC	eo820	2004	81.88346102	95	B2	O2:H7											S	S	S	S	S	S	S	S	S	S	non-ESBL	non-CTX-M															FIB			FII-s
ERS358203	ERR435282	BSAC	eo821	2004	72.71222249	38	D	O7:H18											S	S	S	S	S	S	S	S	S	R	non-ESBL	non-CTX-M																			FII-Y
ERS358142	ERR434443	BSAC	eo822	2004	69.82871209	393	F	O15:H12											S	R	S	R	S	S	S	S	S	S	non-ESBL	non-CTX-M														FIA
ERS357445	ERR434987	BSAC	eo823	2004	81.36804074	131	B2	O25:H4	H30-R	fimH22	gyrA-1A	parC-1	T	A	C	A	G	G	S	R	S	S	S	S	S	S	S	S	non-ESBL	non-CTX-M													B-O		FIB
ERS357446	ERR434988	BSAC	eo824	2004	77.22086692	73	B2	O2:H1											R	R	S	S	S	R	S	S	S	R	non-ESBL	non-CTX-M															FIB
ERS357447	ERR434396	BSAC	eo825	2004	80.95643535	567	B2	O83:H33											S	R	S	S	S	S	S	S	S	S	non-ESBL	non-CTX-M															FIB			FII-s
ERS357448	ERR435526	BSAC	eo826	2004	66.4219497	69	D	O17:H18											S	R	S	S	S	S	S	S	S	I	non-ESBL	non-CTX-M													B-O		FIB				FII-Y
ERS358204	ERR435190	BSAC	eo827	2004	62.2820491	131	B2	O25:H4	H30-R	fimH30	gyrA-1AB	parC-1aAB	A	T	T	G	G	A	S	R	S	R	S	R	R	S	S	I	non-ESBL	non-CTX-M														FIA	FIB
ERS358141	ERR439603	BSAC	eo828	2004	87.91407927	681	B2	O8:H10											S	S	S	S	S	S	S	S	S	I	non-ESBL	non-CTX-M																			FII-Y
ERS357449	ERR439569	BSAC	eo829	2004	84.18634574	1604	B2	O75:H5											S	R	S	S	S	S	S	S	S	S	non-ESBL	non-CTX-M													B-O
ERS357450	ERR439714	BSAC	eo830	2004	63.11692995	393	F	O15:H12											S	S	S	R	S	S	S	S	S	I	non-ESBL	non-CTX-M														FIA
ERS357451	ERR434901	BSAC	eo841	2004	85.77590648	95	B2	O45:H7											S	S	S	S	S	S	S	S	S	S	non-ESBL	non-CTX-M																			FII-Y
ERS357452	ERR434811	BSAC	eo842	2004	61.21245838	73	B2	O6:H1											S	S	S	S	S	S	S	S	S	S	non-ESBL	non-CTX-M
ERS357453	ERR434902	BSAC	eo843	2004	80.54662315	537	B2	O75:H5											S	S	S	S	S	S	S	S	S	I	non-ESBL	non-CTX-M
ERS357454	ERR434812	BSAC	eo844	2004	60.8184432	12	B2	O4:H1											S	R	S	S	S	S	S	S	S	R	non-ESBL	non-CTX-M													B-O					FII-s
ERS357455	ERR434813	BSAC	eo845	2004	67.7307559	95	B2	O1:H7											S	S	S	S	S	S	S	S	S	S	non-ESBL	non-CTX-M															FIB
ERS358140	ERR439602	BSAC	eo847	2004	75.32167473	405	F	O2:H4											S	R	S	S	S	R	S	S	S	I	non-ESBL	non-CTX-M															FIB			FII-s	FII-Y
ERS357457	ERR434903	BSAC	eo848	2004	86.71777628	961	B2	O4:H5											S	S	S	S	S	S	S	S	S	S	non-ESBL	non-CTX-M
ERS357458	ERR435224	BSAC	eo849	2004	76.14560676	95	B2	O2:H7											S	S	S	S	S	S	S	S	S	S	non-ESBL	non-CTX-M															FIB			FII-s
ERS357459	ERR439715	BSAC	eo850	2004	48.32017297	69	D	O15:H18											S	R	S	S	S	S	S	S	S	I	non-ESBL	non-CTX-M													B-O		FIB
ERS357460	ERR434397	BSAC	eo881	2004	79.37196083	69	D	O15:H18											S	S	S	S	S	S	S	S	S	S	non-ESBL	non-CTX-M
ERS357461	ERR439716	BSAC	eo882	2004	58.93969911	141	B2	O2:H6											S	S	S	S	S	S	S	S	S	S	non-ESBL	non-CTX-M																		FII-s
ERS357462	ERR434904	BSAC	eo883	2004	76.22974566	393	F	O15:H1											S	S	S	R	S	S	S	S	S	S	non-ESBL	non-CTX-M														FIA
ERS357463	ERR439647	BSAC	eo884	2004	62.39840673	95	B2	O1:H7											S	R	S	S	S	S	S	S	S	S	non-ESBL	non-CTX-M													B-O		FIB			FII-s
ERS357504	ERR435080	BSAC	eo885	2004	83.26748778	1431	B1	NA:H19											S	R	S	S	S	S	S	S	S	S	non-ESBL	non-CTX-M															FIB
ERS357505	ERR435081	BSAC	eo886	2004	79.87700555	131	B2	O25:H4	H30-Rx	fimH30	gyrA-1AB	parC-1aAB	A	T	T	G	A	G	S	R	S	R	S	S	S	S	S	S	non-ESBL	non-CTX-M															FIB
ERS357506	ERR435129	BSAC	eo887	2004	78.03701731	550	B2	O75:H5											S	S	S	S	S	S	S	S	S	S	non-ESBL	non-CTX-M																		FII-s
ERS357507	ERR434911	BSAC	eo888	2004	83.34225954	567	B2	O83:H33											S	S	S	S	S	S	S	S	S	S	non-ESBL	non-CTX-M																		FII-s
ERS357508	ERR435082	BSAC	eo889	2004	78.90684109	393	F	O15:H1											S	S	S	I	S	S	S	S	S	S	non-ESBL	non-CTX-M														FIA	FIB
ERS357509	ERR434912	BSAC	eo890	2004	71.92544254	393	F	O15:H1											S	S	S	R	S	S	S	S	S	S	non-ESBL	non-CTX-M														FIA
ERS357177	ERR434383	BSAC	eo91	2001	87.33702936	144	B2	O16:H6											S	S	S	S		S	S	S		S	non-ESBL																			FII-s
ERS357510	ERR434690	BSAC	eo911	2004	73.02633413	131	B2	O25:H4	H30-R	fimH22	gyrA-1a	parC-1	T	A	C	A	G	G	R	R	R	S	R	R	R	S	S	S	ESBL	non-CTX-M															FIB		FII-K	FII-s
ERS357511	ERR439719	BSAC	eo912	2004	86.72784385	62	F	O7:H45											R	R	S	S	S	S	S	S	S	S	non-ESBL	non-CTX-M													B-O		FIB				FII-Y
ERS357512	ERR434492	BSAC	eo913	2004	76.81842544	12	B2	O21:H5											S	S	S	S	S	S	S	S	S	S	non-ESBL	non-CTX-M														FIA	FIB			FII-s
ERS357513	ERR434493	BSAC	eo914	2004	83.60588461	144	B2	O16:H6											S	R	S	S	S	S	S	S	S	S	non-ESBL	non-CTX-M													B-O		FIB			FII-s
ERS357514	ERR435083	BSAC	eo915	2004	85.81056549	62	F	O7:H45											S	S	S	S	S	S	S	S	S	S	non-ESBL	non-CTX-M																		FII-s	FII-Y
ERS357515	ERR435084	BSAC	eo916	2004	80.45998113	117	F	O159:H4											S	R	S	S	S	S	S	S	S	S	non-ESBL	non-CTX-M															FIB
ERS357516	ERR435085	BSAC	eo917	2004	78.19221485	349	D	O166:H15											S	S	S	S	S	S	S	S	S	S	non-ESBL	non-CTX-M															FIB
ERS357517	ERR435415	BSAC	eo918	2004	75.59597254	141	B2	O2:H6											S	S	S	S	S	S	S	S	S	S	non-ESBL	non-CTX-M																		FII-s
ERS357518	ERR434691	BSAC	eo919	2004	65.14845161	421	B2	O1:H7											S	S	S	S	S	S	S	S	S	S	non-ESBL	non-CTX-M															FIB			FII-s
ERS357519	ERR434304	BSAC	eo920	2004	88.58632004	131	B2	O25:H4	H30-Rx	fimH30	gyrA-1AB	parC-1aAB	A	T	T	G	A	G	R	R	R	R	R	R	S	S	S	S	ESBL	CTX-M
ERS357520	ERR435086	BSAC	eo921	2004	78.91035629	73	B2	O2:H1											S	S	S	S	S	S	S	S	S	S	non-ESBL	non-CTX-M
ERS357521	ERR434578	BSAC	eo922	2004	86.70816051	73	B2	O6:H1											S	R	S	S	S	S	S	S	S	S	non-ESBL	non-CTX-M															FIB			FII-s
ERS357522	ERR434579	BSAC	eo923	2004	83.96304452	1946	B2	O15:H7											S	R	S	S	S	S	S	S	S	S	non-ESBL	non-CTX-M															FIB
ERS357491	ERR435074	BSAC	eo924	2004	89.27162582	58	B1	O8:H25											S	R	S	S	S	S	S	S	S	S	non-ESBL	non-CTX-M															FIB
ERS357523	ERR439648	BSAC	eo925	2004	60.26948893	95	B2	O2:H7											S	S	S	S	S	S	S	S	S	S	non-ESBL	non-CTX-M															FIB			FII-s
ERS357492	ERR435075	BSAC	eo926	2004	90.75888031	95	B2	O2:H7											S	S	S	S	S	S	S	S	S	S	non-ESBL	non-CTX-M															FIB			FII-s
ERS357493	ERR435076	BSAC	eo927	2004	84.38278279	79	B2	O2:H4											R	R	S	S	S	S	S	S	S	S	non-ESBL	non-CTX-M													B-O		FIB			FII-s
ERS379216	ERR485890	BSAC	eo928	2004	84.30501482	95	B2	O2:H7											S	S	S	I	S	S	S	S	S	S	non-ESBL	non-CTX-M															FIB			FII-s
ERS357525	ERR434398	BSAC	eo929	2004	78.23876201	106	D	O17:H18											S	R	S	S	S	S	S	S	S	S	non-ESBL	non-CTX-M															FIB
ERS358259	ERR439627	BSAC	eo93	2001	79.60057874	998	B2	O2:H6											R	R	S	S		R	I	S		R	non-ESBL																			FII-s
ERS357526	ERR434494	BSAC	eo930	2004	92.36090574	73	B2	O6:H1											S	S	S	S	S	S	S	S	S	S	non-ESBL	non-CTX-M																		FII-s
ERS357178	ERR435311	BSAC	eo94	2001	73.69147108	12	B2	O4:H4											S	S	S	S		S	S	S		S	non-ESBL																			FII-s
ERS357527	ERR434821	BSAC	eo941	2004	71.84635752	12	B2	O4:H1											R	R	S	S	S	S	S	S	S	S	non-ESBL	non-CTX-M														FIA	FIB			FII-s
ERS357528	ERR435087	BSAC	eo942	2004	74.30170711	131	B2	O25:H4	H30-Rx	fimH30	gyrA-1AB	parC-1aAB	A	T	T	G	A	G	R	R	S	R	R	R	S	S	S	I	ESBL	CTX-M														FIA
ERS357529	ERR434913	BSAC	eo943	2004	83.45190363	706	B2	O85:H1											R	R	S	S	S	R	S	S	S	S	non-ESBL	non-CTX-M															FIB
ERS357530	ERR435088	BSAC	eo944	2004	77.11628437	131	B2	O25:H4	H30-Rx	fimH30	gyrA-1AB	parC-1aAB	A	T	T	G	A	G	S	S	S	R	S	S	S	S	S	S	non-ESBL	non-CTX-M														FIA
ERS379223	ERR485897	BSAC	eo945	2004	80.75770757	12	B2	O4:H1											R	R	S	S	S	S	S	S	S	S	non-ESBL	non-CTX-M													B-O	FIA	FIB			FII-s
ERS357532	ERR435089	BSAC	eo946	2004	77.16623035	95	B2	O2:H4											S	S	S	S	S	S	S	S	S	S	non-ESBL	non-CTX-M															FIB			FII-s
ERS357533	ERR434914	BSAC	eo947	2004	90.05733163	95	B2	O1:H7											S	S	S	S	S	S	S	S	S	S	non-ESBL	non-CTX-M															FIB			FII-s
ERS357534	ERR434915	BSAC	eo948	2004	70.53086779	131	B2	O25:H4	H30-Rx	fimH30	gyrA-1AB	parC-1aAB	A	T	T	G	A	G	R	R	S	R	R	R	S	S	S	S	ESBL	CTX-M														FIA
ERS357535	ERR434994	BSAC	eo949	2004	61.58690579	131	B2	NA:H4	H30-Rx	fimH30	gyrA-1AB	parC-1aAB	A	T	T	G	A	G	R	R	S	R	R	R	S	S	S	I	ESBL	CTX-M														FIA
ERS357179	ERR435116	BSAC	eo95	2001	79.02925124	126	B2	NA:H5											S	S	S	S		S	S	S		S	non-ESBL																			FII-s
ERS357536	ERR435090	BSAC	eo950	2004	74.82530554	73	B2	O2:H1											S	S	S	S	S	S	S	S	S	S	non-ESBL	non-CTX-M
ERS357537	ERR439720	BSAC	eo951	2004	85.28660398	491	B2	O54:H45											S	R	S	S	S	R	S	S	S	S	non-ESBL	non-CTX-M															FIB
ERS357538	ERR434916	BSAC	eo952	2004	66.73160763	131	B2	O25:H4	H30-R	fimH30	gyrA-1AB	parC-1aAB	A	T	T	G	G	A	R	R	S	R	S	S	S	S	S	S	non-ESBL	non-CTX-M														FIA	FIB
ERS357539	ERR434822	BSAC	eo953	2004	76.91505588	421	B2	O1:H7											S	R	S	S	S	S	S	S	S	S	non-ESBL	non-CTX-M													B-O		FIB
ERS357540	ERR439721	BSAC	eo954	2004	73.38880243	131	B2	O25:H4	H30-Rx	fimH30	gyrA-1AB	parC-1aAB	A	T	T	G	A	G	R	R	S	R	S	R	S	S	S	R	non-ESBL	non-CTX-M														FIA
ERS357541	ERR434692	BSAC	eo955	2004	70.56593076	73	B2	O6:H1											S	S	S	S	S	S	S	S	S	S	non-ESBL	non-CTX-M
ERS357542	ERR434917	BSAC	eo956	2004	67.75545221	95	B2	O1:H7											S	S	S	S	S	S	S	S	S	S	non-ESBL	non-CTX-M															FIB			FII-s
ERS357543	ERR434823	BSAC	eo957	2004	83.55276034	95	B2	O2:H7											S	R	S	S	S	S	S	S	S	S	non-ESBL	non-CTX-M													B-O		FIB			FII-s
ERS357544	ERR434693	BSAC	eo958	2004	69.48663323	141	B2	O2:H6											S	R	S	S	S	S	S	S	S	S	non-ESBL	non-CTX-M															FIB			FII-s
ERS357495	ERR435077	BSAC	eo959	2004	77.20397463	59	F	O1:H7											S	S	S	S	S	S	S	S	S	S	non-ESBL	non-CTX-M															FIB				FII-Y
ERS357180	ERR435404	BSAC	eo96	2001	72.63595461	144	B2	O16:H6											S	S	S	S		S	S	S		S	non-ESBL																FIB			FII-s
ERS357545	ERR434694	BSAC	eo960	2004	70.56169453	38	D	O1:H15											R	R	S	R	S	R	S	S	S	S	non-ESBL	non-CTX-M														FIA	FIB				FII-Y
ERS357181	ERR435117	BSAC	eo97	2001	70.10237254	550	B2	O75:H5											S	S	S	S		S	S	S		S	non-ESBL																FIB			FII-s
ERS357546	ERR434824	BSAC	eo971	2004	84.9549741	23	A	O78:H4											S	S	S	S	S	S	S	S	S	S	non-ESBL	non-CTX-M															FIB			FII-s
ERS357547	ERR434918	BSAC	eo972	2004	67.37623658	144	B2	O16:H6											S	S	S	S	S	S	S	S	S	S	non-ESBL	non-CTX-M															FIB			FII-s
ERS357548	ERR435091	BSAC	eo973	2004	84.27139958	2802	F	O113:H5											S	S	S	S	S	S	S	S	S	S	non-ESBL	non-CTX-M
ERS357549	ERR435092	BSAC	eo974	2004	78.60586946	73	B2	O6:H1											R	R	S	S	S	S	S	S	S	S	non-ESBL	non-CTX-M
ERS357550	ERR434305	BSAC	eo975	2004	79.14128834	73	B2	O2:H1											S	S	S	S	S	S	S	S	S	S	non-ESBL	non-CTX-M
ERS357551	ERR435093	BSAC	eo976	2004	71.88226383	372	B2	O6:H31											S	S	S	S	S	S	S	S	S	S	non-ESBL	non-CTX-M																		FII-s	FII-Y
ERS357552	ERR439722	BSAC	eo977	2004	73.24514571	131	B2	O25:H4	H30-R	fimH30	gyrA-1AB	parC-1aAB	A	T	T	G	G	A	R	R	R	R	R	R	R	S	S	S	ESBL	CTX-M														FIA	FIB
ERS357553	ERR439649	BSAC	eo978	2004	64.8143091	73	B2	O18ac:H1											S	S	S	S	S	S	S	S	S	S	non-ESBL	non-CTX-M															FIB
ERS357554	ERR439723	BSAC	eo979	2004	61.17211685	73	B2	O18:H1											S	S	S	S	S	S	S	S	S	S	non-ESBL	non-CTX-M
ERS357182	ERR435118	BSAC	eo98	2001	75.91833786	372	B2	O83:H31											S	R	S	S		S	S	S		S	non-ESBL																FIB			FII-s	FII-Y
ERS357555	ERR435130	BSAC	eo980	2004	72.60575245	83	B2	O6:H5											R	R	I	S	S	S	S	S	S	R	ESBL	non-CTX-M															FIB
ERS357469	ERR434990	BSAC	eo99	2001	68.58282935	88	A	NA:H12											S	S	S	S		S	S	S		S	non-ESBL																FIB				FII-Y
ERS356948	ERR434453	CUH	ECO0219	2010	90.20645194	5308	B1	O21:H27											S		S	S	S	S	S		S	S			S	S	S	I	S	S	S	S	S	S	S
ERS356748	ERR434742	CUH	ECO0009	2007	63.41393896	5375	D	O166:H15											R		S	S	S	S	S		S	S			S	R	S	I	S	S	S	S	S	S	R
ERS357036	ERR434873	CUH	ECO0304	2011	66.63133764	5640	B2	O25:H4											S		S	R	S	S	S		S	S			S	R	S	I	S	S	S	S	S	S	R			FIA	FIB
ERS356913	ERR435043	CUH	ECO0174	2009	86.44668457	5430	B2	O75:H7											S		S	S	S	S	S		S	S			S	S	S	S	S	S	S	S	S	S	S							FII-s
ERS357040	ERR435048	CUH	ECO0309	2011	79.62673401	5593	D	O51:H24											R		S	S	S	S	S		S	R			S	R	S	R	S	S	S	S	S	S	R				FIB			FII-s	FII-Y
ERS356979	ERR435391	CUH	ECO0251	2010	114.515575	5328	B2	O185:H10											R		S	S	S	R	S		S	S			S	R	S	R	S	I	R	S	S	S	S				FIB
ERS356992	ERR435487	CUH	ECO0264	2011	77.69109097	5585	B2	NA:H5											S		S	S	S	S	S		S	S			S	S	S	S	S	S	S	S	S	S	S							FII-s
ERS357143	ERR439536	CUH	ECO0423	2012	85.6867325	5364	B2	H31											S		S	S	S	S	S		S	S			S	S	S	I	S	S	S	S	S	S	S							FII-s	FII-Y
ERS356741	ERR434259	CUH	ECO0002	2006	103.5898779	10	A	O162:H9											R		S	R	S	S	S		S	S			S	R	S	I	S	S	S	S	S	S	R								FII-Y
ERS356956	ERR434366	CUH	ECO0228	2010	93.20417683	10	A	O8:H4											S		S	S	S	S	S		S	S			S	R	S	S	S	S	S	S	S	S	R		B-O	FIA	FIB				FII-Y
ERS357007	ERR434557	CUH	ECO0279	2011	70.73590206	10	A	NA:H2											R		S	S	S	S	S		S	S			S	R	S	S	S	S	S	S	S	S	S		B-O						FII-Y
ERS357130	ERR434560	CUH	ECO0408	2012	89.64401365	10	A	O107:H27											S		S	S	S	S	S		S	S			S	S	S	S	S	S	S	S	S	S	S
ERS357204	ERR434670	CUH	ECO0364	2012	75.90309068	10	A	O15:H4											R		S	S	S	S	S		S	S			S	R	S	I	S	S	S	S	S	S	R		B-O					FII-s	FII-Y
ERS356823	ERR434756	CUH	ECO0084	2008	65.78593294	10	A	O16:H48											S		S	S	S	S	S		S	S			S	S	S	S	S	S	S	S	S	S	S				FIB
ERS356743	ERR434739	CUH	ECO0004	2006	78.83418398	10	A	O162:H10											S		S	R	S	S	S		S	S			S	R	S	I	S	I	S	S	S	S	R								FII-Y
ERS357011	ERR435109	CUH	ECO0283	2011	69.85774232	10	A	O26:H27											R		S	S	S	S	S		S	S			S	R	S	I	S	S	S	S	S	S	R								FII-Y
ERS356881	ERR439634	CUH	ECO0142	2009	64.53441374	5606	A	O19:H4											R		S	S	S	S	S		S	S			S	R	S	S	S	S	S	S	S	S	R				FIB				FII-Y
ERS356868	ERR439681	CUH	ECO0129	2009	73.49921351	10	A	O9:H9											R		S	S	S	S	S		S	R			S	R	S	I	S	S	S	S	S	S	R				FIB
ERS356867	ERR434769	CUH	ECO0128	2009	59.85361307	12	B2	O4:H5											S		S	S	S	S	S		S	S			S	S	S	S	S	S	S	S	S	S	S
ERS357043	ERR434784	CUH	ECO0312	2011	61.83124085	12	B2	O4:H1											S		S	S	S	S	S		S	S			S	S	S	S	S	S	S	S	S	S	S							FII-s
ERS356763	ERR434745	CUH	ECO0024	2007	64.43178241	12	B2	O4:H5											S		S	S	S	S	S		S	S			S	S	S	S	S	S	S	S	S	S	S
ERS356889	ERR434861	CUH	ECO0150	2009	72.31569874	12	B2	O4:H5											S		S	S	S	S	S		S	S			S	S	S	S	S	S	S	S	S	S	S				FIB
ERS357061	ERR434878	CUH	ECO0332	2012	69.53577983	5389	B2	O4:H5											S		S	S	S	S	S		S	S			S	R	S	I	S	S	S	S	S	S	R
ERS357063	ERR434879	CUH	ECO0334	2012	76.22495925	12	B2	O4:H5											S		S	S	S	S	S		S	S			S	R	S	S	S	S	S	S	S	S	S				FIB			FII-s
ERS357108	ERR434889	CUH	ECO0378	2012	139.6377777	12	B2	O4:H1											R		S	S	S	S	S		S	S			S	R	S	S	S	S	S	S	S	S	S
ERS356849	ERR434944	CUH	ECO0110	2008	68.24254283	12	B2	O4:H5											R		S	S	R	R	S		S	S			S	R	I	R	I	S	R	S	S	S	S							FII-s
ERS356760	ERR435027	CUH	ECO0021	2007	89.39678039	12	B2	O4:H1											S		S	S	S	S	S		S	S			S	S	S	S	S	S	S	S	S	S	S							FII-s
ERS357202	ERR435059	CUH	ECO0306	2011	81.7164396	12	B2	O4:H1											S		S	S	S	S	S		S	S			S	R	S	S	S	S	S	S	S	S	R			FIA
ERS357146	ERR435208	CUH	ECO0427	2012	80.75547637	12	B2	O4:H5											S		S	S	S	S	S		S	S			S	R	S	I	S	S	S	S	S	S	S				FIB
ERS357005	ERR435299	CUH	ECO0277	2011	78.68805609	12	B2	O4:H1											R		S	S	S	S	I		S	S			S	R	S	S	S	S	S	S	S	I	R		B-O		FIB			FII-s
ERS357081	ERR439533	CUH	ECO0352	2012	92.57956239	12	B2	O4:H5											R		S	R	S	S	S		S				S	R	S	R	S	S	S	S	S	S	I				FIB			FII-s
ERS357147	ERR439537	CUH	ECO0429	2012	90.59351223	12	B2	O4:H5											S		S	S	S	S	S		S	S			S	S	S	S	S	S	S	S	S	S	S							FII-s
ERS357016	ERR434275	CUH	ECO0288	2011	93.12009492	14	B2	O18:H5											S		S	S	S	S	S		S	S			S	S	S	S	S	S	S	S	S	S	S				FIB			FII-s
ERS356872	ERR434657	CUH	ECO0133	2009	75.09430375	5484	B2	O1:H7											S		S	S	S	S	S		S	S			S	S	S	S	S	S	S	S	S	S	S		B-O		FIB			FII-s
ERS356822	ERR434755	CUH	ECO0083	2008	61.76101351	14	B2	O18:H5											S		S	S	S	S	S		S	S			S	S	S	S	S	S	S	S	S	S	S							FII-s
ERS356830	ERR434854	CUH	ECO0091	2008	60.88027026	14	B2	O18:H5											S		S	S	S	S	S		S	S			S	S	S	S	S	S	S	S	S	S	S							FII-s
ERS357024	ERR434869	CUH	ECO0191	2010	73.08989065	14	B2	O75:H5											S		S	S	S	S	S		S	S			S	S	S	S	S	S	S	S	S	S	R				FIB			FII-s
ERS357072	ERR435056	CUH	ECO0343	2012	86.05371707	14	B2	O18:H5											S		S	S	S	S	S		S	S			S	R	S	I	S	S	S	S	S	S	R							FII-s
ERS356774	ERR434932	CUH	ECO0035	2007	73.9009022	23	A	O78:H9											S		S	S	S	S	S		S	S			S	R	S	I	S	S	S	S	S	S	S				FIB
ERS357122	ERR435306	CUH	ECO0400	2012	76.14707948	23	A	O8:H9											R		S	S	S	S	S		S	S			S	R	S	R	S	S	S	S	S	S	R				FIB
ERS357015	ERR434468	CUH	ECO0287	2011	82.27880989	28	B2	O81:H27											S		S	S	S	S	S		S	S			S	S	S	I	S	S	S	S	S	S	S			FIA
ERS357031	ERR434278	CUH	ECO0198	2010	74.78377257	38	D	O7:H15											S		S	S	S	S	S		S	S			S	R	S	I	S	S	S	S	S	S	S		B-O		FIB				FII-Y
ERS356954	ERR434455	CUH	ECO0226	2010	81.83410412	38	D	NA:H30											R		S	S	S	S	S		S	S			S	R	S	I	S	S	S	S	S	S	R			FIA	FIB				FII-Y
ERS357084	ERR434883	CUH	ECO0355	2012	76.07372723	38	D	NA:H30											R		I	S	R	R	S		S	S			S	R	R	R	R	I	R	S	S	S	R							FII-s	FII-Y
ERS357052	ERR435053	CUH	ECO0323	2011	79.99085082	38	D	O86:H18											S		S	S	S	S	S		S	S			S	R	S	S	S	S	S	S	S	S	R				FIB			FII-s	FII-Y
ERS357070	ERR435055	CUH	ECO0341	2012	86.06509269	38	D	O86:H18											R		S	S	S	S	S		S	R			S	R	S	I	S	S	S	S	S	S	S			FIA	FIB				FII-Y
ERS357112	ERR435112	CUH	ECO0389	2012	76.20460924	38	D	NA:H30											S		S	S	S	S	S		S	S			S	R	S	I	S	S	S	S	S	S	R								FII-Y
ERS357013	ERR435396	CUH	ECO0285	2011	81.08581406	38	D	O86:H18											R		S	S	S	S	S		S	S			S	R	S	I	S	S	S	S	S	S	R				FIB			FII-s	FII-Y
ERS357060	ERR439690	CUH	ECO0331	2012	64.15204578	38	D	NA:H30											S		S	S	S	S	S		S	S			S	R	S	I	S	S	S	S	S	S	R				FIB				FII-Y
ERS357018	ERR434374	CUH	ECO0290	2011	83.34892171	44	A	O89/O162:H4											R		R	R	R	R	R		S	S			S	R	R	R	I	S	R	S	S	R	R			FIA	FIB
ERS356968	ERR434460	CUH	ECO0240	2010	81.10428697	46	A	O9:H4											S		S	S	S	S	S		S	S			S	R	S	I	S	S	S	S	S	S	S				FIB
ERS356810	ERR435032	CUH	ECO0071	2008	102.1182482	46	A	O9:H4											S		S	S	S	S	S		S	S			S	S	S	S	S	S	S	S	S	S	S
ERS357078	ERR434663	CUH	ECO0349	2012	73.048536	58	B1	O8:H30											R		S	S	S	S	S		S	I			S	R	S	I	S	S	S	S	S	S	R				FIB				FII-Y
ERS357095	ERR434886	CUH	ECO0369	2012	110.5933613	58	B1	O9:H25											S		S	S	S	S	S		S	S			S	R	S	S	S	S	S	S	S	S	R				FIB
ERS357066	ERR439694	CUH	ECO0337	2012	63.93086251	58	B1	O8:H30											S		S	S	S	S	S		S	S			S	R	S	I	S	S	S	S	S	S	R	A-C			FIB			FII-s
ERS356975	ERR434463	CUH	ECO0247	2010	88.85142805	59	F	O1:H7											S		S	S	S	S	S		S	S			S	S	S	S	S	S	S	S	S	S	S		B-O		FIB				FII-Y
ERS356982	ERR434553	CUH	ECO0254	2011	87.86859354	59	F	O1:H7											S		S	S	S	S	S		S	S			S	S	S	S	S	S	S	S	S	S	S
ERS356863	ERR434656	CUH	ECO0124	2009	75.01979563	59	F	O1:H7											S		S	S	S	S	S		S	S			S	S	S	S	S	S	S	S	S	S	S								FII-Y
ERS356794	ERR434846	CUH	ECO0055	2007	72.19486758	59	F	O1:H7											S		S	S	S	S	S		S	S			S	S	S	S	S	S	S	S	S	S	S				FIB				FII-Y
ERS357077	ERR434882	CUH	ECO0348	2012	90.17476331	59	F	NA:H7											S		S	S	S	S	S		S	S			S	R	S	S	S	S	S	S	S	S	S				FIB				FII-Y
ERS356892	ERR434659	CUH	ECO0153	2009	65.44401002	62	F	O7:H45											S		S	S	S	S	S		S	S			S	S	S	S	S	S	S	S	S	S	S				FIB			FII-s	FII-Y
ERS356764	ERR434746	CUH	ECO0025	2007	60.92139767	62	F	O7:H45											S		S	S	S	S	S		S	S			S	S	S	S	S	S	S	S	S	S	S				FIB				FII-Y
ERS356967	ERR434272	CUH	ECO0239	2010	81.65393739	69	D	O15:H18											S		S	S	S	S	S		S	S			S	R	S	S	S	S	S	S	S	S	R				FIB				FII-Y
ERS356934	ERR434549	CUH	ECO0204	2010	74.53985245	69	D	O17:H18											S		S	I	S	S	S		S	S			S	R	S	S	S	S	S	S	S	S	R			FIA	FIB				FII-Y
ERS358212	ERR434636	CUH	ECO0379	2012	84.41859715	69	D	NA:H18											S		S	S	S	S	S		S	S			S	R	S	S	S	S	S	S	S	S	R				FIB				FII-Y
ERS356993	ERR434555	CUH	ECO0265	2011	75.1871348	69	D	O17:H18											S		S	S	S	S	S		S	S			S	R	S	S	S	S	S	S	S	S	R				FIB				FII-Y
ERS356858	ERR434653	CUH	ECO0119	2009	64.86467248	69	D	O17:H18											R		S	S	S	S	S		S	S			S	R	S	I	S	S	S	S	S	S	R		B-O						FII-Y
ERS356860	ERR434654	CUH	ECO0121	2009	71.6379846	69	D	O17:H18											R		S	S	S	S	S		S	S			S	R	S	I	S	S	S	S	S	S	R		B-O		FIB				FII-Y
ERS356747	ERR434645	CUH	ECO0008	2007	69.26420514	69	D	O17:H18											R		S	S	S	S	S		S	R			S	R	S	I	S	S	S	S	S	S	R				FIB				FII-Y
ERS356773	ERR434748	CUH	ECO0034	2007	55.62645218	69	D	O17:H18											R		S	S	S	S	S		S	S			S	R	S	I	S	S	S	S	S	S	R				FIB
ERS356785	ERR434751	CUH	ECO0046	2007	69.37948563	69	D	O17:H18											S		S	S	S	S	S		S	S			S	S	S	S	S	S	S	S	S	S	S								FII-Y
ERS357068	ERR434787	CUH	ECO0339	2012	57.38060762	5520	D	O15:H18											S		S	S	S	S	S		S	S			S	R	S	S	S	S	S	S	S	S	S			FIA	FIB				FII-Y
ERS357099	ERR434794	CUH	ECO0303	2011	62.84943077	69	D	O17											S		S	S	S	S	S		S	S			S	S	S	S	S	S	S	S	S	S	S				FIB				FII-Y
ERS356820	ERR434851	CUH	ECO0081	2008	68.51206406	69	D	O25:H18											S		S	S	S	S	S		S	S			S	R	S	S	S	S	S	S	S	S	R		B-O	FIA					FII-Y
ERS356828	ERR434853	CUH	ECO0089	2008	66.01744492	69	D	O17:H18											S		S	S	S	S	S		S	S			S	R	S	S	S	S	S	S	S	S	S			FIA	FIB				FII-Y
ERS356862	ERR434857	CUH	ECO0123	2009	63.26921188	69	D	O17:H18											R		S	S	S	S	S		S	S			S	R	S	I	S	S	S	S	S	S	S		B-O	FIA	FIB				FII-Y
ERS356917	ERR434866	CUH	ECO0178	2009	74.9460072	69	D	O17:H18											S		S	R	S	S	S		S	S			S	S	S	S	S	S	S	S	S	S	R			FIA	FIB				FII-Y
ERS357053	ERR434876	CUH	ECO0324	2011	63.30859574	69	D	O17:H18											R		S	S	S	S	S		S	S			S	R	S	I	S	S	S	S	S	S	S		B-O		FIB
ERS357071	ERR434881	CUH	ECO0342	2012	81.19960745	69	D	NA:H18											R		S	S	S	S	S		S	S			S	R	S	I	S	S	S	S	S	S	R				FIB				FII-Y
ERS357106	ERR434964	CUH	ECO0384	2012	62.42253093	69	D	O17:H18											S		S	S	S	S	S		S	S			S	R	S	S	S	S	S	S	S	S	R				FIB				FII-Y
ERS356776	ERR434933	CUH	ECO0037	2007	68.1657664	69	D	O11:H18											S		S	S	S	S	S		S	S			S	R	S	I	S	S	S	S	S	S	R				FIB				FII-Y
ERS356797	ERR434936	CUH	ECO0058	2008	63.98519461	69	D	O17:H18											S		S	S	S	S	S		S	S			S	R	S	S	S	S	S	S	S	S	R		B-O		FIB				FII-Y
ERS356782	ERR435029	CUH	ECO0043	2007	77.88196197	69	D	O17:H18											S		S	R	S	S	S		S	S			S	R	S	S	S	S	S	S	S	S	R			FIA	FIB				FII-Y
ERS357209	ERR435060	CUH	ECO0428	2012	82.59814841	69	D	O17:H18											S		S	I	S	S	S		S	S			S	R	S	I	S	S	S	S	S	S	R		B-O		FIB				FII-Y
ERS356988	ERR435199	CUH	ECO0260	2011	74.35415741	69	D	O17:H18											S		S	R	S	S	R		S	S			S	R	S	S	S	S	S	S	S	R	R			FIA	FIB				FII-Y
ERS357012	ERR435301	CUH	ECO0284	2011	65.49092045	69	D	O17:H18											S		S	S	S	S	S		S	S			S	R	S	I	S	S	S	S	S	S	R				FIB				FII-Y
ERS356951	ERR435295	CUH	ECO0223	2010	69.54494411	69	D	O17:H18											S		S	R	S	S	S		S	S			S	S	S	S	S	S	S	S	S	S	R				FIB				FII-Y
ERS358200	ERR435381	CUH	ECO0199	2010	75.7043658	69	D	O17:H18											S		S	S	S	S	S		S	S			S	R	S	S	S	S	S	S	S	S	R				FIB
ERS357006	ERR435300	CUH	ECO0278	2011	65.47125953	69	D	O17:H18											S		S	S	S	S	S		S	S			S	R	S	I	S	S	S	S	S	S	R		B-O		FIB
ERS356976	ERR435485	CUH	ECO0248	2010	62.96877795	69	D	NA:H2											S		S	S	S	S	S		S	S			S	R	S	S	S	S	S	S	S	S	S				FIB				FII-Y
ERS357092	ERR439534	CUH	ECO0363	2012	78.78276769	69	D	O17:H18											S		S	S	S	S	S		S	S			S	R	S	S	S	S	S	S	S	S	R				FIB				FII-Y
ERS356796	ERR439630	CUH	ECO0057	2008	56.66894898	69	D	O17:H18											S		S	R	S	S	S		S	S			S	S	S	I	S	S	S	S	S	S	R				FIB				FII-Y
ERS356829	ERR439631	CUH	ECO0090	2008	62.39470779	69	D	O25:H18											S		S	S	S	S	S		S	S			S	R	S	S	S	S	S	S	S	S	R			FIA					FII-Y
ERS357105	ERR439699	CUH	ECO0383	2012	54.7933012	69	D	O17:H18											S		S	S	S	S	S		S	S			S	R	S	I	S	S	S	S	S	S	S		B-O						FII-Y
ERS356938	ERR434270	CUH	ECO0208	2010	75.13450234	73	B2	O6:H1											S		S	S	S	S	S		S	S			S	S	S	S	S	S	S	S	S	S	S
ERS357022	ERR434277	CUH	ECO0294	2011	78.17197594	73	B2	O6:H1											S		S	S	S	S	S		S	S			S	S	S	S	S	S	S	S	S	S	S				FIB
ERS356755	ERR434261	CUH	ECO0016	2007	86.14825248	73	B2	O6:H1											R		S	S	S	R	S		S	S			S	R	S	I	S	S	R	S	S	S	R
ERS356873	ERR434264	CUH	ECO0134	2009	88.43561869	73	B2	H1											R		I	R	S	R	S		S				I	R	R	R	S	R	R	S	S	R	R
ERS356959	ERR434367	CUH	ECO0231	2010	84.14572004	73	B2	O2:H1											S		S	S	S	S	S		S	S			S	R	S	S	S	S	S	S	S	S	S				FIB
ERS357004	ERR434373	CUH	ECO0276	2011	76.33855861	73	B2	O2:H1											R		S	S	S	S	S		S	S			S	R	S	I	S	S	S	S	S	S	S				FIB
ERS357136	ERR434378	CUH	ECO0415	2012	76.34163503	73	B2	O6:H1											R		S	S	S	S	S		S	S			S	R	S	S	S	S	S	S	S	S	S
ERS356836	ERR434357	CUH	ECO0097	2008	88.78589888	73	B2	O6:H1											S		S	S	S	S	I		S	S			I	S	S	I	S	S	S	S	S	I	S				FIB
ERS356970	ERR434461	CUH	ECO0242	2010	92.37628989	73	B2	O6:H1											S		S	S	S	S	S		S	S			S	R	S	S	S	S	S	S	S	S	S				FIB
ERS357002	ERR434467	CUH	ECO0274	2011	83.52033939	73	B2	O25:H1											S		S	S	S	S	S		S	S			S	R	S	I	S	S	S	S	S	S	S
ERS356924	ERR434451	CUH	ECO0185	2009	85.47884722	73	B2	O18:H1											S		S	S	S	S	S		S	S			S	S	S	I	S	S	S	S	S	S	S
ERS357120	ERR434470	CUH	ECO0398	2012	81.4868248	73	B2	O6:H1											S		S	S	S	R	S		S	S			S	R	S	I	S	S	R	S	S	S	S
ERS356953	ERR434454	CUH	ECO0225	2010	74.44633774	73	B2	O6:H1											S		S	S	S	S	S		S	S			S	R	S	S	S	S	S	S	S	S	S				FIB
ERS356949	ERR434551	CUH	ECO0221	2010	83.88750308	73	B2	O6:H1											R		S	S	S	S	S		S	S			S	R	S	I	S	S	S	S	S	S	R
ERS356907	ERR434661	CUH	ECO0168	2009	75.68451664	73	B2	O6:H1											R		S	S	S	R	S		S	R			S	R	S	I	S	I	R	S	S	S	S				FIB
ERS356832	ERR434650	CUH	ECO0093	2008	78.68326785	73	B2	O6:H1											S		S	S	S	S	S		S	S			S	R	S	I	S	S	S	S	S	S	S
ERS356783	ERR434750	CUH	ECO0044	2007	60.9949518	73	B2	O6:H1											R		S	I	S	S	S		S	S			S	R	S	I	S	S	S	S	S	S	S			FIA	FIB
ERS356801	ERR434753	CUH	ECO0062	2008	63.50253477	73	B2	O18:H1											S		S	S	S	S	S		S	S			S	S	S	S	S	S	S	S	S	S	S				FIB
ERS356812	ERR434754	CUH	ECO0073	2008	61.78114792	73	B2	O6:H1											S		S	S	S	S	S		S	S			S	R	S	I	S	S	S	S	S	S	I				FIB
ERS356838	ERR434758	CUH	ECO0099	2008	59.565756	73	B2	O6:H1											S		S	S	S	S	S		S	S			S	R	S	S	S	S	S	S	S	S	S				FIB
ERS356841	ERR434761	CUH	ECO0102	2008	62.73527443	73	B2	O6:H1											S		S	S	S	S	S		S	S			S	R	S	S	S	S	S	S	S	S	S				FIB
ERS356851	ERR434765	CUH	ECO0112	2008	64.12470578	73	B2	O6:H1											R		S	S	S	R	S		S	S			S	R	S	R	S	I	R	S	S	S	S
ERS356859	ERR434767	CUH	ECO0120	2009	64.78071882	73	B2	O6:H1											R		S	S	S	S	S		S	R			S	R	S	I	S	S	S	S	S	S	S				FIB
ERS356893	ERR434774	CUH	ECO0154	2009	56.45784932	5253	B2	O6:H1											R		S	S	S	S	S		S	R			S	R	S	I	S	S	S	S	S	S	S
ERS356886	ERR434859	CUH	ECO0147	2009	72.04602877	73	B2	O2:H1											R		S	S	S	R	S		S	S			S	R	S	R	S	S	R	S	S	S	S
ERS356750	ERR434836	CUH	ECO0011	2007	69.29899365	5561	B2	O25:H1											S		S	S	S	S	S		S	S			S	S	S	S	S	S	S	S	S	S	S
ERS356921	ERR434867	CUH	ECO0182	2009	65.77952912	73	B2	O6:H1											S		S	S	S	S	S		S	S			S	S	S	S	S	S	S	S	S	S	S
ERS356756	ERR434838	CUH	ECO0017	2007	68.68084531	5546	B2	O2:H1											S		S	S	S	S	S		S	S			S	S	S	I	S	S	S	S	S	S	S
ERS357089	ERR434884	CUH	ECO0360	2012	99.69310158	73	B2	O6:H1											S		S	S	S	S	S		S	S			S	S	S	S	S	S	S	S	S	S	R								FII-Y
ERS357094	ERR434885	CUH	ECO0368	2012	94.20823973	73	B2	O6:H1											R		S	S	S	S	S		S	R			S	R	S	R	S	S	S	S	S	S	S							FII-s
ERS357102	ERR434888	CUH	ECO0375	2012	111.6385726	73	B2	H1											R		S	S	S	S	S		S	S			S	R	S	I	S	S	S	S	S	S	S
ERS357206	ERR434891	CUH	ECO0385	2012	79.67384361	73	B2	O25:H1											S		S	S	S	S	S		S	S			S	S	S	S	S	S	S	S	S	S	S
ERS356758	ERR434839	CUH	ECO0019	2007	70.188861	73	B2	O2:H1											S		S	S	S	S	S		S	S			S	S	S	S	S	S	S	S	S	S	S
ERS356784	ERR434842	CUH	ECO0045	2007	74.01950164	73	B2	O6:H1											R		S	I	S	S	S		S	S			S	R	S	I	S	S	S	S	S	S	S			FIA	FIB
ERS356786	ERR434843	CUH	ECO0047	2007	71.42807875	73	B2	O18:H1											R		S	S	S	S	S		S	S			S	R	S	I	S	S	S	S	S	S	S		B-O
ERS356888	ERR434949	CUH	ECO0149	2009	60.19971946	73	B2	O6:H1											S		S	S	S	S	S		S	S			S	S	S	S	S	S	S	S	S	S	S
ERS356909	ERR434952	CUH	ECO0170	2009	64.93447087	73	B2	O6:H1											S		S	S	S	S	S		S	S			S	S	S	S	S	S	S	S	S	S	S				FIB
ERS357107	ERR434965	CUH	ECO0376	2012	68.36356064	73	B2	O2:H1											S		I	R	R	R	S		S	S			S	R	I	R	S	S	R	S	S	S	R
ERS357110	ERR434966	CUH	ECO0386	2012	67.46498727	73	B2	O6:H1											S		S	S	S	S	S		S	S			S	S	S	S	S	S	S	S	S	S	S				FIB
ERS356780	ERR434935	CUH	ECO0041	2007	67.75177389	73	B2	O18ac:H1											S		S	S	S	S	S		S	S			S	S	S	S	S	S	S	S	S	S	S				FIB
ERS356814	ERR434939	CUH	ECO0075	2008	64.75251655	73	B2	O6:H1											S		S	S	S	S	S		S	S			S	S	S	S	S	S	S	S	S	S	S							FII-s
ERS356809	ERR435031	CUH	ECO0070	2008	86.55279551	73	B2	O6:H1											S		S	S	S	S	S		S	S			S	S	S	S	S	S	S	S	S	S	S		B-O
ERS356816	ERR435034	CUH	ECO0077	2008	78.98947496	73	B2	O6:H1											S		S	S	S	S	S		S	S			S	S	S	S	S	S	S	S	S	S	S
ERS356844	ERR435037	CUH	ECO0105	2008	82.70169335	73	B2	O6:H1											S		S	S	S	S	S		S	S			S	S	S	S	S	S	S	S	S	S	S				FIB
ERS356866	ERR435038	CUH	ECO0127	2009	93.54067266	73	B2	O6:H1											R		S	S	S	S	S		S	S			S	R	S	S	S	S	S	S	S	S	R
ERS356895	ERR435041	CUH	ECO0156	2009	85.4558345	73	B2	O6:H1											R		S	S	S	S	S		S	S			S	R	S	I	S	S	S	S	S	S	R			FIA	FIB
ERS356928	ERR435046	CUH	ECO0189	2010	77.89909933	73	B2	O2:H1											S		S	S	S	S	S		S	S			S	S	S	S	S	S	S	S	S	S	S
ERS357030	ERR435111	CUH	ECO0197	2010	70.50311264	73	B2	O6:H1											S		S	S	S	S	S		S	S			S	S	S	S	S	S	S	S	S	S	S
ERS357138	ERR435115	CUH	ECO0417	2012	76.06628438	73	B2	O6:H1											S		S	S	S	S	S		S	S			S	R	S	S	S	S	S	S	S	S	S
ERS356930	ERR435101	CUH	ECO0200	2010	71.79162873	73	B2	O6:H1											S		S	S	S	S	S		S	S			S	S	S	S	S	S	S	S	S	S	S
ERS356939	ERR435102	CUH	ECO0209	2010	79.35640396	73	B2	O6:H1											S		S	S	S	S	S		S	S			S	S	S	S	S	S	S	S	S	S	S				FIB
ERS356977	ERR435106	CUH	ECO0249	2010	82.73934853	73	B2	O22:H1											S		S	S	S	S	S		S	S			S	S	S	S	S	S	S	S	S	S	S
ERS357001	ERR435108	CUH	ECO0273	2011	69.11913802	73	B2	O6:H1											S		S	S	S	S	S		S	S			S	R	S	I	S	S	S	S	S	S	S			FIA	FIB			FII-s
ERS357139	ERR435206	CUH	ECO0418	2012	62.83091137	73	B2	O6:H1											S		S	S	S	S	S		S	S			S	R	S	I	S	S	S	S	S	S	S				FIB
ERS357000	ERR435200	CUH	ECO0272	2011	70.23378887	73	B2	O2:H1											R		S	S	S	S	S		S	S			S	R	S	I	S	S	S	S	S	S	S				FIB
ERS356901	ERR435292	CUH	ECO0162	2009	79.13494758	73	B2	O6:H1											R		S	S	S	S	S		S	R			S	R	S	I	S	S	S	S	S	S	R			FIA	FIB
ERS357131	ERR435398	CUH	ECO0409	2012	69.69586198	73	B2	O2:H1											R		S	S	S	S	S		S	S			S	R	S	S	S	S	S	S	S	S	S		B-O
ERS357137	ERR435493	CUH	ECO0416	2012	65.26082319	73	B2	O21:H1											S		S	S	S	S	S		S	S			S	S	S	S	S	S	S	S	S	S	S
ERS357020	ERR439637	CUH	ECO0292	2011	49.82104956	73	B2	O6:H1											R		S	S	S	S	S		S	S			S	R	S	S	S	S	S	S	S	S	S
ERS356803	ERR439676	CUH	ECO0064	2008	67.82104884	73	B2	O6:H1											S		S	S	S	S	S		S	S			S	S	S	S	S	S	S	S	S	S	S
ERS356817	ERR439677	CUH	ECO0078	2008	72.51363488	73	B2	O120:H1											R		S	S	S	S	S		S	R			S	R	S	I	S	S	S	S	S	S	S		B-O
ERS356818	ERR439678	CUH	ECO0079	2008	75.88896205	73	B2	O18:H1											S		S	S	S	S	S		S	S			S	S	S	S	S	S	S	S	S	S	S				FIB
ERS356882	ERR439683	CUH	ECO0143	2009	64.62291268	73	B2	O25:H1											S		S	S	S	S	S		S	S			S	S	S	S	S	S	S	S	S	S	I
ERS356753	ERR439666	CUH	ECO0014	2007	77.27738032	73	B2	O6:H1											R		S	S	S	S	S		S	R			S	R	S	I	S	S	S	S	S	S	S			FIA	FIB
ERS356918	ERR439686	CUH	ECO0179	2009	73.55352209	73	B2	O6:H1											S		S	S	S	S	S		S	S			S	S	S	S	S	S	S	S	S	S	S
ERS357057	ERR439689	CUH	ECO0328	2012	69.29544162	73	B2	O6:H1											S		S	S	S	S	S		S	S			S	S	S	S	S	S	S	S	S	S	S				FIB
ERS357064	ERR439692	CUH	ECO0335	2012	58.12768609	73	B2	O6:H1											R		S	S	S	S	S		S	R			S	R	S	R	S	S	S	S	S	S	S				FIB
ERS357079	ERR439697	CUH	ECO0350	2012	56.38222367	73	B2	O6:H1											R		S	S	S	S	S		S	R			S	R	S	R	S	S	S	S	S	S	S				FIB
ERS356767	ERR439669	CUH	ECO0028	2007	81.14338595	73	B2	O6:H1											S		S	S	S	S	S		S	S			S	S	S	S	S	S	S	S	S	S	S
ERS356885	ERR434773	CUH	ECO0146	2009	65.63598816	80	B2	O2:H7											S		S	S	S	S	S		S	S			S	S	S	S	S	S	S	S	S	S	S							FII-s
ERS356825	ERR434852	CUH	ECO0086	2008	64.52487274	80	B2	O2:H7											S		S	S	S	S	S		S	S			S	S	S	S	S	S	S	S	S	S	S
ERS357028	ERR434871	CUH	ECO0195	2010	66.84362493	5351	B2	O75:H7											S		S	S	S	S	S		S	S			S	S	S	I	S	S	S	S	S	S	S
ERS356779	ERR434840	CUH	ECO0040	2007	72.70247817	80	B2	O75:H7											S		S	S	S	S	S		S	S			S	R	S	I	S	S	S	S	S	S	S
ERS356908	ERR434951	CUH	ECO0169	2009	62.21571314	80	B2	O2:H7											S		S	S	S	S	S		S	S			S	R	S	S	S	S	S	S	S	S	S
ERS356915	ERR434778	CUH	ECO0176	2009	62.85343848	88	A	O8:H19											S		S	S	S	S	S		S	S			S	S	S	S	S	S	S	S	S	S	S
ERS356769	ERR434747	CUH	ECO0030	2007	62.08697309	88	A	O8:H4											S		S	S	S	S	S		S	S			S	S	S	I	S	S	S	S	S	S	S				FIB
ERS356792	ERR434845	CUH	ECO0053	2007	63.95911866	88	A	O11:H21											R		S	S	S	S	S		S	S			S	R	S	S	S	S	S	S	S	S	R				FIB
ERS356813	ERR434850	CUH	ECO0074	2008	68.33269573	88	A	O9:H9											R		R	R	R	R	S		S	I			S	R	S	R	S	I	R	S	S	S	R				FIB			FII-s
ERS358136	ERR439600	CUH	ECO0412	2012	75.21791437	88	A	O8:H4											S		S	S	S	S	S		S	S			S	R	S	I	S	S	S	S	S	S	S				FIB			FII-s
ERS357096	ERR434792	CUH	ECO0370	2012	63.4843263	91	B2	O39:H4											S		S	S	S	S	S		S	S			S	S	S	S	S	S	S	S	S	S	S				FIB				FII-Y
ERS357019	ERR434469	CUH	ECO0291	2011	86.26938161	93	A	O5:H4											S		S	S	S	S	S		S	S			S	R	S	S	S	S	S	S	S	S	S				FIB				FII-Y
ERS357065	ERR439693	CUH	ECO0336	2012	61.94177841	773	A	O21:H52											S		S	R	S	S	S		S	S			S	R	S	S	S	S	S	S	S	S	S
ERS356761	ERR439668	CUH	ECO0022	2007	83.64401343	93	A	O11:H12											S		S	S	S	S	S		S	S			S	S	S	S	S	S	S	S	S	S	S			FIA	FIB
ERS356984	ERR434273	CUH	ECO0256	2011	84.7557901	95	B2	O1:H7											S		S	S	S	S	S		S	S			S	S	S	S	S	S	S	S	S	S	S				FIB			FII-s
ERS356749	ERR434260	CUH	ECO0010	2007	79.28248619	95	B2	O1:H7											S		S	S	S	S	S		S	S			S	R	S	S	S	S	S	S	S	S	R				FIB			FII-s
ERS357023	ERR434375	CUH	ECO0295	2011	87.66157927	95	B2	O1:H7											S		S	S	S	S	S		S	S			S	S	S	S	S	S	S	S	S	S	S				FIB			FII-s
ERS357128	ERR434376	CUH	ECO0406	2012	83.11822703	95	B2	O2:H7											S		S	S	S	S	S		S	S			S	S	S	S	S	S	S	S	S	S	S				FIB			FII-s
ERS356806	ERR434356	CUH	ECO0067	2008	83.34165043	95	B2	O1:H7											S		S	S	S	S	S		S	S			S	S	S	S	S	S	S	S	S	S	S				FIB			FII-s
ERS356874	ERR434360	CUH	ECO0135	2009	85.7564626	95	B2	O1:H7											S		S	S	S	S	S		S	S			S	R	S	S	S	S	S	S	S	S	S		B-O		FIB			FII-s
ERS356987	ERR434466	CUH	ECO0259	2011	86.33980523	95	B2	O25:H4											S		S	S	S	S	S		S	S			S	R	S	S	S	S	S	S	S	S	S				FIB			FII-s
ERS356946	ERR434452	CUH	ECO0217	2010	73.3168273	95	B2	O2:H4											R		S	S	S	S	S		S	R			S	R	S	I	S	S	S	S	S	S	S				FIB			FII-s
ERS356962	ERR434458	CUH	ECO0234	2010	89.52726927	5678	B2	O2:H7											S		S	S	S	S	S		S	S			S	R	S	S	S	S	S	S	S	S	S		B-O		FIB
ERS356880	ERR434658	CUH	ECO0141	2009	70.2208976	95	B2	O2:H7											S		S	S	S	S	S		S	S			S	R	S	S	S	S	S	S	S	S	R				FIB
ERS357027	ERR434662	CUH	ECO0194	2010	71.31237486	95	B2	O1:H7											S		S	S	S	S	S		S	S			S	S	S	S	S	S	S	S	S	S	S				FIB			FII-s
ERS357123	ERR434666	CUH	ECO0401	2012	77.7468806	95	B2	O1:H7											S		S	S	S	S	S		S	S			S	S	S	S	S	S	S	S	S	S	S				FIB			FII-s
ERS357125	ERR434667	CUH	ECO0403	2012	75.95109273	95	B2	O2:H7											R		S	S	S	S	S		S	S			S	R	S	I	S	S	S	S	S	S	S				FIB			FII-s
ERS356766	ERR434647	CUH	ECO0027	2007	69.92508012	95	B2	O45:H7											S		S	S	S	S	S		S	S			S	R	S	I	S	S	S	S	S	S	S		B-O		FIB			FII-s	FII-Y
ERS356864	ERR434768	CUH	ECO0125	2009	62.49863025	95	B2	O1:H7											R		S	S	S	S	S		S	S			S	R	S	R	S	S	S	S	S	S	S		B-O		FIB			FII-s
ERS356878	ERR434771	CUH	ECO0139	2009	58.53997322	95	B2	O2:H4											R		S	S	S	S	S		S	S			S	R	S	I	S	S	S	S	S	S	S							FII-s
ERS356762	ERR434744	CUH	ECO0023	2007	62.8809469	95	B2	O2:H7											S		S	S	S	S	S		S	S			S	S	S	S	S	S	S	S	S	S	S				FIB			FII-s
ERS356745	ERR434835	CUH	ECO0006	2007	74.2994943	95	B2	O1:H7											S		S	S	S	S	S		S	S			S	S	S	S	S	S	S	S	S	S	S				FIB			FII-s
ERS356887	ERR434860	CUH	ECO0148	2009	72.59283141	95	B2	O1:H7											S		S	S	S	S	S		S	S			S	S	S	S	S	S	S	S	S	S	S							FII-s
ERS357050	ERR434874	CUH	ECO0320	2011	72.54492194	95	B2	O1:H7											S		S	S	S	S	S		S	S			S	S	S	S	S	S	S	S	S	S	S				FIB			FII-s
ERS357109	ERR434890	CUH	ECO0380	2012	158.8124307	95	B2	O2:H7											S		S	S	S	S	S		S	S			S	R	S	S	S	S	S	S	S	S	S		B-O		FIB			FII-s
ERS356877	ERR434948	CUH	ECO0138	2009	63.53516944	95	B2	O18:H7											S		S	S	S	S	S		S	S			S	S	S	S	S	S	S	S	S	S	S				FIB			FII-s
ERS356759	ERR434931	CUH	ECO0020	2007	75.71150233	95	B2	O1:H7											S		S	S	S	S	S		S	S			S	R	S	I	S	S	S	S	S	S	R		B-O		FIB			FII-s
ERS357029	ERR434957	CUH	ECO0196	2010	66.25186813	95	B2	O1:H7											R		S	S	S	S	S		S	R			S	R	S	I	S	S	S	S	S	S	S				FIB
ERS357046	ERR434959	CUH	ECO0315	2011	69.67737174	95	B2	O2:H4											R		S	S	S	S	S		S	S			S	R	S	I	S	S	S	S	S	S	R				FIB			FII-s
ERS356919	ERR435044	CUH	ECO0180	2009	79.93473748	95	B2	O1:H7											S		S	S	S	S	S		S	S			S	S	S	S	S	S	S	S	S	S	S		B-O		FIB			FII-s
ERS357045	ERR435049	CUH	ECO0314	2011	100.4895799	95	B2	O2:H4											R		S	S	S	S	S		S	S			S	R	S	S	S	S	S	S	S	S	S		B-O					FII-s
ERS357047	ERR435050	CUH	ECO0316	2011	80.09303383	95	B2	O1:H7											S		S	S	S	S	S		S	S			S	R	S	I	S	S	S	S	S	S	S		B-O		FIB			FII-s
ERS357048	ERR435051	CUH	ECO0317	2011	79.14291875	95	B2	O2:H7											S		S	S	S	S	S		S	S			S	S	S	S	S	S	S	S	S	S	S		B-O		FIB
ERS357086	ERR435057	CUH	ECO0357	2012	86.28298582	95	B2	O25:H4											S		S	S	S	S	R		S	S			S	R	S	S	S	S	S	S	S	R	R				FIB
ERS357021	ERR435110	CUH	ECO0293	2011	66.56436579	95	B2	O18:H7											S		S	S	S	S	S		S	S			S	R	S	S	S	S	S	S	S	S	R				FIB			FII-s
ERS357121	ERR435114	CUH	ECO0399	2012	80.89917826	95	B2	O18:H7											S		S	S	S	S	S		S	S			S	S	S	S	S	S	S	S	S	S	S							FII-s
ERS356963	ERR435104	CUH	ECO0235	2010	80.60560567	95	B2	O2:H4											S		S	R	S	S	S		S	S			S	R	S	I	S	S	S	S	S	S	R				FIB			FII-s
ERS356964	ERR435198	CUH	ECO0236	2010	75.00446457	95	B2	O1:H7											S		S	S	S	S	S		S	S			S	S	S	S	S	S	S	S	S	S	S				FIB			FII-s
ERS357124	ERR435204	CUH	ECO0402	2012	69.40102452	95	B2	O1:H7											S		S	S	S	S	S		S	S			S	S	S	S	S	S	S	S	S	S	S				FIB
ERS356932	ERR435388	CUH	ECO0202	2010	103.6592273	95	B2	O2:H4											S		S	S	S	S	S		S	S			S	S	S	S	S	S	S	S	S	S	S				FIB			FII-s
ERS356989	ERR435393	CUH	ECO0261	2011	113.8795018	95	B2	O1:H1											S		S	S	S	S	S		S	S			S	S	S	S	S	S	S	S	S	S	S							FII-s
ERS357039	ERR435490	CUH	ECO0308	2011	77.04308276	95	B2	O2:H4											S		S	R	S	S	S		S	S			S	R	S	S	S	S	S	S	S	S	R				FIB			FII-s
ERS357113	ERR435492	CUH	ECO0390	2012	61.26163356	95	B2	O18:H7											R		I	S	S	R	S		S	S			S	R	I	R	S	I	R	S	S	S	S							FII-s
ERS356852	ERR439632	CUH	ECO0113	2008	61.54712632	95	B2	O2:H4											S		S	S	S	S	S		S	S			S	R	S	S	S	S	S	S	S	S	R				FIB			FII-s
ERS356802	ERR439675	CUH	ECO0063	2008	57.44939519	95	B2	O1:H7											S		S	S	S	S	S		S	S			S	R	S	S	S	S	S	S	S	S	S				FIB			FII-s
ERS356821	ERR439679	CUH	ECO0082	2008	79.21941729	95	B2	O2:H7											S		S	S	S	S	S		S	S			S	S	S	S	S	S	S	S	S	S	S				FIB			FII-s
ERS356870	ERR439682	CUH	ECO0131	2009	64.87337369	95	B2	O2:H7											R		S	S	S	S	S		S	S			S	R	S	S	S	S	S	S	S	S	S		B-O		FIB			FII-s
ERS356899	ERR439684	CUH	ECO0160	2009	70.57927338	95	B2	O1:H7											S		S	S	S	S	S		S	S			S	S	S	S	S	S	S	S	S	S	S							FII-s
ERS357041	ERR439687	CUH	ECO0310	2011	79.41791768	95	B2	O1:H7											S		S	S	S	S	S		S	S			S	R	S	S	S	S	S	S	S	S	R		B-O
ERS357055	ERR439688	CUH	ECO0326	2012	72.91723218	95	B2	O1:H7											S		S	S	S	S	S		S	S			S	S	S	S	S	S	S	S	S	S	S				FIB			FII-s
ERS357073	ERR439696	CUH	ECO0344	2012	60.62586103	95	B2	O18:H7											S		S	S	S	S	S		S	S			S	S	S	I	S	S	S	S	S	S	S				FIB			FII-s
ERS357087	ERR439698	CUH	ECO0358	2012	60.75814519	95	B2	O2:H4											S		S	R	S	S	S		S	S			S	R	S	S	S	S	S	S	S	S	R				FIB			FII-s
ERS356856	ERR439680	CUH	ECO0117	2009	85.63466172	101	B1	O86:H51											S		S	S	S	S	S		S	S			S	S	S	S	S	S	S	S	S	S	S
ERS356854	ERR439633	CUH	ECO0115	2009	61.9249635	104	B2	O22:H1											R		S	S	S	S	S		S	S			S	R	S	I	S	S	S	S	S	S	S
ERS356808	ERR434849	CUH	ECO0069	2008	67.06182431	115	F	O2:H9											S		S	R	S	S	S		S	S			S	R	S	I	S	S	S	S	S	S	R				FIB				FII-Y
ERS356861	ERR434655	CUH	ECO0122	2009	78.06124579	117	F	O85:H4											S		S	S	R	R	S		S	S			S	R	I	R	S	S	R	S	S	S	R							FII-s
ERS356922	ERR434954	CUH	ECO0183	2009	66.81420382	117	F	O24:H4											S		S	S	S	S	S		S	S			S	R	S	S	S	S	S	S	S	S	R				FIB
ERS356991	ERR434371	CUH	ECO0263	2011	77.99153835	127	B2	O6:H31											S		S	S	S	S	S		S	S			S	S	S	S	S	S	S	S	S	S	S				FIB			FII-s	FII-Y
ERS356957	ERR434456	CUH	ECO0229	2010	87.01385795	127	B2	O6:H31											S		S	S	S	S	S		S	S			S	S	S	S	S	S	S	S	S	S	S				FIB			FII-s	FII-Y
ERS356847	ERR434652	CUH	ECO0108	2008	66.6249555	127	B2	O6:H31											S		S	S	S	S	S		S	S			S	S	S	S	S	S	S	S	S	S	S				FIB			FII-s	FII-Y
ERS356742	ERR434644	CUH	ECO0003	2006	69.38224502	127	B2	O6:H31											S		S	S	S	S	S		S	S			S	S	S	S	S	S	S	S	S	S	S								FII-Y
ERS356839	ERR434759	CUH	ECO0100	2008	62.21435724	127	B2	O6:H31											S		S	S	S	S	S		S	S			S	S	S	S	S	S	S	S	S	S	S				FIB				FII-Y
ERS357076	ERR434789	CUH	ECO0347	2012	58.40217717	127	B2	O6:H31											S		S	S	S	S	S		S	S			S	R	S	S	S	S	S	S	S	S	S		B-O					FII-s	FII-Y
ERS357097	ERR434793	CUH	ECO0371	2012	63.70677642	127	B2	O6:H31											S		S	S	S	S	S		S	S			S	S	S	S	S	S	S	S	S	S	S							FII-s	FII-Y
ERS356891	ERR434862	CUH	ECO0152	2009	72.80201148	127	B2	O6:H31											S		S	S	S	S	S		S	S			S	R	S	S	S	S	S	S	S	S	S				FIB			FII-s	FII-Y
ERS356751	ERR434837	CUH	ECO0012	2007	77.4133011	127	B2	O6:H31											S		S	S	S	S	S		S	S			S	S	S	S	S	S	S	S	S	S	S							FII-s	FII-Y
ERS356883	ERR435039	CUH	ECO0144	2009	83.25466907	127	B2	O6:H31											R		S	S	S	R	S		S	S			S	R	S	I	S	S	R	S	S	S	S				FIB			FII-s	FII-Y
ERS357100	ERR435491	CUH	ECO0373	2012	77.53080832	127	B2	O6:H31											S		S	S	S	S	S		S	S			S	S	S	S	S	S	S	S	S	S	S								FII-Y
ERS357069	ERR439695	CUH	ECO0340	2012	66.950135	127	B2	O6:H31											S		S	S	S	S	S		S	S			S	R	S	S	S	S	S	S	S	S	R							FII-s	FII-Y
ERS357132	ERR435205	CUH	ECO0410	2012	66.77203566	129	B1	O81:H27											S		S	S	S	S	S		S	S			S	S	S	I	S	S	S	S	S	S	S			FIA	FIB
ERS356935	ERR434269	CUH	ECO0205	2010	73.00008422	131	B2	O25:H4	H30-Rx	fimH30	gyrA-1AB	parC-1aAB	A	T	T	G	A	G	R		S	R	S	S	S		S	S			S	R	S	I	S	S	S	S	S	S	R			FIA
ERS356941	ERR434271	CUH	ECO0211	2010	78.8538024	131	B2	O25:H4	H30-Rx	fimH30	gyrA-1AB	parC-1aAB	A	T	T	G	A	G	R		S	R	S	S	S		S	S			S	R	S	I	S	S	S	S	S	S	S			FIA				FII-s
ERS357117	ERR434280	CUH	ECO0395	2012	80.35704689	131	B2	O25:H4	H30-Rx	fimH30	gyrA-1AB	parC-1aAB	A	T	T	G	A	G	S		S	R	S	R	S		S	S			S	S	S	I	S	I	R	S	S	S	S			FIA	FIB
ERS357141	ERR434282	CUH	ECO0420	2012	81.40754685	131	B2	O25:H4	H30-Rx	fimH30	gyrA-1AB	parC-1aAB	A	T	T	G	A	G	R		R	R	R	R	R		S	S			I	R	R	R	R	S	R	S	S	R	R			FIA	FIB
ERS357205	ERR434286	CUH	ECO0366	2012	78.10172204	5432	B2	O16:H5		fimH41	gyrA-1a	parC-1b							S		S	S	S	S	S		S	S			S	R	S	I	S	S	S	S	S	S	S			FIA
ERS356879	ERR434265	CUH	ECO0140	2009	82.70920943	131	B2	O25:H4	H30-Rx	fimH30	gyrA-1AB	parC-1aAB	A	T	T	G	A	G	S		S	R	S	S	S		S	S			S	R	S	S	S	S	S	S	S	S	S			FIA
ERS356896	ERR434266	CUH	ECO0157	2009	97.03474595	5387	B2	NA:H4		fimH30	gyrA-1AB	parC-1aAB							R		S	R	S	R	R		S	S			S	R	S	I	S	S	R	S	S	R	S			FIA	FIB
ERS356950	ERR434365	CUH	ECO0222	2010	89.25759536	131	B2	O25:H4	H30-R	finH27	gyrA-1A	parC-1	T	A	T	G	G	G	R		S	S	S	R	R		S	S			S	R	S	R	S	I	R	S	S	R	R							FII-s
ERS356965	ERR434368	CUH	ECO0237	2010	79.68325522	131	B2	O25:H4	H30-Rx	fimH30	gyrA-1AB	parC-1aAB	A	T	T	G	A	G	R		S	R	S	S	R		S	R			S	R	S	I	S	S	S	S	S	I	R			FIA	FIB
ERS356972	ERR434370	CUH	ECO0244	2010	78.81854756	131	B2	O25:H4	H30-R	fimH30	gyrA-1AB	parC-1aAB	A	T	T	G	G	A	R		S	R	S	S	S		S	I			S	R	S	I	S	S	S	S	S	S	S			FIA	FIB
ERS357135	ERR434377	CUH	ECO0414	2012	82.51600645	131	B2	O16:H5	H30-R	fimH41	gyrA-1A	parC-1b	T	A	C	A	G	G	S		S	S	S	S	S		S	S			S	R	S	I	S	S	S	S	S	S	R				FIB
ERS356931	ERR434361	CUH	ECO0201	2010	95.59566396	131	B2	O16:H5	H30-R	fimH41	gyrA-1a	parC-1b	T	A	C	A	G	G	S		S	S	S	S	S		S	S			S	S	S	I	S	S	S	S	S	S	S				FIB
ERS356971	ERR434462	CUH	ECO0243	2010	86.93456578	131	B2	O25:H4	H30-Rx	fimH30	gyrA-1AB	parC-1aAB	A	T	T	G	A	G	R		I	R	R	R	R		S	S			I	R	R	R	I	S	R	S	S	R	R			FIA
ERS357126	ERR434471	CUH	ECO0404	2012	83.63420909	131	B2	O25:H4	H30-Rx	fimH30	gyrA-1AB	parC-1aAB	A	T	T	G	A	G	R		S	R	S	S	S		S	R			S	R	S	I	S	S	S	S	S	R	R			FIA	FIB
ERS357129	ERR434472	CUH	ECO0407	2012	93.64552806	131	B2	O25:H4	H30-R	fimH30	gyrA-1AB	parC-1aAB	A	T	T	G	G	A	S		I	R	R	R	S		S	S			S	R	I	R	S	S	R	S	S	S	R			FIA	FIB
ERS357133	ERR434473	CUH	ECO0411	2012	85.0754256	131	B2	O25:H4	H30-Rx	fimH30	gyrA-1AB	parC-1aAB	A	T	T	G	A	G	R		I	R	R	R	S		S	S			R	R	I	R	S	S	R	S	S	R	R			FIA
ERS356961	ERR434457	CUH	ECO0233	2010	102.7446223	131	B2	O16:H5	H30-R	fimH41	gyrA-1A	parC-1b	T	A	C	A	G	G	S		S	S	S	S	S		S	S			S	R	S	I	S	S	S	S	S	S	R				FIB
ERS356947	ERR434550	CUH	ECO0218	2010	78.51385854	131	B2	O25:H4	H30-Rx	fimH30	gyrA-1AB	parC-1aAB	A	T	T	G	A	G	S		S	R	S	S	S		S	S			S	S	S	S	S	S	S	S	S	S	S
ERS358137	ERR434632	CUH	ECO0297	2011	85.79467056	131	B2	O25:H4	H30-R	fimH30	gyrA-1AB	parC-1aAB	A	T	T	G	G	A	S		S	R	S	S	S		S	S			S	R	S	I	S	S	S	S	S	S	S			FIA	FIB
ERS356986	ERR434554	CUH	ECO0258	2011	97.68347239	131	B2	O25:H4	H30-R	fimH22	gyrA-1a	parC-1	T	A	C	A	G	G	S		S	S	S	S	S		S	S			S	S	S	I	S	S	S	S	S	S	S				FIB
ERS356902	ERR434660	CUH	ECO0163	2009	69.51127881	131	B2	O25:H4	H30-Rx	fimH30	gyrA-1AB	parC-1aAB	A	T	T	G	A	G	R		S	R	R	R	S		S	S			I	R	S	R	S	S	R	S	S	R	R			FIA
ERS357082	ERR434664	CUH	ECO0353	2012	74.60095552	131	B2	O25:H4	H30-R	fimH41	gyrA-1a	parC-1b	T	A	C	A	G	G	S		S	S	S	S	S		S	S			S	S	S	S	S	S	S	S	S	S	S
ERS356826	ERR434649	CUH	ECO0087	2008	73.09107338	131	B2	O25:H4	H30-R	fimH22	gyrA-1a	parC-1	T	A	C	A	G	G	S		S	S	S	S	S		S	S			S	S	S	I	S	S	S	S	S	S	S
ERS356775	ERR434749	CUH	ECO0036	2007	55.41448396	131	B2	O25:H4	H30-R	fimH30	gyrA-1AB	parC-1aAB	A	T	T	G	G	A	R		S	R	S	S	R		S	S			S	R	S	I	S	S	S	S	S	I	R			FIA	FIB
ERS356787	ERR434752	CUH	ECO0048	2007	62.85552412	131	B2	O25:H4	H30-Rx	fimH30	gyrA-1AB	parC-1aAB	A	T	T	G	A	G	S		S	R	S	S	S		S	S			S	R	S	I	S	S	S	S	S	S	S			FIA	FIB
ERS356831	ERR434757	CUH	ECO0092	2008	60.4814964	131	B2	O25:H4	H30-Rx	fimH30	gyrA-1AB	parC-1aAB	A	T	T	G	A	G	R		S	R	R	R	S		S	S			I	R	S	R	S	S	R	S	S	R	R			FIA
ERS356850	ERR434764	CUH	ECO0111	2008	63.12980462	131	B2	O25:H4	H30-Rx	fimH30	gyrA-1AB	parC-1aAB	A	T	T	G	A	G	R		R	R	R	R	S		S	S			S	R	R	R	R	S	R	S	S	R	R			FIA	FIB
ERS356855	ERR434766	CUH	ECO0116	2009	62.14885718	131	B2	O25:H4	H30-Rx	fimH30	gyrA-1AB	parC-1aAB	A	T	T	G	A	G	R		I	R	R	R	S		S	S			I	R	R	R	I	S	R	S	S	R	R			FIA
ERS356744	ERR434740	CUH	ECO0005	2007	64.55431899	131	B2	O25:H4	H30-Rx	fimH30	gyrA-1AB	parC-1aAB	A	T	T	G	A	G	R		I	R	R	R	S		S	S			S	R	R	R	I	S	R	S	S	R	R			FIA	FIB
ERS356875	ERR434770	CUH	ECO0136	2009	60.71894804	131	B2	O25:H4	H30-R	fimH30	gyrA-1AB	parC-1aAB	A	T	T	G	G	A	S		S	S	S	S	S		S	S			S	R	S	S	S	S	S	S	S	S	S			FIA
ERS356916	ERR434779	CUH	ECO0177	2009	57.3327064	131	B2	O25:H4	H30-Rx	fimH30	gyrA-1AB	parC-1aAB	A	T	T	G	A	G	S		S	R	S	S	S		S	S			S	S	S	I	S	S	S	S	S	S	R			FIA	FIB
ERS356927	ERR434780	CUH	ECO0188	2010	62.91371029	131	B2	O16:H5	H30-R	fimH41	gyrA-1a	parC-1b	T	A	C	A	G	G	S		S	S	S	S	S		S	S			S	R	S	I	S	S	S	S	S	S	S			FIA
ERS357035	ERR434782	CUH	ECO0302	2011	55.26107581	131	B2	O25:H4	H30-Rx	fimH30	gyrA-1AB	parC-1aAB	A	T	T	G	A	G	R		I	R	R	R	R		S	S			S	R	R	R	I	S	R	S	S	R	S			FIA	FIB
ERS357075	ERR434788	CUH	ECO0346	2012	60.2212832	5494	B2	O16:H5		fimH41	gyrA-1A	parC-1b							S		S	S	S	S	S		S	S			S	R	S	I	S	S	S	S	S	S	R				FIB
ERS357093	ERR434791	CUH	ECO0365	2012	63.59482007	131	B2	O25:H4	H30-R	fimH22	gyrA-1a	parC-1	T	A	C	A	G	G	S		S	S	S	S	S		S	S			S	S	S	I	S	S	S	S	S	S	S				FIB
ERS357104	ERR434795	CUH	ECO0382	2012	56.09660657	131	B2	O25:H4	H30-R	fimH22	gyrA-1a	parC-1	T	A	C	A	G	G	R		S	S	S	S	S		S	S			S	R	S	I	S	S	S	S	S	S	S				FIB
ERS356752	ERR434743	CUH	ECO0013	2007	64.6684792	131	B2	O25:H4	H30-Rx	fimH30	gyrA-1AB	parC-1aAB	A	T	T	G	A	G	R		S	R	S	S	S		S	S			S	R	S	I	S	S	S	S	S	S	R			FIA
ERS356791	ERR434844	CUH	ECO0052	2007	62.61692256	131	B2	O18ac:H4	H30-Rx	fimH30	gyrA-1AB	parC-1aAB	A	T	T	G	A	G	R		R	R	R	R	S		S	S			S	R	R	R	R	S	R	S	S	R	R			FIA	FIB
ERS356805	ERR434847	CUH	ECO0066	2008	74.32792126	131	B2	O25:H4	H30-Rx	fimH30	gyrA-1AB	parC-1aAB	A	T	T	G	A	G	R		S	R	R	R	S		S	S			I	R	S	R	S	S	R	S	S	R	R			FIA
ERS356857	ERR434856	CUH	ECO0118	2009	72.54423204	131	B2	O16:H5	H30-R	fimH41	gyrA-1A	parC-1b	T	A	C	A	G	G	R		R	I	R	R	S		S	S			S	R	I	R	S	R	R	S	S	S	S			FIA	FIB
ERS356925	ERR434868	CUH	ECO0186	2010	62.35972493	131	B2	O25:H4	H30-Rx	fimH30	gyrA-1AB	parC-1aAB	A	T	T	G	A	G	S		S	S	S	S	S		S	S			S	S	S	S	S	S	S	S	S	S	S			FIA
ERS357051	ERR434875	CUH	ECO0322	2011	61.38236235	131	B2	O25:H4	H30-R	fimH30	gyrA-1AB	parC-1aAB	A	T	T	G	G	A	S		I	R	R	R	S		S	S			S	R	R	R	I	S	R	S	S	S	S			FIA	FIB
ERS357058	ERR434877	CUH	ECO0329	2012	65.28090162	131	B2	O25:H4	H30-R	fimH30	gyrA-1AB	parC-1aAB	A	T	T	G	G	A																										FIA	FIB
ERS357098	ERR434887	CUH	ECO0372	2012	119.7579235	131	B2	O16:H5	H30-R	fimH41	gyrA-1A	parC-1b	T	A	C	A	G	G	S		S	S	S	S	R		S	S			S	R	S	I	S	S	S	S	S	R	S		B-O		FIB
ERS356853	ERR434945	CUH	ECO0114	2009	71.23680979	131	B2	O25:H4	H30-Rx	fimH30	gyrA-1AB	parC-1aAB	A	T	T	G	A	G	R		S	R	S	R	S		S	S			I	R	S	I	S	S	R	S	S	R	R			FIA
ERS356865	ERR434946	CUH	ECO0126	2009	67.5837442	131	B2	O25:H4	H30-Rx	fimH30	gyrA-1AB	parC-1aAB	A	T	T	G	A	G	S		R	R	S	S	S		S	S			S	R	R	R	S	S	S	S	S	S	R			FIA
ERS356869	ERR434947	CUH	ECO0130	2009	63.96769149	131	B2	O25:H4	H30-R	fimH22	gyrA-1a	parC-1	T	A	C	A	G	G	S		S	S	S	S	S		S	S			S	S	S	I	S	S	S	S	S	S	S				FIB
ERS356911	ERR434953	CUH	ECO0172	2009	65.01191926	131	B2	O25:H4	H30-R	fimH30	gyrA-1AB	parC-1aAB	A	T	T	G	G	A	R		S	R	S	R	R		S	S			S	R	S	R	S	I	R	S	S	R	R			FIA	FIB
ERS356926	ERR434956	CUH	ECO0187	2010	63.67923509	131	B2	O25:H4	H30-Rx	fimH30	gyrA-1AB	parC-1aAB	A	T	T	G	A	G	R		S	R	R	R	S		S	S			I	R	S	R	S	S	R	S	S	R	R			FIA
ERS357074	ERR434960	CUH	ECO0345	2012	68.20662747	131	B2	O25:H4	H30-Rx	fimH30	gyrA-1AB	parC-1aAB	A	T	T	G	A	G	R		I	R	R	R	R		S	S			S	R	R	R	I	S	R	S	S	R	R			FIA	FIB
ERS357103	ERR434963	CUH	ECO0381	2012	64.56780462	131	B2	O25:H4	H30-Rx	fimH30	gyrA-1AB	parC-1aAB	A	T	T	G	A	G	R		S	R	R	R	S		S	S			I	R	S	R	S	S	R	S	S	R	R			FIA
ERS356800	ERR434937	CUH	ECO0061	2008	62.59668517	131	B2	O25:H4	H30-Rx	fimH30	gyrA-1AB	parC-1aAB	A	T	T	G	A	G	S		R	R	R	R	S		S	S			S	R	R	R	I	S	R	S	S	S	R			FIA	FIB
ERS356811	ERR434938	CUH	ECO0072	2008	66.43019202	131	B2	O25:H4	H30-R	fimH30	gyrA-1AB	parC-1aAB	A	T	T	G	G	A	R		S	R	S	S	R		S	S			S	R	S	I	S	S	S	S	S	R	R			FIA	FIB
ERS356795	ERR435030	CUH	ECO0056	2007	86.82693149	131	B2	O25:H4	H30-Rx	fimH30	gyrA-1AB	parC-1aAB	A	T	T	G	A	G	S		S	R	S	S	S		S	S			S	S	S	I	S	S	S	S	S	S	R			FIA	FIB
ERS357088	ERR435058	CUH	ECO0359	2012	88.77651106	131	B2	O25:H4	H30-Rx	fimH30	gyrA-1AB	parC-1aAB	A	T	T	G	A	G	R		R	R	R	R	S		S	S			S	R	R	R	R	S	R	S	S	R	R			FIA	FIB
ERS356958	ERR435103	CUH	ECO0230	2010	78.03784204	131	B2	O25:H4	H30-R	fimH30	gyrA-1AB	parC-1aAB	A	T	T	G	G	A	S		S	R	S	S	S		S	S			S	R	S	I	S	S	S	S	S	S	S			FIA	FIB
ERS356998	ERR435107	CUH	ECO0270	2011	78.92786241	131	B2	O25:H4	H30-Rx	fimH30	gyrA-1AB	parC-1aAB	A	T	T	G	A	G	R		R	R	R	R	S		S	R			S	R	R	R	R	S	R	S	S	R	R			FIA	FIB
ERS357140	ERR435207	CUH	ECO0419	2012	69.86893707	131	B2	O25:H4	H30-R	fimH22	gyrA-1a	parC-1	T	A	C	A	G	G	R		S	S	S	S	S		S	R			S	R	S	I	S	S	S	S	S	S	R				FIB
ERS356945	ERR435197	CUH	ECO0216	2010	68.99384314	131	B2	O25:H4	H30-Rx	fimH30	gyrA-1AB	parC-1aAB	A	T	T	G	A	G	R		S	R	S	R	S		S	S			S	R	S	I	S	I	R	S	S	S	R		B-O	FIA
ERS357003	ERR435298	CUH	ECO0275	2011	82.55052696	131	B2	O16:H5	H30-R	fimH41	gyrA-1A	parC-1b	T	A	C	A	G	G	R		S	I	S	S	R		S	S			S	R	S	I	S	S	S	S	S	R	R			FIA	FIB
ERS357134	ERR435399	CUH	ECO0413	2012	82.14687486	131	B2	O16:H5	H30-R	fimH41	gyrA-1a	parC-1b	T	A	C	A	G	G	S		S	S	S	S	S		S	S			S	S	S	I	S	S	S	S	S	S	R				FIB
ERS356985	ERR435392	CUH	ECO0257	2011	115.9887089	131	B2	O25:H4	H30-Rx	fimH30	gyrA-1AB	parC-1aAB	A	T	T	G	A	G	R		I	R	R	R	S		S	S			I	R	I	R	S	S	R	S	S	R	R			FIA
ERS357010	ERR435395	CUH	ECO0282	2011	106.8578739	131	B2	O25:H4	H30-Rx	fimH30	gyrA-1AB	parC-1aAB	A	T	T	G	A	G	S		S	R	S	S	S		S	S			S	R	S	I	S	S	S	S	S	S	R			FIA
ERS357142	ERR435494	CUH	ECO0422	2012	61.53685705	131	B2	O25:H4	H30-Rx	fimH30	gyrA-1AB	parC-1aAB	A	T	T	G	A	G	S		R	R	R	R	S		S	S			S	R	R	R	I	S	R	S	S	S	R			FIA	FIB
ERS356952	ERR435484	CUH	ECO0224	2010	72.866292	131	B2	O25:H4	H30-R	fimH22	gyrA-1a	parC-1	T	A	C	A	G	G	S		S	S	S	S	S		S	S			S	S	S	I	S	S	S	S	S	S	S				FIB
ERS357009	ERR435489	CUH	ECO0281	2011	80.94458153	131	B2	O16:H5	H30-R	fimH41	gyrA-1AB	parC-3A	T	A	C	A	G	G	S		S	R	S	S	R		S	S			S	R	S	I	S	S	S	S	S	R	S			FIA	FIB
ERS358138	ERR439601	CUH	ECO0296	2011	76.11740665	131	B2	O25:H4	H30-R	fimH30	gyrA-1AB	parC-1aAB	A	T	T	G	G	A	R		R	R	R	R	S		S	R			S	R	R	R	S	R	R	S	S	S	S			FIA	FIB
ERS357207	ERR439638	CUH	ECO0387	2012	49.11000939	131	B2	O25:H4	H30-R	fimH22	gyrA-1a	parC-1	T	A	C	A	G	G	S		S	S	S	S	S		S	S			S	S	S	S	S	S	S	S	S	S	S
ERS356757	ERR439629	CUH	ECO0018	2007	68.79381111	131	B2	O16:H5	H30-R	fimH41	gyrA-1A	parC-1b	T	A	C	A	G	G	S		S	S	S	S	R		S	S			S	R	S	I	S	S	S	S	S	I	S				FIB
ERS356910	ERR439635	CUH	ECO0171	2009	61.90171895	131	B2	O25:H4	H30-Rx	fimH30	gyrA-1AB	parC-1aAB	A	T	T	G	A	G	R		S	R	S	R	S		S	S			S	R	S	I	S	S	R	S	S	R	R			FIA
ERS356937	ERR439636	CUH	ECO0207	2010	54.47156013	131	B2	O25:H4	H30-Rx	fimH30	gyrA-1AB	parC-1aAB	A	T	T	G	A	G	S		S	R	S	S	S		S	S			S	S	S	I	S	S	S	S	S	S	S
ERS356912	ERR439685	CUH	ECO0173	2009	73.76192053	131	B2	O25:H4	H30-R	fimH22	gyrA-1a	parC-1	T	A	C	A	G	G	S		S	S	S	S	S		S	S			S	R	S	I	S	S	S	S	S	S	S				FIB
ERS356754	ERR439667	CUH	ECO0015	2007	74.51049096	131	B2	O25:H4	H30-Rx	fimH30	gyrA-1AB	parC-1aAB	A	T	T	G	A	G	R		S	R	S	S	S		S	S			I	R	S	I	S	S	S	S	S	R	R
ERS356768	ERR439670	CUH	ECO0029	2007	80.53891832	131	B2	O25:H4	H30-Rx	fimH30	gyrA-1AB	parC-1aAB	A	T	T	G	A	G	S		S	R	S	S	R		S	S			S	R	S	I	S	S	S	S	S	R	R			FIA	FIB
ERS356790	ERR439672	CUH	ECO0051	2007	84.17399705	131	B2	O25:H4	H30-Rx	fimH30	gyrA-1AB	parC-1aAB	A	T	T	G	A	G	S		R	R	R	R	S		S	S			S	R	R	R	R	S	R	S	S	S	S
ERS356740	ERR434643	CUH		2006	78.25107866	135	B2	O2:H1											S		S	S	S	R	S		S	S			S	S	S	I	S	S	R	S	S	S	S							FII-s
ERS356778	ERR435028	CUH	ECO0039	2007	91.21261686	136	B2	O8:H10											S		S	S	S	S	S		S	S			S	S	S	I	S	S	S	S	S	S	S				FIB
ERS356973	ERR435105	CUH	ECO0245	2010	86.40614944	141	B2	O2:H6											S		S	S	S	S	S		S	S			S	R	S	S	S	S	S	S	S	S	S							FII-s
ERS356942	ERR434364	CUH	ECO0212	2010	84.11397706	144	B2	O16:H6											S		S	S	S	S	S		S	S			S	S	S	S	S	S	S	S	S	S	S				FIB			FII-s
ERS357201	ERR434480	CUH	ECO0220	2010	90.30001221	144	B2	O16:H6											S		S	S	S	S	S		S	S			S	R	S	S	S	S	S	S	S	S	S		B-O		FIB			FII-s
ERS356846	ERR434763	CUH	ECO0107	2008	62.77920948	144	B2	O16:H6											S		S	S	S	S	S		S	S			S	S	S	S	S	S	S	S	S	S	S				FIB			FII-s
ERS356884	ERR434772	CUH	ECO0145	2009	55.62785745	144	B2	O16:H6											S		S	S	S	S	S		S	S			S	S	S	S	S	S	S	S	S	S	R				FIB
ERS356837	ERR435196	CUH	ECO0098	2008	73.91964705	144	B2	O16:H6											S		S	S	S	S	S		S	S			S	R	S	S	S	S	S	S	S	S	S				FIB			FII-s
ERS357145	ERR435400	CUH	ECO0425	2012	83.91398944	144	B2	O16:H6											S		S	S	S	S	S		S	S			S	R	S	S	S	S	S	S	S	S	S		B-O		FIB				FII-Y
ERS357101	ERR434962	CUH	ECO0374	2012	74.31853056	155	B1	NA:H34											S		S	S	S	S	S		S	S			S	R	S	S	S	S	S	S	S	S	S				FIB			FII-s
ERS356834	ERR434943	CUH	ECO0095	2008	71.59530125	349	D	O166:H15											R		S	S	S	R	S		S	R			S	R	S	I	S	S	R	S	S	S	R
ERS356969	ERR434369	CUH	ECO0241	2010	83.47917552	357	B2	O13/O135:H4											S		S	S	S	S	S		S	S			S	R	S	I	S	S	S	S	S	S	S				FIB	FIC		FII-s
ERS356940	ERR434363	CUH	ECO0210	2010	94.25986448	357	B2	O13/O135:H4											S		S	S	S	S	S		S	S			S	S	S	I	S	S	S	S	S	S	S							FII-s
ERS357144	ERR434474	CUH	ECO0424	2012	95.42187873	357	B2	O13/O135:H4											S		S	S	S	S	S		S	S			S	S	S	I	S	S	S	S	S	S	S							FII-s
ERS356996	ERR434556	CUH	ECO0268	2011	76.89346536	357	B2	O13/O135:H4											S		S	S	S	R	S		S	S			S	S	S	I	S	S	R	S	S	S	S				FIB	FIC		FII-s
ERS356894	ERR434775	CUH	ECO0155	2009	65.5008004	357	B2	O13/O135:H4											S		S	S	S	S	S		S	S			S	S	S	I	S	S	S	S	S	S	S				FIB	FIC		FII-s
ERS357059	ERR435304	CUH	ECO0330	2012	82.71719598	357	B2	O13/O135:H4											S		S	S	S	S	S		S	S			S	S	S	I	S	S	S	S	S	S	S				FIB	FIC		FII-s
ERS357115	ERR435397	CUH	ECO0393	2012	80.46995355	357	B2	O13/O135:H4											S		S	S	S	S	S		S	S			S	S	S	I	S	S	S	S	S	S	S					FIC		FII-s
ERS356799	ERR439674	CUH	ECO0060	2008	63.09800178	357	B2	O13/O135:H4											S		S	S	S	S	S		S	S			S	S	S	I	S	S	S	S	S	S	S				FIB	FIC		FII-s
ERS356995	ERR434274	CUH	ECO0267	2011	94.39464982	361	A	O9:H30											R		S	R	S	R	R		S	I			S	R	S	I	S	S	R	S	S	R	R			FIA	FIB
ERS356920	ERR435045	CUH	ECO0181	2009	77.97004544	372	B2	O83:H31											S		S	S	S	S	S		S	S			S	R	S	S	S	S	S	S	S	S	R								FII-Y
ERS357044	ERR434785	CUH	ECO0313	2011	62.49366054	390	B2	O18:H7											S		S	S	S	S	S		S	S			S	S	S	S	S	S	S	S	S	S	S							FII-s
ERS356890	ERR435040	CUH	ECO0151	2009	84.03628601	390	B2	O18:H7											S		S	S	S	S	S		S	S			S	S	S	S	S	S	S	S	S	S	S							FII-s
ERS356840	ERR434760	CUH	ECO0101	2008	64.02583142	393	F	O15:H12											R		S	R	S	S	S		S	S			S	R	S	I	S	S	S	S	S	S	R			FIA
ERS356900	ERR434776	CUH	ECO0161	2009	65.05781512	393	F	O15:H1											R		I	R	S	R	S		S	S			S	R	I	R	S	R	R	S	S	S	R			FIA
ERS357085	ERR434961	CUH	ECO0356	2012	71.78174364	393	F	O15:H1											S		S	R	S	S	S		S	S			S	R	S	I	S	S	S	S	S	S	R			FIA
ERS356897	ERR435042	CUH	ECO0158	2009	81.0173359	393	F	O15:H12											S		S	R	S	S	S		S	S			S	R	S	S	S	S	S	S	S	S	R			FIA
ERS356848	ERR434855	CUH	ECO0109	2008	69.67930723	404	B2	O75:H5											S		S	S	S	S	S		S	S			S	R	S	S	S	S	S	S	S	S	S				FIB			FII-s
ERS356824	ERR434941	CUH	ECO0085	2008	58.71884037	404	B2	O75:H5											R		S	S	S	S	S		S	S			S	R	S	I	S	S	S	S	S	S	S				FIB			FII-s
ERS356876	ERR434858	CUH	ECO0137	2009	65.44647334	405	F	O102:H6											R		S	S	S	R	S		S	S			S	R	S	I	S	S	R	S	S	S	R		B-O		FIB				FII-Y
ERS356819	ERR434940	CUH	ECO0080	2008	58.54219251	405	F	O2:H4											S		S	S	S	S	S		S	S			S	S	S	I	S	S	S	S	S	S	S				FIB			FII-s	FII-Y
ERS356777	ERR434934	CUH	ECO0038	2007	63.411855	405	F	O102:H6											S		S	S	S	S	S		S	S			S	R	S	I	S	I	S	S	S	S	S				FIB				FII-Y
ERS356833	ERR435035	CUH	ECO0094	2008	78.07298292	405	F	O2:H4											S		S	S	S	S	S		S	S			S	R	S	I	S	S	S	S	S	S	R				FIB				FII-Y
ERS357056	ERR435054	CUH	ECO0327	2012	77.32841048	405	F	O2:H4											S		S	S	S	S	S		S	S			S	S	S	I	S	S	S	S	S	S	S				FIB			FII-s	FII-Y
ERS356960	ERR435389	CUH	ECO0232	2010	108.8212313	420	F	O134											S		S	S	S	S	S		S	S			S	S	S	S	S	S	S	S	S	S	S				FIB
ERS358213	ERR434637	CUH	ECO0298	2011	82.14887931	421	B2	O2:H4											S		S	S	S	S	S		S	S			S	R	S	S	S	S	S	S	S	S	R				FIB			FII-s
ERS356944	ERR435294	CUH	ECO0215	2010	78.58853469	421	B2	O1:H7											S		S	S	S	S	S		S	S			S	S	S	S	S	S	S	S	S	S	S				FIB			FII-s
ERS357017	ERR434276	CUH	ECO0289	2011	80.60115568	428	B2	O117:H4											S		S	S	S	S	S		S	S			S	S	S	I	S	S	S	S	S	S	S				FIB
ERS356904	ERR434864	CUH	ECO0165	2009	78.47580387	428	B2	O117:H4											S		S	S	S	S	S		S	S			S	S	S	S	S	S	S	S	S	S	S				FIB			FII-s
ERS357034	ERR434872	CUH	ECO0301	2011	67.00751611	428	B2	O117:H4											S		S	S	S	S	S		S	S			S	R	S	I	S	S	S	S	S	S	S							FII-s
ERS356978	ERR434552	CUH	ECO0250	2010	88.61848088	442	B1	O91:H21											S		S	S	S	S	S		S	S			S	S	S	S	S	S	S	S	S	S	S				FIB				FII-Y
ERS357090	ERR434665	CUH	ECO0361	2012	75.16388481	448	B1	O8:H8											R		S	R	S	S	S		S				S	R	S	I	S	S	S	S	S	S	S
ERS356788	ERR434263	CUH	ECO0049	2007	76.68100129	453	B1	O23:H16											S		S	S	S	S	R		S	S			S	R	S	I	S	S	S	S	S	R	R				FIB
ERS356772	ERR434355	CUH	ECO0033	2007	92.5683088	453	B1	O23:H16											S		S	R	S	S	S		S	S			S	R	S	I	S	S	S	S	S	S	R				FIB				FII-Y
ERS356966	ERR434459	CUH	ECO0238	2010	86.69627482	453	B1	O23:H16											S		S	R	S	S	S		S	S			S	R	S	S	S	S	S	S	S	S	S				FIB				FII-Y
ERS357127	ERR439535	CUH	ECO0405	2012	93.00193154	457	F	O11:H25											S		S	S	S	S	S		S	S			S	R	S	I	S	S	S	S	S	S	S
ERS356804	ERR434648	CUH	ECO0065	2008	74.37559685	538	B2	O13/O135:H4											S		S	S	S	S	S		S	S			S	S	S	I	S	S	S	S	S	S	S							FII-s
ERS356983	ERR435486	CUH	ECO0255	2011	75.34217016	538	B2	O13/O135:H4											R		S	S	S	R	S		S	S			S	R	S	R	S	I	R	S	S	S	S		B-O		FIB	FIC		FII-s
ERS357025	ERR434870	CUH	ECO0192	2010	70.12677066	540	A	O9:H30											R		S	S	S	S	S		S	R			S	R	S	I	S	S	S	S	S	S	R				FIB			FII-s
ERS357062	ERR439691	CUH	ECO0333	2012	69.74162461	547	B2	NA:H5											S		S	S	S	R	S		I	S			S	R	S	R	S	R	R	S	S	S	S				FIB			FII-s
ERS357118	ERR434281	CUH	ECO0396	2012	80.6662506	550	B2	O75:H5											S		S	S	S	S	S		S	S			S	S	S	S	S	S	S	S	S	S	S				FIB			FII-s
ERS356999	ERR434372	CUH	ECO0271	2011	84.22644725	550	B2	O75:H5											S		S	S	S	S	S		S	S			S	R	S	I	S	S	S	S	S	S	S				FIB			FII-s
ERS356981	ERR434465	CUH	ECO0253	2011	91.77856433	550	B2	O75:H5											S		S	S	S	S	S		S	S			S	S	S	S	S	S	S	S	S	S	S							FII-s
ERS357119	ERR435113	CUH	ECO0397	2012	76.79707372	550	B2	O75:H5											S		S	S	S	S	S		S	S			S	S	S	S	S	S	S	S	S	S	S							FII-s
ERS357037	ERR435047	CUH	ECO0305	2011	84.63807458	567	B2	O83:H33											S		S	S	S	S	S		S	S			S	S	S	S	S	S	S	S	S	S	S				FIB			FII-s
ERS356903	ERR434950	CUH	ECO0164	2009	63.34748457	569	B2	O134:NA											S		S	S	S	S	S		S	S			S	S	S	I	S	S	S	S	S	S	S				FIB			FII-s
ERS357049	ERR435052	CUH	ECO0319	2011	89.41310163	569	B2	O134:H31											S		S	S	S	S	S		S	S			S	S	S	I	S	S	S	S	S	S	S				FIB			FII-s
ERS357208	ERR435407	CUH	ECO0392	2012	73.68987752	624	F	O25:H4											S		S	R	S	S	S		S	S			S	S	S	I	S	S	S	S	S	S	R
ERS356898	ERR434863	CUH	ECO0159	2009	74.06931877	625	B2	O6:H7											S		S	S	S	S	S		S	R			S	R	S	I	S	S	S	S	S	S	S				FIB			FII-s
ERS356765	ERR434646	CUH	ECO0026	2007	75.01454903	635	A	O11:H25											S		S	S	S	S	S		S	S			S	S	S	S	S	S	S	S	S	S	S
ERS356980	ERR434464	CUH	ECO0252	2010	93.39803336	646	B2	O22:H5											S		S	S	S	S	S		S	S			S	S	S	I	S	S	S	S	S	S	S							FII-s
ERS357026	ERR434559	CUH	ECO0193	2010	83.99311	648	F	O1:H6											R		S	R	S	R	R		S	S			S	R	S	R	S	I	R	S	S	R	R			FIA	FIB			FII-s	FII-Y
ERS356746	ERR434741	CUH	ECO0007	2007	67.5242153	648	F	O45:H45											S		S	R	S	S	S		S	S			S	R	S	I	S	S	S	S	S	S	R			FIA	FIB			FII-s
ERS356815	ERR435033	CUH	ECO0076	2008	84.64803276	648	F	NA:H6											R		R	R	R	R	R		S	S			I	R	R	R	R	I	R	S	S	R	S								FII-Y
ERS356793	ERR435100	CUH	ECO0054	2007	74.12486098	648	F	O1:H6											R		I	R	R	R	S		S	S			S	R	R	R	I	I	R	S	S	S	R			FIA	FIB
ERS356770	ERR439671	CUH	ECO0031	2007	80.59557888	648	F	O1:H6											R		S	R	S	R	S		S	R			R	R	S	R	S	I	R	S	S	R	R			FIA	FIB				FII-Y
ERS356955	ERR435296	CUH	ECO0227	2010	81.70980586	753	E	O26:H30											R		S	S	S	R	S		S	S			S	R	I	R	S	I	R	S	S	S	S								FII-Y
ERS356923	ERR434955	CUH	ECO0184	2009	71.61234576	5576	B1	O108:H2											S		S	S	S	S	S		S	S			S	S	S	S	S	S	S	S	S	S	S							FII-s
ERS356843	ERR435036	CUH	ECO0104	2008	80.33858024	963	F	O2:H18											S		R	S	R	R	S		S	S			S	R	R	R	S	S	R	S	S	S	S				FIB				FII-Y
ERS356997	ERR435488	CUH	ECO0269	2011	75.29772192	963	F	O2:H18											S		S	S	S	S	S		S	S			S	S	S	I	S	I	S	S	S	S	S				FIB				FII-Y
ERS357083	ERR434790	CUH	ECO0354	2012	71.57759685	973	D	O11:H15											S		S	S	S	S	S		S	S			S	S	S	R	S	S	S	S	S	S	S							FII-s	FII-Y
ERS357008	ERR434558	CUH	ECO0280	2011	87.14872248	976	A	NA:H19											S		S	S	S	S	S		S	S			S	S	S	S	S	S	S	S	S	S	S				FIB
ERS357033	ERR434781	CUH	ECO0300	2011	57.7724023	998	B2	O2:H6											R		S	S	S	S	S		S	S			S	R	S	S	S	S	S	S	S	S	S			FIA
ERS357091	ERR435201	CUH	ECO0362	2012	76.58735562	998	B2	O2:H6											R		S	S	S	S	S		S	S			S	R	S	I	S	S	S	S	S	S	R			FIA	FIB			FII-s
ERS356871	ERR434359	CUH	ECO0132	2009	92.37605916	5663	D	O8:H15											S		S	S	S	S	S		S	S			S	S	S	S	S	S	S	S	S	S	S								FII-Y
ERS356781	ERR434841	CUH	ECO0042	2007	77.12330707	1148	B1	O182:H7											S		S	S	S	S	S		S	S			S	S	S	I	S	S	S	S	S	S	R
ERS356914	ERR434865	CUH	ECO0175	2009	79.98839911	5629	B2	NA:H5											S		S	S	S	S	S		S	S			S	S	S	S	S	S	S	S	S	S	S				FIB			FII-s
ERS357111	ERR435202	CUH	ECO0388	2012	78.97373525	1170	B2	NA:H4											S		S	S	S	S	S		S	S			S	S	S	S	S	S	S	S	S	S	S				FIB	FIC		FII-s
ERS357114	ERR435305	CUH	ECO0391	2012	77.41889378	1193	B2	O75:H5											S		S	R	S	S	R		S	S			S	R	S	S	S	S	S	S	S	R	R			FIA	FIB			FII-s
ERS357038	ERR434958	CUH	ECO0307	2011	76.35551997	5589	A	O21:H38											S		S	S	S	S	S		S	S			S	S	S	S	S	S	S	S	S	S	S							FII-s	FII-Y
ERS356845	ERR434358	CUH	ECO0106	2008	84.46279217	1431	B1	O9:H10											S		S	R	S	S	S		S	S			S	R	S	S	S	S	S	S	S	S	R				FIB
ERS357042	ERR434783	CUH	ECO0311	2011	62.5708954	1431	B1	O8:H19											R		S	R	S	S	S		S	S			S	R	S	I	S	S	S	S	S	S	R				FIB
ERS356771	ERR434262	CUH	ECO0032	2007	85.90855717	5338	A	O18ab:H14											S		S	S	S	S	S		S				S	S	S	S	S	S	S	S	S	S	S							FII-s
ERS356798	ERR439673	CUH	ECO0059	2008	69.17583002	1485	F	O83:H42											S		S	S	S	S	S		S	S			S	S	S	I	S	S	S	S	S	S	S								FII-Y
ERS357203	ERR434970	CUH	ECO0321	2011	79.77274173	1494	B1												S		S	S	S	S	S		S	S			S	S	S	S	S	S	S	S	S	S	S							FII-s
ERS356807	ERR434848	CUH	ECO0068	2008	67.4140682	1594	A	O21:H4											S		S	R	S	S	S		S	S			S	S	S	S	S	S	S	S	S	S	R		B-O	FIA
ERS356936	ERR434362	CUH	ECO0206	2010	91.03877744	1618	B2	O4:H1											S		S	S	S	S	S		S	S			S	S	S	S	S	S	S	S	S	S	S
ERS356933	ERR434548	CUH	ECO0203	2010	77.7791469	1722	F	O1:H25											R		S	S	I	R	S		S	S			S	R	S	R	I	S	R	S	S	S	R				FIB			FII-s
ERS357032	ERR435303	CUH	ECO0299	2011	74.13433912	1979	B2	O6:H1											R		S	S	S	S	S		S	S			S	R	S	I	S	S	S	S	S	S	R
ERS356789	ERR434547	CUH	ECO0050	2007	86.2090946	2015	B2	O2:H14											S		S	S	S	S	S		S	S			S	S	S	S	S	S	S	S	S	S	S
ERS356906	ERR434267	CUH	ECO0167	2009	85.76419699	2067	B1	O54:H2											S		S	S	S	S	S		S	S			S	S	S	S	S	S	S	S	S	S	S
ERS357080	ERR434279	CUH	ECO0351	2012	86.30976301	2526	B1	NA:H14											S		S	S	S	S	S		S	S			S	S	S	I	S	S	S	S	S	S	S
ERS356835	ERR434651	CUH	ECO0096	2008	74.74134781	2773	B1	O104:H7											S		S	S	S	S	S		S	S			S	S	S	I	S	S	S	S	S	S	S
ERS357116	ERR435203	CUH	ECO0394	2012	76.76188404	2802	F	O113:H5											S		S	S	S	S	S		S	S			S	S	S	I	S	S	S	S	S	S	S
ERS356943	ERR435293	CUH	ECO0214	2010	80.29918015	2967	A	O148:H30											S		S	S	S	S	S		S	S			S	S	S	I	S	I	S	S	S	S	S
ERS357014	ERR435302	CUH	ECO0286	2011	68.80925853	4702	B2	O4:H5											S		S	S	R	R	S		S	S			S	R	I	R	I	S	R	S	S	S	S
ERS356929	ERR434268	CUH	ECO0190	2010	78.75058059	223	B1	O159:H21											S		S	S	S	S	S		S	S			S	S	S	I	S	S	S	S	S	S	S
[truncated: 357 more columns]
