# Supplementary material for: Systematic longitudinal survey of invasive Escherichia coli in England demonstrates a stable population structure only transiently disturbed by the emergence of ST131
Source: Genome Res. 2017 Aug;27(8):1437–49. doi: 10.1101/gr.216606.116 (PMC5538559; doi:10.1101/gr.216606.116)
Supplement: Supplemental Material [file supp_gr.216606.116_Supplemental_Data_S2.csv]

Gene	Annotation
mdtD	putative multidrug resistance protein
hsrA	major facilitator superfamily protein
yrbL	protein
zipA	cell division protein ZipA
bioA	adenosylmethionine-8-amino-7-oxononanoate aminotransferase
group_11722	phosphoglycerate mutase
rodZ	putative regulatory protein
group_11747	TetR family transcriptional regulator
ychO	invasin
sfsB	sugar fermentation stimulation protein B
macA_3	putative type I secretion system, inner membrane protein
ybjG	putative phosphatase
dnaK_1	chaperone
ppdD	prepilin peptidase dependent protein D precursor
secM	secretion monitor family proten
nagZ	Beta-hexosaminidase
exo	5'-3' exonuclease
yceB	putative lipoprotein
tesA	multifunctional acyl-CoA thioesterase I/protease I/lysophospholipase L1
aroG	phospho-2-dehydro-3-deoxyheptonate aldolase
gdhA	NADP-specific glutamate dehydrogenase
yebS	inner membrane protein
uvrC	UvrABC system protein C
yedW	transcriptional regulatory protein YedW
rapA	RNA polymerase-associated protein
fadI	fatty acid oxidation comple beta subunit (3-ketoacyl-CoA thiolase)
tdh_3	threonine 3-dehydrogenase NAD(P)-binding protein
ytfE	regulator of cell morphogenesis and NO signaling
sprT	protein SprT
cueR	DNA-binding transcriptional regulator CueR
purD	phosphoribosylglycineamide synthetase
sucA_1	2-oxoglutarate dehydrogenase E1 component
ppsA	phosphoenolpyruvate synthase
cheB	Chemotaxis response regulator protein-glutamate methylesterase
tyrP	tyrosine-specific transport protein
fliY	cystine transporter subunit
dnaE	DNA polymerase III subunit alpha
dxr	1-deoxy-D-xylulose 5-phosphate reductoisomerase
yacC	protein
apbE	thiamine biosynthesis lipoprotein
nudJ	putative NUDIX-family hydrolase
ycgM	putative hydrolase
yicH	AsmA family protein
mukF	chromosome partition protein
pyrB	aspartate carbamoyltransferase
ytfJ_2	protein YtfJ
holA	DNA polymerase III subunit delta
hypE	hydrogenase isoenzymes formation protein
fabI	enoyl-(acyl carrier protein) reductase
ybaW	thioesterase protein YbaW
gltC	DNA-binding transcriptional regulator IlvY
uvrD	DNA helicase II
yfjD	inner membrane protein, UPF0053 family
folD	5,10-methylene-tetrahydrofolate dehydrogenase
fucU	putative fuscose transport/metabolism protein
potA_1	spermidine/putrescine ABC transporter ATP-binding protein
yhbL	isoprenoid biosynthesis protein with amidotransferase-like domain
amiD	putative N-acetylmuramoyl-L-alanine amidase
yhbU_1	putative protease
murC	UDP-N-acetylmuramate:alanine ligase
fixA	electron transfer flavoprotein FixA
thrC	threonine synthase
yjjB	putative inner membrane protein YjjB
group_15740	putative C4-dicarboxylate anaerobic transporter
aroC	chorismate synthase
group_15759	putative peptidase
pepB	peptidase B (aminopeptidase B)
lepB	signal peptidase I
cobB	NAD-dependent deacetylase
fadR	fatty acid metabolism regulator protein
hnr	orphan two-component response regulator
cfa	cyclopropane-fatty-acyl-phospholipid synthase
rfaD	ADP-glyceromanno-heptose 6-epimerase RfaD
ugpA	glycerol-3-phosphate ABC transporter permease
envZ	osmolarity sensor protein EnvZ
ycbC	inner membrane protein
pflB2	formate acetyltransferase 1
glnG	nitrogen regulation protein NR(I)
uspD	universal stress protein D
lptF_2	putative permease
ytfH	putative transcriptional regulator YtfH
entH	esterase
hypD	hydrogenase isoenzymes formation protein
sapF	peptide ABC transporter ATP-binding protein
hdfR	LysR-family transcriptional regulator (H-NS-dependent flhD regulator)
rmuC	DNA recombination protein
ubiD	3-octaprenyl-4-hydroxybenzoate carboxy-lyase
hemG	protoporphyrinogen oxidase
ispB	octaprenyl-diphosphate synthase
group_15961	putative radical SAM protein
proA	gamma-glutamyl phosphate reductase
rng	ribonuclease G
yrdA	putative transferase
yfjG	putative oligoketide cyclase/lipid transport protein
cydC	ABC transporter ATP-binding protein/permease
sdaB	L-serine dehydratase 2
yafS	S-adenosyl-L-methionine-dependent methyltransferase
fepB	ferrienterobactin-binding periplasmic protein
mscL	large-conductance mechanosensitive channel
fdhD	formate dehydrogenase accessory protein
ppc	phosphoenolpyruvate carboxylase
truD	tRNA pseudouridine synthase D
slt	murein transglycosylase
deoA	thymidine phosphorylase
leuB	3-isopropylmalate dehydrogenase
csrD	putative signal transduction protein
ybhO	putative phospholipase
cydA	cytochrome d ubiquinol oxidase subunit 1
ybgE	inner membrane protein
artI	arginine ABC transporter, substrate-binding protein
group_17102	nucleotide di-P-sugar epimerase or dehydratase
yobH	protein
yebC	YebC/PmpR family DNA-binding regulatory protein
aspS	aspartyl-tRNA synthetase
cheY	Chemotaxis protein cheY
speE	spermidine synthase
mraW	S-adenosyl-methyltransferase MraW
djlA	Dna-J like membrane chaperone protein
deoC	deoxyribose-phosphate aldolase
prfC	peptide chain release factor 3
yjjG	5'-nucleotidase (nucleoside 5'-monophosphate phosphohydrolase)
cysL	LysR family transcriptional regulator
yeiH	inner membrane protein
ackA	acetate/propionate kinase
ligA	DNA ligase
cysK	cysteine synthase A
ppx	exopolyphosphatase
ycfU	outer membrane-specific lipoprotein transporter subunit LolC
purB	adenylosuccinate lyase
yciI	putative cytoplasmic protein YciI
iclR	IclR family transcriptional regulator
alr	alanine racemase
aphA	acid phosphatase/phosphotransferase
dipZ	thiol:disulfide interchange protein
pntA	NAD(P) transhydrogenase subunit alpha
gloA	glyoxalase I
oxaA	inner membrane protein
yidG	inner membrane protein
slmA	nucleoid occlusion protein
livH	high-affinity branched-chain amino acid ABC transporter permease
glgB	1,4-alpha-glucan-branching protein
glgP	glycogen phosphorylase
pckA	phosphoenolpyruvate carboxykinase
hslR	heat shock protein
yhfK	inner membrane protein
mukB	chromosome partition protein
sodA	Mn dependent superoxide dismutase
fabR	TetR-family transcriptional regulator
rlpA	rare lipoprotein A
ygbA	protein
hycE	formate hydrogenlyase subunit E
recJ	single-stranded DNA-specific exonuclease
pepP	proline aminopeptidase II
ygfA	5,10-methenyltetrahydrofolate synthetase
psiF	phosphate starvation-inducible protein
proY	proline-specific permease
rnb	exoribonuclease II
recR	recombination and repair protein RecR
mug	G/U mismatch-specific DNA glycosylase
garL	2-dehydro-3-deoxyglucarate aldolase
eptb	phosphoethanolamine transferase
ilvD	dihydroxy-acid dehydratase
rho	transcription termination factor Rho
wzzE	enterobacterial common antigen (ECA) polysaccharide chain length modulation protein
rffD	UDP-N-acetyl-D-mannosamine dehydrogenase
pldB	lysophospholipase L2
yigM	membrane protein YigM
yigZ	elongation factor
yhbE	transporter
kdsD_1	D-arabinose 5-phosphate isomerase
lgt	prolipoprotein diacylglyceryl transferase
exbB	biopolymer transport protein
qseB	two-component system response regulator
parE	topoisomerase IV subunit B
grpE	heat shock protein
trxB	thioredoxin reductase
ybjD	nucleoside triphosphate hydrolase domain
fucO	lactaldehyde reductase (propanediol oxidoreductase)
dusB	tRNA-dihydrouridine synthase B
mfd	transcription-repair coupling factor
pnp	polynucleotide phosphorylase
folA	dihydrofolate reductase
yheS	ABC transporter ATP-binding protein
rpoD	RNA polymerase
entS	enterobactin exporter
ndpA	nucleoid-associated protein
yfeH	sodium/bile acid symporter family (mazG-like)
yijE	transporter
yfiF	methyltransferase
cysJ	sulfite reductase (NADPH) flavoprotein alpha subunit
tolB	translocation protein TolB
galK	galactokinase
modC	molybdenum ABC transporter ATP-binding protein
bioB	biotin synthetase
ybhL	inner membrane protein
ybhS	ABC transporter permease
rutR	TetR family transcriptional regulator
ybiJ	protein
bssR	biofilm formation regulatory protein BssR
group_19240	TPR repeat-containing protein
ybjQ	conserved protein, UPF0145 family
yohC	inner membrane protein
mrp	ATPase
ydjA	putative nitroreductase
group_19255	NUDIX-family hydrolase
kdgR_1	IclR-family transcriptional regulator
yebF	putative lipoprotein
group_19261	DNA damage-inducible protein YebG
msbB	Lipid A biosynthesis (KDO)2-(lauroyl)-lipid IVA acyltransferase
ruvA	holliday junction ATP-dependent DNA helicase
yecA	metal-binding protein
proS	prolyl-tRNA synthetase
skp	chaperone protein
yadS	putative membrane protein YadS
clcA	H( )/Cl(-) exchange transporter
fhuC	ferrichrome transport ATP-binding protein
lpdA	dihydrolipoamide dehydrogenase
zapD	FtsZ stabilizer
yacG	zinc-binding protein
ftsI	peptidoglycan synthetase FtsI
fruR	transcriptional regulator of the control of carbon and energy metabolism GalR/LacI family
apaG	ApaG protein
carA	carbamoyl phosphate synthase small subunit
ileS	isoleucyl-tRNA synthetase
yaaH	putative membrane protein YaaH
yjjP	structural protein
fruK	1-phosphofructokinase
eco	ecotin
nrdA	ribonucleoside-diphosphate reductase
nuoB	NADH dehydrogenase I subunit B
pta	phosphate acetyltransferase
hisM	histidine transport system permease HisM
purF	amidophosphoribosyltransferase
folC	bifunctional FolC protein [includes: folylpolyglutamate synthase; dihydrofolate synthase]
usg	putative semialdehyde dehydrogenase
cysZ	putative sulfate transport protein
dapE	succinyl-diaminopimelate desuccinylase
hda	DnaA family protein Hda
purN	phosphoribosylglycinamide formyltransferase 1
ndk	nucleoside diphosphate kinase
hscB	co-chaperone HscB
yfhA	two component system DNA-binding response regulator
yfhB	HAD hydrolase YfhB
murR	RpiR-family transcriptional regulator
mdoG	glucans biosynthesis protein G
fabD	malonyl CoA-acyl carrier protein transacylase
ycfH	metallodependent hydrolase
emtA	membrane-bound lytic murein transglycosylase E
narK	nitrite extrusion protein 1
narI	respiratory nitrate reductase 1 subunit gamma
hns	H-NS histone family protein
aceA	isocitrate lyase
group_19360	putative transporter
lysC	lysine-sensitive aspartokinase III
malG	maltose transporter permease
plsB	glycerol-3-phosphate acyltransferase
uvrA	excision nuclease subunit A
fdhF_1	formate dehydrogenase-H subunit alpha
yjeS	electron transport protein YjeS
miaA	tRNA delta-2-isopentenylpyrophosphate (IPP) transferase
rnr	exoribonuclease R
rnt	ribonuclease T
pykF	pyruvate kinase
pstB	ATP-binding component of high-affinity phosphate-specific ABC transport system
hslS	small heat shock protein B
recG	ATP-dependent DNA helicase RecG
spoU	tRNA (guanosine-2'-O)-methyltransferase
yicG	inner membrane protein
yibP	membrane protein YibP
trmL	putative RNA-methyltransferase
lldP	L-lactate permease
livG	high-affinity branched-chain amino acid ABC transporter ATP-binding protein
asd	aspartate-semialdehyde dehydrogenase
glgC	glucose-1-phosphate adenylyltransferase
aroK	shikimate kinase I
dam	DNA adenine methylase
nirC	nitrite transporter
nirB	nitrite reductase [NAD(P)H] large subunit
yhfA	OsmC family protein
yccF	putative inner membrane protein YccF
aspC_1	aspartate aminotransferase
group_19438	hypothetical protein
himD	integration host factor
aroA	3-phosphoshikimate 1-carboxyvinyltransferase
dsbA	thiol:disulfide interchange protein
engB	GTP-binding protein
dtd	D-tyrosyl-tRNA(Tyr) deacylase
priA	primosome assembly protein PriA
argH	argininosuccinate lyase
lptG_2	putative permease
ridA	endoribonuclease L-PSP
fklB	FkbP-type 22 kDa peptidyl-prolyl cis-trans isomerase
fepD	iron-enterobactin transporter membrane protein
entB	isochorismatase
dacA	D-alanyl-D-alanine carboxypeptidase
nadD	nicotinic acid mononucleotide adenylyltransferase
leuS	leucyl-tRNA synthetase
corC	magnesium and cobalt efflux protein
miaB	tRNA-i(6)A37 thiotransferase enzyme MiaB
group_19477	LexA regulated protein
surE	stationary phase survival protein SurE
hycA	formate hydrogenlyase regulatory protein
hycB	formate hydrogenlyase subunit 2
mltB	murein hydrolase B
csrA	carbon storage regulator
lysS_1	lysyl-tRNA synthetase
prfB	peptide chain release factor 2
gcvT	aminomethyltransferase (glycine cleavage system protein)
zapA	Z-ring-associated protein
fba	fructose-bisphosphate aldolase
speA	arginine decarboxylase
yaiZ	putative membrane protein YaiZ
ddlA	D-alanine--D-alanine ligase
group_19512	hypothetical protein
sapB_2	peptide ABC transporter permease
tgt	tRNA-guanine transglycosylase
yajG	lipoprotein YajG precursor
ppiD	peptidyl-prolyl cis-trans isomerase D
ybaJ	putative cytoplasmic protein
glnE	bifunctional glutamine-synthetase adenylyltransferase/deadenyltransferase
dppD	dipeptide ABC transporter ATP-binding protein
rhlB	putative ATP-dependent RNA helicase
wecF	Putative ECA polymerase
cyaA	adenylate cyclase
fadB	multifunctional fatty acid oxidation complex subunit alpha
diaA	DnaA initiator-associating protein DiaA
yhbT	sterol-binding protein
mtr	tryptophan-specific transport protein
rimP	ribosome maturation protein RimP
glmM	phosphoglucosamine mutase
yhbY	putative RNA-binding protein
yrbF	ABC transporter ATP-binding protein
rpoN	RNA polymerase sigma-54 factor (sigma-N)
ivy	inhibitor of vertebrate lysozyme precursor
ygdR_2	lipoprotein
recC	exodeoxyribonuclease V gamma subunit
icc	putative phosphoesterase
nudF	ADP-ribose pyrophosphatase
tolC	outer membrane channel protein
ygiB	putative inner membrane protein
gsp_2	glutathionylspermidine synthase
ygiE	zinc transporter ZupT
panF	sodium/panthothenate symporter
gidB	glucose inhibited division protein
viaA	protein ViaA (VWA domain protein interacting with AAA ATPase)
ravA	regulatory ATPase RavA
kup	kup system potassium uptake protein
yeeZ	protein YeeZ
ppnK	inorganic polyphosphate/ATP-NAD kinase
corE	putative magnesium transport protein
trmD	tRNA (guanine-1-)-methyltransferase
thiC	thiamine biosynthesis protein ThiC
lolA	outer-membrane lipoprotein carrier protein
clpS	ATP-dependent Clp protease adaptor protein
syd	putative SecY-interacting protein
fucR	FucR family transcriptional regulator
ygdL	HesA/MoeB/ThiF family protein
coaA	pantothenate kinase
pepT	peptidase T
mscS	mechanosensitive channel MscS
yaiI	putative cytoplasmic protein
pncB	nicotinate phosphoribosyltransferase
argD	bifunctional N-succinyldiaminopimelate-aminotransferase/acetylornithine transaminase protein
mrcB	penicillin-binding protein 1B [includes: penicillin-insensitive transglycosylase; penicillin sensitive transpeptidase]
spr	lipoprotein
gyrA	DNA gyrase subunit A
dinF	DNA-damage-inducible SOS response protein
pcnB	poly(A) polymerase
yohJ	putative effector of murein hydrolase LrgA
dxs	1-deoxy-D-xylulose-5-phosphate synthase
ftsA	cell division protein FtsA
ydhO	putative exported hydrolase
obgE	GTPase ObgE
cysA	sulfate ABC transporter, ATP-binding protein
rlmL	putative RNA methylase
glgX	glycogen debranching protein
ybhR	ABC transporter permease
rpsS	30S ribosomal protein S19
ytjA	protein
rplR	50S ribosomal protein L18
groS	10 kDa chaperonin (Protein Cpn10) (groES protein)
atpE	membrane-bound ATP synthase F0 sector subunit c
rpmH	50S ribosomal protein L34
rpsL	30S ribosomal protein S12
rpmG	50S ribosomal protein L33
map	methionine aminopeptidase
nanA	N-acetylneuraminate lyase
argA	amino acid acetyltransferase
cydB	cytochrome d ubiquinol oxidase subunit 2
yfiO	outer membrane protein assembly complex subunit YfiO
menA	1,4-dihydroxy-2-naphthoate octaprenyltransferase
ssb_1	single-strand binding protein
ytfL	putative transporter
iscA	iron-sulfur cluster assembly protein
rplF	50S ribosomal protein L6
sms	DNA repair protein RadA
fdoI	formate dehydrogenase, cytochrome b556(fdo) subunit
rpoH	component of RNA polymerase
rpsD	30S ribosomal protein S4
hemL	glutamate-1-semialdehyde 2,1-aminomutase
trmE	tRNA modification GTPase TrmE
efp	elongation factor P (EF-P)
kdtA	3-deoxy-D-manno-octulosonic-acid transferase
prc	tail-specific protease
sthA	soluble pyridine nucleotide transhydrogenase
rpsI	30S ribosomal protein S9
serA	D-3-phosphoglycerate dehydrogenase
ribC	riboflavin synthase subunit alpha
dnaA	chromosomal replication initiation protein
lpxA	acyl-[acyl-carrier-protein]--UDP-N-acetylglucos am ine O-acyltransferase
rpsK	30S ribosomal protein S11
ispH	4-hydroxy-3-methylbut-2-enyl diphosphate reductase
coaE	dephospho-CoA kinase
yccV	DNA-binding protein
yfgB	radical SAM protein
tolQ	colicin import protein
srmB	ATP-dependent RNA helicase
glmU	bifunctional protein GlmU [includes: UDP-N-acetylglucosamine pyrophosphorylase; glucosamine-1-phosphate N-acetyltransferase]
rpsC	30S ribosomal protein S3
secD	protein-export protein
glmS	glucosamine--fructose-6-phosphate aminotransferase
ygdQ_2	integral membrane transport protein
yhcB	cytochrome d ubiquinol oxidase subunit III
ftsX	cell division protein FtsX
atpA	ATP synthase subunit alpha
apt	adenine phosphoribosyltransferase
yfbU	YfbU family protein
yadF	carbonic anhydrase 2 YadF
gmk	guanylate kinase
yifK	amino acid permease
rlmB	23S rRNA (guanosine-2'-O-)-methyltransferase rlmB
crp	cyclic AMP receptor protein
glnA	glutamine synthetase
hypA	hydrogenase nickel incorporation protein
rplK	50S ribosomal protein L11
trkH2	trk system potassium uptake protein TrkH
rpiA	ribose-5-phosphate isomerase A
rpsG	30S ribosomal protein S7
cysS	cysteinyl-tRNA synthetase
lptB	lipopolysaccharide ABC transporter
rimM	16S rRNA-processing protein RimM
fldA	flavodoxin 1
pyrG	CTP synthetase
alaS	alanyl-tRNA synthetase
ribB	3,4-dihydroxy-2-butanone 4-phosphate synthase
rplI	50S ribosomal protein L9
lexA	LexA repressor
rplE	50S ribosomal protein L5
gpsA	glycerol-3-phosphate dehydrogenase
fdoH	formate dehydrogenase-O
glnL	nitrogen regulation protein NR(II) (two-component system sensor kinase)
rpsB	30S ribosomal protein S2
glyQ	glycine tRNA synthetase
atpF	membrane-bound ATP synthase F0 sector subunit b
mreD	rod shape-determining protein
yadR	iron-sulfur cluster insertion protein ErpA
yaeH	putative structural protein
yhbN	lipopolysaccharide transport periplasmic protein LptA
group_68783	tetratricopeptide repeat protein
recA	recombinase A
dnaK_2	chaperone protein DnaK (Heat shock protein 70) (Heat shock 70 kDaprotein) (HSP70)
mtn	MTA/SAH nucleosidase
trpS	tryptophanyl-tRNA synthetase
hflK	HflK protein
gpmI	2,3-bisphosphoglycerate-independent phosphoglycerate mutase
ubiE	ubiquinone/menaquinone biosynthesis methyltransferase
crr	glucose-specific PTS system EIIA component
murA	UDP-N-acetylglucosamine L-carboxyvinyltransferase
thiI	thiamine biosynthesis protein ThiI
atpD	ATP synthase subunit beta
iscS	cysteine desulfurase
ftsH	cell division protein
hscA	chaperone protein HscA
rpoE	RNA polymerase sigma factor RpoE
dnaG	DNA primase
galE	UDP-galactose-4-epimerase
clpP	ATP-dependent Clp protease proteolytic subunit
metR	trans-activator of metE and metH (LysR-family transcriptional regulator)
lipB	lipoate-protein ligase B
ftsW	cell division protein FtsW
pssA	phosphatidylserine synthase
ftsZ	cell division protein FtsZ
pstC	phosphate transporter permease subunit PstC
glnK	glutamine synthetase
atpB	membrane-bound ATP synthase F0 sector subunit a
cysG	siroheme synthase [includes: uroporphyrinogen-III C-methyltransferase; precorrin-2 dehydrogenase; sirohydrochlorin ferrochelatase]
group_68811	putative aminotransferase
folE	GTP cyclohydrolase I FolE
ftsE	cell division ATP-binding membraine protein FtsE
tldD	TldD protein
rplD	50S ribosomal protein L4
rpsN	30S ribosomal protein S14
hslU	ATP-dependent hslVU protease ATP-binding subunit HslU
pfkA	6-phosphofructokinase
ybeZ	PhoH-like protein
rplP	50S ribosomal protein L16
nagA	N-acetylglucosamine-6-phosphate deacetylase
accB	biotin carboxyl carrier protein of acetyl-CoA carboxylase
sucD_1	succinyl-CoA ligase subunit alpha
nikR	nickel responsive regulator
rpe	ribulose-phosphate 3-epimerase
metN	D-methionine ABC transporter ATP-binding protein
lipA	lipoyl synthase LipA
rnpA	ribonuclease P protein component
rpoB	DNA-directed RNA polymerase subunit beta
engD	GTP-binding protein
group_68831	putative outer membrane protein assembly factor
fusA1	translation elongation factor G
mdh	malate dehydrogenase
sapC	peptide ABC transporter permease
rpsJ	30S ribosomal protein S10
tal2	transaldolase B
gapA	glyceraldehyde 3-phosphate dehydrogenase A
nagC	N-acetylglucosamine repressor
prmA	50S ribosomal protein L11 methyltransferase
recF	DNA replication and repair protein
mraY	phospho-N-acetylmuramoyl-pentapeptide- transferase
thyA	thymidylate synthetase
rplN	50S ribosomal protein L14
tpiA	triosephosphate isomerase
cyoE	protoheme IX farnesyltransferase
cpxA	two-component sensor kinase
ampG	peptidoglycan monomer (N-acetylglucosamine-1,6-anhydro-N-acetylmuramic acid-tetrapeptide) uptake protein (major facilitator superfamily protein)
era_1	GTP-binding protein Era
asnC	regulatory protein AsnC
rplB	50S ribosomal protein L2
metQ	D-methionine-binding transport system MetQ precursor
rraA	ribonuclease activity regulator protein RraA
gcvA	putative transcriptional regulator of glycine cleavage system
nikB	nickel ABC-transporter, permease protein
rpoA	DNA-directed RNA polymerase subunit alpha
msbA	lipid A export permease MsbA
hemB	delta-aminolevulinic acid dehydratase
nrdB	ribonucleotide-diphosphate reductase subunit beta
folB	bifunctional dihydroneopterin aldolase/dihydroneopterin triphosphate 2'-epimerase
yohK_1	membrane protein LrgB-like family
gshA	glutamate--cysteine ligase
secE	preprotein translocase subunit SecE
glnD	[protein-PII] uridylyltransferase
trxA	thioredoxin
frdB	fumarate reductase iron-sulfur subunit
rsuA	16S rRNA pseudouridylate synthase A
phoB	phosphate regulon two-component system, response regulator
rplJ	50S ribosomal protein L10
asnB	asparagine synthetase B
rplV	50S ribosomal protein L22
nusB	N utilization substance protein B
ybeB	putative ACR
secF	preprotein translocase subunit SecF
yajC	SecYEG protein translocase auxillary subunit
yeeX	putative alpha helix protein
fabB	3-oxoacyl-ACP synthase
mrdB	rod shape-determining protein RodA
yafK	membrane protein
purA	adenylosuccinate synthetase
tatC	Sec-independent protein translocase protein
glyS	glycine-tRNA synthetase, beta subunit
nadR	transcriptional regulator
rplC	50S ribosomal protein L3
mreB	rod shape-determining protein MreB
fabA	3-hydroxydecanoyl-ACP dehydratase
lrp_1	leucine-responsive transcriptional regulator
rplU	50S ribosomal protein L21
glgA	glycogen synthase
uppS	undecaprenyl pyrophosphate synthetase
rdgC	exonuclease RdgC
ybeA	putative cytoplasmic protein YbeA
ftsL	cell division protein FtsL
rplX	50S ribosomal protein L24
pcm	protein-L-isoaspartate O-methyltransferase
valS	valyl-tRNA synthetase
yifE	protein YifE
aspA	aspartate ammonia-lyase
aceE	pyruvate dehydrogenase E1 component
hldE	bifunctional protein HldE [includes: D-beta-D-heptose 7-phosphate kinase; D-beta-D-heptose 1-phosphate adenosyltransferase]
pdhR_1	Transcriptional regulator protein
nudH	(di)nucleoside polyphosphate hydrolase
sspA	stringent starvation protein A
oxyR_2	DNA-binding transcriptional regulator OxyR
udk	uridine kinase
nagB_1	glucosamine-6-phosphate isomerase
atpI	F0F1 ATP synthase subunit I
sucB_1	dihydrolipoamide succinyltransferase component (E2)
metJ	transcriptional repressor protein MetJ
group_68909	exported protein YcbK
greA	transcription elongation factor GreA
yccA	putative carrier/transport protein
glyA	serine hydroxymethyltransferase
rbfA	ribosome-binding factor A
sucC_1	succinyl-CoA synthetase beta chain with ATP-grasp domain
ftsJ	cell division protein
pyrH	uridylate kinase
leuA	2-isopropylmalate synthase
seqA	negative modulator of initiation of replication
metL	bifunctional aspartokinase/homoserine dehydrogenase II]
rarA	putative ATPase
atpG	membrane-bound ATP synthase F1 sector gamma-subunit
rpoC	DNA-directed RNA polymerase subunit beta
yjeA	lysyl-tRNA synthetase
pepQ	Xaa-Pro dipeptidase
nusA	transcription termination/antitermination factor NusA
mrdA	penicillin-binding protein 2
rpsE	30S ribosomal protein S5
cysE	serine acetyltransferase
udp	uridine phosphorylase
metK	S-adenosylmethionine synthetase
ffh	signal recognition particle protein
accD	acetylCoA carboxylase
yfcD	NUDIX hydrolase
infC	translation initiation factor IF-3
rluC	23S rRNA pseudouridylate synthase C
parC	topoisomerase IV subunit A
mlaE	putative organic solvent tolerance protein
rph	ribonuclease PH
ubiA	4-hydroxybenzoate octaprenyltransferase
zwf	glucose-6-phosphate dehydrogenase
dksA	RNA polymerase-binding transcription factor
menB	naphthoate synthase MenB
dnaN	DNA polymerase III
hslO	heat shock protein
tsf	elongation factor Ts
ilvC	ketol-acid reductoisomerase
gidA	glucose-inhibited division protein A
gpmA	phosphoglyceromutase
surA	chaperone precursor (peptidyl-prolyl cis-trans isomerase)
gntY	putative thioredoxin-like protein
group_68976	putative lipoprotein
guaB	inosine 5'-monophosphate dehydrogenase
rplM	50S ribosomal protein L13
glnB	nitrogen regulatory protein P-II 1
coaBC	bifunctional phosphopantothenoylcysteine decarboxylase/phosphopantothenate synthase
sdhD	succinate dehydrogenase hydrophobic membrane anchor protein
rplQ	50S ribosomal protein L17
ybaD	putative regulatory protein
fruB	multiphosphoryl transfer protein [includes: phosphocarrier protein Hpr; fructose-specific PTS system EIIA component]
ribF	riboflavin biosynthesis protein [includes: riboflavin kinase; FMN adenylyltransferase]
argG	argininosuccinate synthetase
fabZ	(3R)-hydroxymyristoyl-ACP dehydratase
groL	chaperonin Cpn60
selD	selenophosphate synthetase
slyX	protein SlyX
yabB	cell division protein MraZ
murD	UDP-N-acetylmuramoylalanine--D-glutamate ligase
pepD	aminoacyl-histidine dipeptidase
tig	trigger factor
lolE	lipoprotein-releasing system transmembrane protein
recQ_2	ATP-dependent DNA helicase RecQ
nfo	endonuclease IV
pth	Peptidyl-tRNA hydrolase
xerC_2	tyrosine recombinase
zapB	cell division factor ZapB
trpB	tryptophan synthase
uppP	undecaprenyl pyrophosphate phosphatase
gcvR	glycine cleavage system transcriptional repressor
gltX	glutamyl-tRNA synthetase
tatA	twin arginine translocase protein A
murG	UDP-N-acetylglucosamine--N-acetylmuramyl-(penta pe ptide pyrophosphoryl-undecaprenol N-acetylglucosamine transferase
yqgF	putative holliday junction resolvase
galT	galactose-1-phosphate uridylyltransferase
norV	anaerobic nitric oxide reductase flavorubredoxin
yhbH	putative sigma(54) modulation protein
hha	hemolysin expression-modulating protein
dnaC	DNA replication protein
hemN_2	coproporphyrinogen III oxidase
yciN	protein
ispA	geranyltranstransferase
yaeL	zinc metallopeptidase RseP
ugpE	sn-Glycerol-3-phosphate ABC transporter, permease protein
lpp_1	murein lipoprotein
relA	GTP pyrophosphokinase
yheU	putative enolase
proP_1	ProP effector protein
dcd	2'-deoxycytidine 5'-triphosphate deaminase
nusG	transcription antitermination protein NusG
rpsT	30S ribosomal protein S20
gmhA	phosphoheptose isomerase
grxC	glutaredoxin 3
moaC	molybdenum cofactor biosynthesis protein C
truA	tRNA pseudouridine synthase A
nanT_1	sialic acid transporter
rplA	50S ribosomal protein L1
xseB	exodeoxyribonuclease 7 small subunit
cvpA	colicin V production protein
rpsU	30S ribosomal protein S21
vacJ	lipoprotein
mlaC	putative organic solvent tolerance protein
hupA	DNA-binding protein HU-alpha
yggS	putative amino acid racemase
mnmA	tRNA-specific 2-thiouridylase MnmA
smpB	SsrA-binding protein
rpmE	50S ribosomal protein L31
yrbA	BolA family transcriptional regulator
group_69042	signal transduction protein
rpsP	30S ribosomal protein S16
truC	tRNA pseudouridine synthase C
ybaK	protein YbaK containing prolyl-tRNA synthetase associated domain
accA	acetyl-CoA carboxylase
hcp	hydroxylamine reductase
hupB	DNA-binding protein HU
yfgL	putative dehydrogenase
cpxR	transcriptional regulatory protein CpxR
deoD	purine nucleoside phosphorylase
gpt	xanthine-guanine phosphoribosyltransferase
rpoZ	RNA polymerase omega subunit
cysU	sulfate
galS	DNA-binding transcriptional regulator GalS
sdhC	succinate dehydrogenase cytochrome b556 large membrane subunit
dapD	2,3,4,5-tetrahydropyridine-2,6-carboxylate N-succinyltransferase
hslV	ATP-dependent hslVU protease peptidase subunit HslV
ppa	inorganic pyrophosphatase
dut	deoxyuridine 5'-triphosphate nucleotidohydrolase
rpsQ	30S ribosomal protein S17
pal	peptidoglycan-associated outer membrane lipoprotein
arcA	aerobic respiration control protein ArcA
malQ	4-alpha-glucanotransferase
ybbN	thioredoxin-like protein
purM	phosphoribosylaminoimidazole synthetase
pyrI	aspartate carbamoyltransferase regulatory subunit
purE	phosphoribosylaminoimidazole carboxylase catalytic subunit
frdA	fumarate reductase flavoprotein subunit
psiE	protein psie
coaD	phosphopantetheine adenylyltransferase
serB	phosphoserine phosphatase SerB
ptsH	phosphohistidinoprotein-hexose phosphotransferase component of PTS system
rsgA	ribosome-associated GTPase
wzxE	lipid III flippase
qseE	sensor-like histidine kinase YfhK
ycbG	putative dehydrogenase
lysA	diaminopimelate decarboxylase
aroF	phospho-2-dehydro-3-deoxyheptonate aldolase
dnaB	replicative DNA helicase
yceG	putative aminodeoxychorismate lyase
yhbU_2	protease yhbU
ilvH	acetolactate synthase 3 regulatory subunit
secB	preprotein translocase subunit SecB
pgpA	phosphatidylglycerophosphatase A
queC	queuosine biosynthesis protein QueC
oppD	oligopeptide ABC transporter ATP-binding protein
yhgN	dITP- and XTP- hydrolase
yejM	putative sulfatase
group_69090	putative hydrolase
ribA	GTP cyclohydrolase II
nhaA	Na( )/H( ) antiporter 1
hemC	porphobilinogen deaminase
tmk	thymidylate kinase
dapF	diaminopimelate epimerase
yiaD	putative outer membrane protein
aroB	3-dehydroquinate synthase
plsC	1-acylglycerol-3-phosphate O-acyltransferase
srlR	glucitol operon repressor
hemE	uroporphyrinogen decarboxylase
yfgM	conserved protein, UPF0070 family
htrA	protease Do precursor
rnhA	ribonuclease H
fis	DNA-binding protein Fis
nlpB	lipoprotein
exbD	biopolymer transport protein
fkpB	FkbB-type 16 kD peptidyl-prolyl cis-trans isomerase
moaB	molybdenum cofactor biosynthesis protein B
sanA	vancomycin sensitivity SanA protein
mlaD	phospholipid ABC transporter substrate-binding protein
xerD_1	tyrosine recombinase
rplO	50S ribosomal protein L15
rpmB	50S ribosomal protein L28
yhhQ	inner membrane protein
ptsN	PTS system transporter subunit IIA-like nitrogen-regulatory protein PtsN
ubiB	ubiquinone biosynthesis protein
dapA	dihydrodipicolinate synthase
pmbA	putative modulator of DNA gyrase
truB	tRNA pseudouridine synthase B
tatE	Sec-independent protein translocase protein
cysD	sulfate adenylyltransferase
cysQ	cysQ protein
ybeD	protein YbeD
tadA	tRNA-specific adenosine deaminase
yibN	putative rhodanase-like exported protein
ribH	6,7-dimethyl-8-ribityllumazine synthase
yihD	protein YihD
gltD_1	glutamate synthase (NADPH) small subunit
narQ	nitrate/nitrite sensor protein NarQ
btuF	vitamin B12-binding protein
mutL	DNA mismatch repair protein
cmoA	protein YecO
cyoC	cytochrome o ubiquinol oxidase subunit III
livF	leucine/isoleucine/valine transporter ATP-binding subunit
murE	UDP-N-acetylmuramoylalanyl-D-glutamate--2, 6-diaminopimelate ligase
argR	arginine repressor
bglX	periplasmic beta-glucosidase
lspA	lipoprotein signal peptidase
ybhQ	inner membrane protein
zntR	putative Zn(II)-responsive regulator
pstS	phosphate ABC transporter substrate-binding protein
metE	5- methyltetrahydropteroyltriglutamate/homocysteine S-methyltransferase
lolB	outer membrane lipoprotein LolB
group_69148	putative acetyltransferase
baeR	two-component response regulator
metI	D-methionine ABC transporter permease
rfaF	ADP-heptose--LPS-heptosyltransferase II
glpC	anaerobic glycerol-3-phosphate dehydrogenase subunit C
yheO	putative DNA-binding transcriptional regulator
ytfK	conserved protein, DUF1107 family
group_69155	putative transcriptional regulator
rpmA	50S ribosomal protein L27
ispD	2-C-methyl-D-erythritol 4-phosphate cytidylyltransferase
group_69158	sterol-binding domain-containing protein
pyrE	orotate phosphoribosyltransferase
ygdD	inner membrane protein YgdD
recD	exodeoxyribonuclease V subunit alpha
rplL	50S ribosomal protein L7/L12
damX	DamX protein
mog	molybdopterin biosynthesis Mog protein
modE_1	transcriptional regulator
fdx	ferredoxin
metA	homoserine O-succinyltransferase
ybgF	putative tetratricopeptide repeat exported protein
rplW	50S ribosomal protein L23
yaeB	methyltransferase
atpH	ATP synthase subunit delta
degS	protease
ubiX	3-octaprenyl-4-hydroxybenzoate carboxy-lyase
nudE	ADP compounds hydrolase
murF	UDP-N-acetylmuramoyl-tripeptide--D-alanyl-D-ala ni ne ligase
rdoA	putative regulatory protein kinase
virK	virulence protein
moaE	molybdopterin converting factor subunit 2
mutH	DNA mismatch repair protein
rpmF	50S ribosomal protein L32
ftsB	cell division protein
ybdD	conserved protein, DUF466 family
group_69183	oxidative stress defense protein
ybeY	metalloprotease
yfbV	inner membrane protein
smpA	putative outer membrane assembly lipoprotein
sspB	stringent starvation protein B
yidH	inner membrane protein
cydD	ABC transporter ATP-binding protein/permease
galR	galactose operon repressor
yihI	GTPase activator
lpxB	lipid-A-disaccharide synthase
queA	S-adenosylmethionine--tRNA ribosyltransferase-isomerase
yfbR	5'-nucleotidase
fdhE	putative formate dehydrogenase formation protein
yheV	protein
dgkA	diacylglycerol kinase
hemH	ferrochelatase
group_69201	hypothetical protein
ygcM	6-pyruvoyl tetrahydrobiopterin synthase
cysN	sulfate adenylyltransferase
ppiB	peptidyl-prolyl cis-trans isomerase B
argB	acetylglutamate kinase
rpsF	30S ribosomal protein S6
kdsC	3-deoxy-D-manno-octulosonate 8-phosphate phosphatase
sugE	quaternary ammonium compound-resistance protein
thiL	thiamine-monophosphate kinase
osmY_2	periplasmic protein
metF	5,10-methylenetetrahydrofolate reductase
nirD	nitrite reductase (NAD(P)H) small subunit
amiA	N-acetylmuramoyl-L-alanine amidase
clpB	protein disaggregation chaperone
metB	cystathionine gamma-synthase
rpmD	50S ribosomal protein L30
ybhC	acyl-CoA thioester hydrolase
fieF	ferrous-iron efflux pump
ymdB	putative DNA and/or RNA unwinding protein
dnaQ	DNA polymerase III subunit epsilon
ispE	4-diphosphocytidyl-2-C-methyl-D-erythritol kinase
iscU	NifU-like protein
ygaD	competence damage-inducible protein A
aroL	shikimate kinase
lpxC	UDP-3-O-[3-hydroxymyristoyl] N-acetylglucosamine deacetylase
proC	pyrroline-5-carboxylate reductase
gntK	gluconate kinase
cysC	adenosine 5-phosphosulfate kinase
ydhD	monothiol glutaredoxin YdhD
phoU	phosphate transport system regulatory protein PhoU
rffM	UDP-N-acetyl-D-mannosaminuronic acid transferase
lptC	putative organic solvent tolerance protein
purH	bifunctional phosphoribosylaminoimidazolecarboxamide formyltransferase/IMP cyclohydrolase
ftsK	cell division protein FtsK
comM	Putative magnesium chelatase
nrfG	formate-dependent nitrite reductase complex subunit NrfG
group_8887	putative hydrolase
yfiH	putative inner membrane protein
yggU	conserved protein, UPF0235 family
acnB	bifunctional aconitate hydratase 2/2-methylisocitrate dehydratase
