# Supplementary material for: Systematic longitudinal survey of invasive Escherichia coli in England demonstrates a stable population structure only transiently disturbed by the emergence of ST131
Source: Genome Res. 2017 Aug;27(8):1437–49. doi: 10.1101/gr.216606.116 (PMC5538559; doi:10.1101/gr.216606.116)
Supplement: Supplemental Material [file supp_gr.216606.116_Supplemental_Data_S3.csv]

Gene	Annotation
mdtD	putative multidrug resistance protein
hsrA	major facilitator superfamily protein
yrbL	protein
zipA	cell division protein ZipA
bioA	adenosylmethionine-8-amino-7-oxononanoate aminotransferase
group_11722	phosphoglycerate mutase
rodZ	putative regulatory protein
group_11747	TetR family transcriptional regulator
ychO	invasin
sfsB	sugar fermentation stimulation protein B
macA_3	putative type I secretion system, inner membrane protein
ybjG	putative phosphatase
dnaK_1	chaperone
ppdD	prepilin peptidase dependent protein D precursor
secM	secretion monitor family proten
nagZ	Beta-hexosaminidase
exo	5'-3' exonuclease
yceB	putative lipoprotein
tesA	multifunctional acyl-CoA thioesterase I/protease I/lysophospholipase L1
aroG	phospho-2-dehydro-3-deoxyheptonate aldolase
gdhA	NADP-specific glutamate dehydrogenase
yebS	inner membrane protein
uvrC	UvrABC system protein C
yedW	transcriptional regulatory protein YedW
rapA	RNA polymerase-associated protein
fadI	fatty acid oxidation comple beta subunit (3-ketoacyl-CoA thiolase)
tdh_3	threonine 3-dehydrogenase NAD(P)-binding protein
ytfE	regulator of cell morphogenesis and NO signaling
sprT	protein SprT
cueR	DNA-binding transcriptional regulator CueR
purD	phosphoribosylglycineamide synthetase
sucA_1	2-oxoglutarate dehydrogenase E1 component
ppsA	phosphoenolpyruvate synthase
cheB	Chemotaxis response regulator protein-glutamate methylesterase
tyrP	tyrosine-specific transport protein
fliY	cystine transporter subunit
dnaE	DNA polymerase III subunit alpha
dxr	1-deoxy-D-xylulose 5-phosphate reductoisomerase
yacC	protein
apbE	thiamine biosynthesis lipoprotein
nudJ	putative NUDIX-family hydrolase
ycgM	putative hydrolase
yicH	AsmA family protein
mukF	chromosome partition protein
pyrB	aspartate carbamoyltransferase
ytfJ_2	protein YtfJ
holA	DNA polymerase III subunit delta
hypE	hydrogenase isoenzymes formation protein
fabI	enoyl-(acyl carrier protein) reductase
ybaW	thioesterase protein YbaW
gltC	DNA-binding transcriptional regulator IlvY
uvrD	DNA helicase II
yfjD	inner membrane protein, UPF0053 family
folD	5,10-methylene-tetrahydrofolate dehydrogenase
fucU	putative fuscose transport/metabolism protein
potA_1	spermidine/putrescine ABC transporter ATP-binding protein
yhbL	isoprenoid biosynthesis protein with amidotransferase-like domain
amiD	putative N-acetylmuramoyl-L-alanine amidase
yhbU_1	putative protease
murC	UDP-N-acetylmuramate:alanine ligase
fixA	electron transfer flavoprotein FixA
thrC	threonine synthase
yjjB	putative inner membrane protein YjjB
group_15740	putative C4-dicarboxylate anaerobic transporter
aroC	chorismate synthase
group_15759	putative peptidase
pepB	peptidase B (aminopeptidase B)
lepB	signal peptidase I
cobB	NAD-dependent deacetylase
fadR	fatty acid metabolism regulator protein
hnr	orphan two-component response regulator
cfa	cyclopropane-fatty-acyl-phospholipid synthase
rfaD	ADP-glyceromanno-heptose 6-epimerase RfaD
ugpA	glycerol-3-phosphate ABC transporter permease
envZ	osmolarity sensor protein EnvZ
ycbC	inner membrane protein
pflB2	formate acetyltransferase 1
glnG	nitrogen regulation protein NR(I)
uspD	universal stress protein D
lptF_2	putative permease
ytfH	putative transcriptional regulator YtfH
entH	esterase
hypD	hydrogenase isoenzymes formation protein
sapF	peptide ABC transporter ATP-binding protein
hdfR	LysR-family transcriptional regulator (H-NS-dependent flhD regulator)
rmuC	DNA recombination protein
ubiD	3-octaprenyl-4-hydroxybenzoate carboxy-lyase
hemG	protoporphyrinogen oxidase
ispB	octaprenyl-diphosphate synthase
group_15961	putative radical SAM protein
proA	gamma-glutamyl phosphate reductase
rng	ribonuclease G
yrdA	putative transferase
yfjG	putative oligoketide cyclase/lipid transport protein
cydC	ABC transporter ATP-binding protein/permease
sdaB	L-serine dehydratase 2
yafS	S-adenosyl-L-methionine-dependent methyltransferase
fepB	ferrienterobactin-binding periplasmic protein
mscL	large-conductance mechanosensitive channel
fdhD	formate dehydrogenase accessory protein
ppc	phosphoenolpyruvate carboxylase
truD	tRNA pseudouridine synthase D
slt	murein transglycosylase
deoA	thymidine phosphorylase
leuB	3-isopropylmalate dehydrogenase
csrD	putative signal transduction protein
ybhO	putative phospholipase
cydA	cytochrome d ubiquinol oxidase subunit 1
ybgE	inner membrane protein
artI	arginine ABC transporter, substrate-binding protein
group_17102	nucleotide di-P-sugar epimerase or dehydratase
yobH	protein
yebC	YebC/PmpR family DNA-binding regulatory protein
aspS	aspartyl-tRNA synthetase
cheY	Chemotaxis protein cheY
speE	spermidine synthase
mraW	S-adenosyl-methyltransferase MraW
djlA	Dna-J like membrane chaperone protein
deoC	deoxyribose-phosphate aldolase
prfC	peptide chain release factor 3
yjjG	5'-nucleotidase (nucleoside 5'-monophosphate phosphohydrolase)
cysL	LysR family transcriptional regulator
yeiH	inner membrane protein
ackA	acetate/propionate kinase
ligA	DNA ligase
cysK	cysteine synthase A
ppx	exopolyphosphatase
ycfU	outer membrane-specific lipoprotein transporter subunit LolC
purB	adenylosuccinate lyase
yciI	putative cytoplasmic protein YciI
iclR	IclR family transcriptional regulator
alr	alanine racemase
aphA	acid phosphatase/phosphotransferase
dipZ	thiol:disulfide interchange protein
pntA	NAD(P) transhydrogenase subunit alpha
gloA	glyoxalase I
oxaA	inner membrane protein
yidG	inner membrane protein
slmA	nucleoid occlusion protein
livH	high-affinity branched-chain amino acid ABC transporter permease
glgB	1,4-alpha-glucan-branching protein
glgP	glycogen phosphorylase
pckA	phosphoenolpyruvate carboxykinase
hslR	heat shock protein
yhfK	inner membrane protein
mukB	chromosome partition protein
sodA	Mn dependent superoxide dismutase
fabR	TetR-family transcriptional regulator
rlpA	rare lipoprotein A
ygbA	protein
hycE	formate hydrogenlyase subunit E
recJ	single-stranded DNA-specific exonuclease
pepP	proline aminopeptidase II
ygfA	5,10-methenyltetrahydrofolate synthetase
psiF	phosphate starvation-inducible protein
proY	proline-specific permease
rnb	exoribonuclease II
recR	recombination and repair protein RecR
mug	G/U mismatch-specific DNA glycosylase
garL	2-dehydro-3-deoxyglucarate aldolase
eptb	phosphoethanolamine transferase
ilvD	dihydroxy-acid dehydratase
rho	transcription termination factor Rho
wzzE	enterobacterial common antigen (ECA) polysaccharide chain length modulation protein
rffD	UDP-N-acetyl-D-mannosamine dehydrogenase
pldB	lysophospholipase L2
yigM	membrane protein YigM
yigZ	elongation factor
yhbE	transporter
kdsD_1	D-arabinose 5-phosphate isomerase
lgt	prolipoprotein diacylglyceryl transferase
exbB	biopolymer transport protein
qseB	two-component system response regulator
parE	topoisomerase IV subunit B
grpE	heat shock protein
trxB	thioredoxin reductase
ybjD	nucleoside triphosphate hydrolase domain
fucO	lactaldehyde reductase (propanediol oxidoreductase)
dusB	tRNA-dihydrouridine synthase B
mfd	transcription-repair coupling factor
pnp	polynucleotide phosphorylase
folA	dihydrofolate reductase
yheS	ABC transporter ATP-binding protein
rpoD	RNA polymerase
entS	enterobactin exporter
ndpA	nucleoid-associated protein
yfeH	sodium/bile acid symporter family (mazG-like)
yijE	transporter
yfiF	methyltransferase
cysJ	sulfite reductase (NADPH) flavoprotein alpha subunit
tolB	translocation protein TolB
galK	galactokinase
modC	molybdenum ABC transporter ATP-binding protein
bioB	biotin synthetase
ybhL	inner membrane protein
ybhS	ABC transporter permease
rutR	TetR family transcriptional regulator
ybiJ	protein
bssR	biofilm formation regulatory protein BssR
group_19240	TPR repeat-containing protein
ybjQ	conserved protein, UPF0145 family
yohC	inner membrane protein
mrp	ATPase
ydjA	putative nitroreductase
group_19255	NUDIX-family hydrolase
kdgR_1	IclR-family transcriptional regulator
yebF	putative lipoprotein
group_19261	DNA damage-inducible protein YebG
msbB	Lipid A biosynthesis (KDO)2-(lauroyl)-lipid IVA acyltransferase
ruvA	holliday junction ATP-dependent DNA helicase
yecA	metal-binding protein
proS	prolyl-tRNA synthetase
skp	chaperone protein
yadS	putative membrane protein YadS
clcA	H( )/Cl(-) exchange transporter
fhuC	ferrichrome transport ATP-binding protein
lpdA	dihydrolipoamide dehydrogenase
zapD	FtsZ stabilizer
yacG	zinc-binding protein
ftsI	peptidoglycan synthetase FtsI
fruR	transcriptional regulator of the control of carbon and energy metabolism GalR/LacI family
apaG	ApaG protein
carA	carbamoyl phosphate synthase small subunit
ileS	isoleucyl-tRNA synthetase
yaaH	putative membrane protein YaaH
yjjP	structural protein
fruK	1-phosphofructokinase
eco	ecotin
nrdA	ribonucleoside-diphosphate reductase
nuoB	NADH dehydrogenase I subunit B
pta	phosphate acetyltransferase
hisM	histidine transport system permease HisM
purF	amidophosphoribosyltransferase
folC	bifunctional FolC protein [includes: folylpolyglutamate synthase; dihydrofolate synthase]
usg	putative semialdehyde dehydrogenase
cysZ	putative sulfate transport protein
dapE	succinyl-diaminopimelate desuccinylase
hda	DnaA family protein Hda
purN	phosphoribosylglycinamide formyltransferase 1
ndk	nucleoside diphosphate kinase
hscB	co-chaperone HscB
yfhA	two component system DNA-binding response regulator
yfhB	HAD hydrolase YfhB
murR	RpiR-family transcriptional regulator
mdoG	glucans biosynthesis protein G
fabD	malonyl CoA-acyl carrier protein transacylase
ycfH	metallodependent hydrolase
emtA	membrane-bound lytic murein transglycosylase E
narK	nitrite extrusion protein 1
narI	respiratory nitrate reductase 1 subunit gamma
hns	H-NS histone family protein
aceA	isocitrate lyase
group_19360	putative transporter
lysC	lysine-sensitive aspartokinase III
malG	maltose transporter permease
plsB	glycerol-3-phosphate acyltransferase
uvrA	excision nuclease subunit A
fdhF_1	formate dehydrogenase-H subunit alpha
yjeS	electron transport protein YjeS
miaA	tRNA delta-2-isopentenylpyrophosphate (IPP) transferase
rnr	exoribonuclease R
rnt	ribonuclease T
pykF	pyruvate kinase
pstB	ATP-binding component of high-affinity phosphate-specific ABC transport system
hslS	small heat shock protein B
recG	ATP-dependent DNA helicase RecG
spoU	tRNA (guanosine-2'-O)-methyltransferase
yicG	inner membrane protein
yibP	membrane protein YibP
trmL	putative RNA-methyltransferase
lldP	L-lactate permease
livG	high-affinity branched-chain amino acid ABC transporter ATP-binding protein
asd	aspartate-semialdehyde dehydrogenase
glgC	glucose-1-phosphate adenylyltransferase
aroK	shikimate kinase I
dam	DNA adenine methylase
nirC	nitrite transporter
nirB	nitrite reductase [NAD(P)H] large subunit
yhfA	OsmC family protein
yccF	putative inner membrane protein YccF
aspC_1	aspartate aminotransferase
group_19438	hypothetical protein
himD	integration host factor
aroA	3-phosphoshikimate 1-carboxyvinyltransferase
dsbA	thiol:disulfide interchange protein
engB	GTP-binding protein
dtd	D-tyrosyl-tRNA(Tyr) deacylase
priA	primosome assembly protein PriA
argH	argininosuccinate lyase
lptG_2	putative permease
ridA	endoribonuclease L-PSP
fklB	FkbP-type 22 kDa peptidyl-prolyl cis-trans isomerase
fepD	iron-enterobactin transporter membrane protein
entB	isochorismatase
dacA	D-alanyl-D-alanine carboxypeptidase
nadD	nicotinic acid mononucleotide adenylyltransferase
leuS	leucyl-tRNA synthetase
corC	magnesium and cobalt efflux protein
miaB	tRNA-i(6)A37 thiotransferase enzyme MiaB
group_19477	LexA regulated protein
surE	stationary phase survival protein SurE
hycA	formate hydrogenlyase regulatory protein
hycB	formate hydrogenlyase subunit 2
mltB	murein hydrolase B
csrA	carbon storage regulator
lysS_1	lysyl-tRNA synthetase
prfB	peptide chain release factor 2
gcvT	aminomethyltransferase (glycine cleavage system protein)
zapA	Z-ring-associated protein
fba	fructose-bisphosphate aldolase
speA	arginine decarboxylase
yaiZ	putative membrane protein YaiZ
ddlA	D-alanine--D-alanine ligase
group_19512	hypothetical protein
sapB_2	peptide ABC transporter permease
tgt	tRNA-guanine transglycosylase
yajG	lipoprotein YajG precursor
ppiD	peptidyl-prolyl cis-trans isomerase D
ybaJ	putative cytoplasmic protein
glnE	bifunctional glutamine-synthetase adenylyltransferase/deadenyltransferase
dppD	dipeptide ABC transporter ATP-binding protein
rhlB	putative ATP-dependent RNA helicase
wecF	Putative ECA polymerase
cyaA	adenylate cyclase
fadB	multifunctional fatty acid oxidation complex subunit alpha
diaA	DnaA initiator-associating protein DiaA
yhbT	sterol-binding protein
mtr	tryptophan-specific transport protein
rimP	ribosome maturation protein RimP
glmM	phosphoglucosamine mutase
yhbY	putative RNA-binding protein
yrbF	ABC transporter ATP-binding protein
rpoN	RNA polymerase sigma-54 factor (sigma-N)
ivy	inhibitor of vertebrate lysozyme precursor
ygdR_2	lipoprotein
recC	exodeoxyribonuclease V gamma subunit
icc	putative phosphoesterase
nudF	ADP-ribose pyrophosphatase
tolC	outer membrane channel protein
ygiB	putative inner membrane protein
gsp_2	glutathionylspermidine synthase
ygiE	zinc transporter ZupT
panF	sodium/panthothenate symporter
gidB	glucose inhibited division protein
viaA	protein ViaA (VWA domain protein interacting with AAA ATPase)
ravA	regulatory ATPase RavA
kup	kup system potassium uptake protein
yeeZ	protein YeeZ
ppnK	inorganic polyphosphate/ATP-NAD kinase
corE	putative magnesium transport protein
trmD	tRNA (guanine-1-)-methyltransferase
thiC	thiamine biosynthesis protein ThiC
lolA	outer-membrane lipoprotein carrier protein
clpS	ATP-dependent Clp protease adaptor protein
syd	putative SecY-interacting protein
fucR	FucR family transcriptional regulator
ygdL	HesA/MoeB/ThiF family protein
coaA	pantothenate kinase
pepT	peptidase T
mscS	mechanosensitive channel MscS
yaiI	putative cytoplasmic protein
pncB	nicotinate phosphoribosyltransferase
argD	bifunctional N-succinyldiaminopimelate-aminotransferase/acetylornithine transaminase protein
mrcB	penicillin-binding protein 1B [includes: penicillin-insensitive transglycosylase; penicillin sensitive transpeptidase]
spr	lipoprotein
gyrA	DNA gyrase subunit A
dinF	DNA-damage-inducible SOS response protein
pcnB	poly(A) polymerase
yohJ	putative effector of murein hydrolase LrgA
dxs	1-deoxy-D-xylulose-5-phosphate synthase
ftsA	cell division protein FtsA
ydhO	putative exported hydrolase
obgE	GTPase ObgE
cysA	sulfate ABC transporter, ATP-binding protein
rlmL	putative RNA methylase
glgX	glycogen debranching protein
ybhR	ABC transporter permease
rpsS	30S ribosomal protein S19
ytjA	protein
rplR	50S ribosomal protein L18
groS	10 kDa chaperonin (Protein Cpn10) (groES protein)
atpE	membrane-bound ATP synthase F0 sector subunit c
rpmH	50S ribosomal protein L34
rpsL	30S ribosomal protein S12
rpmG	50S ribosomal protein L33
map	methionine aminopeptidase
nanA	N-acetylneuraminate lyase
argA	amino acid acetyltransferase
cydB	cytochrome d ubiquinol oxidase subunit 2
yfiO	outer membrane protein assembly complex subunit YfiO
menA	1,4-dihydroxy-2-naphthoate octaprenyltransferase
ssb_1	single-strand binding protein
ytfL	putative transporter
iscA	iron-sulfur cluster assembly protein
rplF	50S ribosomal protein L6
sms	DNA repair protein RadA
fdoI	formate dehydrogenase, cytochrome b556(fdo) subunit
rpoH	component of RNA polymerase
rpsD	30S ribosomal protein S4
hemL	glutamate-1-semialdehyde 2,1-aminomutase
trmE	tRNA modification GTPase TrmE
efp	elongation factor P (EF-P)
kdtA	3-deoxy-D-manno-octulosonic-acid transferase
prc	tail-specific protease
sthA	soluble pyridine nucleotide transhydrogenase
rpsI	30S ribosomal protein S9
serA	D-3-phosphoglycerate dehydrogenase
ribC	riboflavin synthase subunit alpha
dnaA	chromosomal replication initiation protein
lpxA	acyl-[acyl-carrier-protein]--UDP-N-acetylglucos am ine O-acyltransferase
rpsK	30S ribosomal protein S11
ispH	4-hydroxy-3-methylbut-2-enyl diphosphate reductase
coaE	dephospho-CoA kinase
yccV	DNA-binding protein
yfgB	radical SAM protein
tolQ	colicin import protein
srmB	ATP-dependent RNA helicase
glmU	bifunctional protein GlmU [includes: UDP-N-acetylglucosamine pyrophosphorylase; glucosamine-1-phosphate N-acetyltransferase]
rpsC	30S ribosomal protein S3
secD	protein-export protein
glmS	glucosamine--fructose-6-phosphate aminotransferase
ygdQ_2	integral membrane transport protein
yhcB	cytochrome d ubiquinol oxidase subunit III
ftsX	cell division protein FtsX
atpA	ATP synthase subunit alpha
apt	adenine phosphoribosyltransferase
yfbU	YfbU family protein
yadF	carbonic anhydrase 2 YadF
gmk	guanylate kinase
yifK	amino acid permease
rlmB	23S rRNA (guanosine-2'-O-)-methyltransferase rlmB
crp	cyclic AMP receptor protein
glnA	glutamine synthetase
hypA	hydrogenase nickel incorporation protein
rplK	50S ribosomal protein L11
trkH2	trk system potassium uptake protein TrkH
rpiA	ribose-5-phosphate isomerase A
rpsG	30S ribosomal protein S7
cysS	cysteinyl-tRNA synthetase
lptB	lipopolysaccharide ABC transporter
rimM	16S rRNA-processing protein RimM
fldA	flavodoxin 1
pyrG	CTP synthetase
alaS	alanyl-tRNA synthetase
ribB	3,4-dihydroxy-2-butanone 4-phosphate synthase
rplI	50S ribosomal protein L9
lexA	LexA repressor
rplE	50S ribosomal protein L5
gpsA	glycerol-3-phosphate dehydrogenase
fdoH	formate dehydrogenase-O
glnL	nitrogen regulation protein NR(II) (two-component system sensor kinase)
rpsB	30S ribosomal protein S2
glyQ	glycine tRNA synthetase
atpF	membrane-bound ATP synthase F0 sector subunit b
mreD	rod shape-determining protein
yadR	iron-sulfur cluster insertion protein ErpA
yaeH	putative structural protein
yhbN	lipopolysaccharide transport periplasmic protein LptA
group_68783	tetratricopeptide repeat protein
recA	recombinase A
dnaK_2	chaperone protein DnaK (Heat shock protein 70) (Heat shock 70 kDaprotein) (HSP70)
mtn	MTA/SAH nucleosidase
trpS	tryptophanyl-tRNA synthetase
hflK	HflK protein
gpmI	2,3-bisphosphoglycerate-independent phosphoglycerate mutase
ubiE	ubiquinone/menaquinone biosynthesis methyltransferase
crr	glucose-specific PTS system EIIA component
murA	UDP-N-acetylglucosamine L-carboxyvinyltransferase
thiI	thiamine biosynthesis protein ThiI
atpD	ATP synthase subunit beta
iscS	cysteine desulfurase
ftsH	cell division protein
hscA	chaperone protein HscA
rpoE	RNA polymerase sigma factor RpoE
dnaG	DNA primase
galE	UDP-galactose-4-epimerase
clpP	ATP-dependent Clp protease proteolytic subunit
metR	trans-activator of metE and metH (LysR-family transcriptional regulator)
lipB	lipoate-protein ligase B
ftsW	cell division protein FtsW
pssA	phosphatidylserine synthase
ftsZ	cell division protein FtsZ
pstC	phosphate transporter permease subunit PstC
glnK	glutamine synthetase
atpB	membrane-bound ATP synthase F0 sector subunit a
cysG	siroheme synthase [includes: uroporphyrinogen-III C-methyltransferase; precorrin-2 dehydrogenase; sirohydrochlorin ferrochelatase]
group_68811	putative aminotransferase
folE	GTP cyclohydrolase I FolE
ftsE	cell division ATP-binding membraine protein FtsE
tldD	TldD protein
rplD	50S ribosomal protein L4
rpsN	30S ribosomal protein S14
hslU	ATP-dependent hslVU protease ATP-binding subunit HslU
pfkA	6-phosphofructokinase
ybeZ	PhoH-like protein
rplP	50S ribosomal protein L16
nagA	N-acetylglucosamine-6-phosphate deacetylase
accB	biotin carboxyl carrier protein of acetyl-CoA carboxylase
sucD_1	succinyl-CoA ligase subunit alpha
nikR	nickel responsive regulator
rpe	ribulose-phosphate 3-epimerase
metN	D-methionine ABC transporter ATP-binding protein
lipA	lipoyl synthase LipA
rnpA	ribonuclease P protein component
rpoB	DNA-directed RNA polymerase subunit beta
engD	GTP-binding protein
group_68831	putative outer membrane protein assembly factor
fusA1	translation elongation factor G
mdh	malate dehydrogenase
sapC	peptide ABC transporter permease
rpsJ	30S ribosomal protein S10
tal2	transaldolase B
gapA	glyceraldehyde 3-phosphate dehydrogenase A
nagC	N-acetylglucosamine repressor
prmA	50S ribosomal protein L11 methyltransferase
recF	DNA replication and repair protein
mraY	phospho-N-acetylmuramoyl-pentapeptide- transferase
thyA	thymidylate synthetase
rplN	50S ribosomal protein L14
tpiA	triosephosphate isomerase
cyoE	protoheme IX farnesyltransferase
cpxA	two-component sensor kinase
ampG	peptidoglycan monomer (N-acetylglucosamine-1,6-anhydro-N-acetylmuramic acid-tetrapeptide) uptake protein (major facilitator superfamily protein)
era_1	GTP-binding protein Era
asnC	regulatory protein AsnC
rplB	50S ribosomal protein L2
metQ	D-methionine-binding transport system MetQ precursor
rraA	ribonuclease activity regulator protein RraA
gcvA	putative transcriptional regulator of glycine cleavage system
nikB	nickel ABC-transporter, permease protein
rpoA	DNA-directed RNA polymerase subunit alpha
msbA	lipid A export permease MsbA
hemB	delta-aminolevulinic acid dehydratase
nrdB	ribonucleotide-diphosphate reductase subunit beta
folB	bifunctional dihydroneopterin aldolase/dihydroneopterin triphosphate 2'-epimerase
yohK_1	membrane protein LrgB-like family
gshA	glutamate--cysteine ligase
secE	preprotein translocase subunit SecE
glnD	[protein-PII] uridylyltransferase
trxA	thioredoxin
frdB	fumarate reductase iron-sulfur subunit
rsuA	16S rRNA pseudouridylate synthase A
phoB	phosphate regulon two-component system, response regulator
rplJ	50S ribosomal protein L10
asnB	asparagine synthetase B
rplV	50S ribosomal protein L22
nusB	N utilization substance protein B
ybeB	putative ACR
secF	preprotein translocase subunit SecF
yajC	SecYEG protein translocase auxillary subunit
yeeX	putative alpha helix protein
fabB	3-oxoacyl-ACP synthase
mrdB	rod shape-determining protein RodA
yafK	membrane protein
purA	adenylosuccinate synthetase
tatC	Sec-independent protein translocase protein
glyS	glycine-tRNA synthetase, beta subunit
nadR	transcriptional regulator
rplC	50S ribosomal protein L3
mreB	rod shape-determining protein MreB
fabA	3-hydroxydecanoyl-ACP dehydratase
lrp_1	leucine-responsive transcriptional regulator
rplU	50S ribosomal protein L21
glgA	glycogen synthase
uppS	undecaprenyl pyrophosphate synthetase
rdgC	exonuclease RdgC
ybeA	putative cytoplasmic protein YbeA
ftsL	cell division protein FtsL
rplX	50S ribosomal protein L24
pcm	protein-L-isoaspartate O-methyltransferase
valS	valyl-tRNA synthetase
yifE	protein YifE
aspA	aspartate ammonia-lyase
aceE	pyruvate dehydrogenase E1 component
hldE	bifunctional protein HldE [includes: D-beta-D-heptose 7-phosphate kinase; D-beta-D-heptose 1-phosphate adenosyltransferase]
pdhR_1	Transcriptional regulator protein
nudH	(di)nucleoside polyphosphate hydrolase
sspA	stringent starvation protein A
oxyR_2	DNA-binding transcriptional regulator OxyR
udk	uridine kinase
nagB_1	glucosamine-6-phosphate isomerase
atpI	F0F1 ATP synthase subunit I
sucB_1	dihydrolipoamide succinyltransferase component (E2)
metJ	transcriptional repressor protein MetJ
group_68909	exported protein YcbK
greA	transcription elongation factor GreA
yccA	putative carrier/transport protein
glyA	serine hydroxymethyltransferase
rbfA	ribosome-binding factor A
sucC_1	succinyl-CoA synthetase beta chain with ATP-grasp domain
ftsJ	cell division protein
pyrH	uridylate kinase
leuA	2-isopropylmalate synthase
seqA	negative modulator of initiation of replication
metL	bifunctional aspartokinase/homoserine dehydrogenase II]
rarA	putative ATPase
atpG	membrane-bound ATP synthase F1 sector gamma-subunit
rpoC	DNA-directed RNA polymerase subunit beta
yjeA	lysyl-tRNA synthetase
pepQ	Xaa-Pro dipeptidase
nusA	transcription termination/antitermination factor NusA
mrdA	penicillin-binding protein 2
rpsE	30S ribosomal protein S5
cysE	serine acetyltransferase
udp	uridine phosphorylase
metK	S-adenosylmethionine synthetase
ffh	signal recognition particle protein
accD	acetylCoA carboxylase
yfcD	NUDIX hydrolase
infC	translation initiation factor IF-3
rluC	23S rRNA pseudouridylate synthase C
parC	topoisomerase IV subunit A
mlaE	putative organic solvent tolerance protein
rph	ribonuclease PH
ubiA	4-hydroxybenzoate octaprenyltransferase
zwf	glucose-6-phosphate dehydrogenase
dksA	RNA polymerase-binding transcription factor
menB	naphthoate synthase MenB
dnaN	DNA polymerase III
hslO	heat shock protein
tsf	elongation factor Ts
ilvC	ketol-acid reductoisomerase
gidA	glucose-inhibited division protein A
gpmA	phosphoglyceromutase
surA	chaperone precursor (peptidyl-prolyl cis-trans isomerase)
gntY	putative thioredoxin-like protein
group_68976	putative lipoprotein
guaB	inosine 5'-monophosphate dehydrogenase
rplM	50S ribosomal protein L13
glnB	nitrogen regulatory protein P-II 1
coaBC	bifunctional phosphopantothenoylcysteine decarboxylase/phosphopantothenate synthase
sdhD	succinate dehydrogenase hydrophobic membrane anchor protein
rplQ	50S ribosomal protein L17
ybaD	putative regulatory protein
fruB	multiphosphoryl transfer protein [includes: phosphocarrier protein Hpr; fructose-specific PTS system EIIA component]
ribF	riboflavin biosynthesis protein [includes: riboflavin kinase; FMN adenylyltransferase]
argG	argininosuccinate synthetase
fabZ	(3R)-hydroxymyristoyl-ACP dehydratase
groL	chaperonin Cpn60
selD	selenophosphate synthetase
slyX	protein SlyX
yabB	cell division protein MraZ
murD	UDP-N-acetylmuramoylalanine--D-glutamate ligase
pepD	aminoacyl-histidine dipeptidase
tig	trigger factor
lolE	lipoprotein-releasing system transmembrane protein
recQ_2	ATP-dependent DNA helicase RecQ
nfo	endonuclease IV
pth	Peptidyl-tRNA hydrolase
xerC_2	tyrosine recombinase
zapB	cell division factor ZapB
trpB	tryptophan synthase
uppP	undecaprenyl pyrophosphate phosphatase
gcvR	glycine cleavage system transcriptional repressor
gltX	glutamyl-tRNA synthetase
tatA	twin arginine translocase protein A
murG	UDP-N-acetylglucosamine--N-acetylmuramyl-(penta pe ptide pyrophosphoryl-undecaprenol N-acetylglucosamine transferase
yqgF	putative holliday junction resolvase
galT	galactose-1-phosphate uridylyltransferase
norV	anaerobic nitric oxide reductase flavorubredoxin
yhbH	putative sigma(54) modulation protein
hha	hemolysin expression-modulating protein
dnaC	DNA replication protein
hemN_2	coproporphyrinogen III oxidase
yciN	protein
ispA	geranyltranstransferase
yaeL	zinc metallopeptidase RseP
ugpE	sn-Glycerol-3-phosphate ABC transporter, permease protein
lpp_1	murein lipoprotein
relA	GTP pyrophosphokinase
yheU	putative enolase
proP_1	ProP effector protein
dcd	2'-deoxycytidine 5'-triphosphate deaminase
nusG	transcription antitermination protein NusG
rpsT	30S ribosomal protein S20
gmhA	phosphoheptose isomerase
grxC	glutaredoxin 3
moaC	molybdenum cofactor biosynthesis protein C
truA	tRNA pseudouridine synthase A
nanT_1	sialic acid transporter
rplA	50S ribosomal protein L1
xseB	exodeoxyribonuclease 7 small subunit
cvpA	colicin V production protein
rpsU	30S ribosomal protein S21
vacJ	lipoprotein
mlaC	putative organic solvent tolerance protein
hupA	DNA-binding protein HU-alpha
yggS	putative amino acid racemase
mnmA	tRNA-specific 2-thiouridylase MnmA
smpB	SsrA-binding protein
rpmE	50S ribosomal protein L31
yrbA	BolA family transcriptional regulator
group_69042	signal transduction protein
rpsP	30S ribosomal protein S16
truC	tRNA pseudouridine synthase C
ybaK	protein YbaK containing prolyl-tRNA synthetase associated domain
accA	acetyl-CoA carboxylase
hcp	hydroxylamine reductase
hupB	DNA-binding protein HU
yfgL	putative dehydrogenase
cpxR	transcriptional regulatory protein CpxR
deoD	purine nucleoside phosphorylase
gpt	xanthine-guanine phosphoribosyltransferase
rpoZ	RNA polymerase omega subunit
cysU	sulfate
galS	DNA-binding transcriptional regulator GalS
sdhC	succinate dehydrogenase cytochrome b556 large membrane subunit
dapD	2,3,4,5-tetrahydropyridine-2,6-carboxylate N-succinyltransferase
hslV	ATP-dependent hslVU protease peptidase subunit HslV
ppa	inorganic pyrophosphatase
dut	deoxyuridine 5'-triphosphate nucleotidohydrolase
rpsQ	30S ribosomal protein S17
pal	peptidoglycan-associated outer membrane lipoprotein
arcA	aerobic respiration control protein ArcA
malQ	4-alpha-glucanotransferase
ybbN	thioredoxin-like protein
purM	phosphoribosylaminoimidazole synthetase
pyrI	aspartate carbamoyltransferase regulatory subunit
purE	phosphoribosylaminoimidazole carboxylase catalytic subunit
frdA	fumarate reductase flavoprotein subunit
psiE	protein psie
coaD	phosphopantetheine adenylyltransferase
serB	phosphoserine phosphatase SerB
ptsH	phosphohistidinoprotein-hexose phosphotransferase component of PTS system
rsgA	ribosome-associated GTPase
wzxE	lipid III flippase
qseE	sensor-like histidine kinase YfhK
ycbG	putative dehydrogenase
lysA	diaminopimelate decarboxylase
aroF	phospho-2-dehydro-3-deoxyheptonate aldolase
dnaB	replicative DNA helicase
yceG	putative aminodeoxychorismate lyase
yhbU_2	protease yhbU
ilvH	acetolactate synthase 3 regulatory subunit
secB	preprotein translocase subunit SecB
pgpA	phosphatidylglycerophosphatase A
queC	queuosine biosynthesis protein QueC
oppD	oligopeptide ABC transporter ATP-binding protein
yhgN	dITP- and XTP- hydrolase
yejM	putative sulfatase
group_69090	putative hydrolase
ribA	GTP cyclohydrolase II
nhaA	Na( )/H( ) antiporter 1
hemC	porphobilinogen deaminase
tmk	thymidylate kinase
dapF	diaminopimelate epimerase
yiaD	putative outer membrane protein
aroB	3-dehydroquinate synthase
plsC	1-acylglycerol-3-phosphate O-acyltransferase
srlR	glucitol operon repressor
hemE	uroporphyrinogen decarboxylase
yfgM	conserved protein, UPF0070 family
htrA	protease Do precursor
rnhA	ribonuclease H
fis	DNA-binding protein Fis
nlpB	lipoprotein
exbD	biopolymer transport protein
fkpB	FkbB-type 16 kD peptidyl-prolyl cis-trans isomerase
moaB	molybdenum cofactor biosynthesis protein B
sanA	vancomycin sensitivity SanA protein
mlaD	phospholipid ABC transporter substrate-binding protein
xerD_1	tyrosine recombinase
rplO	50S ribosomal protein L15
rpmB	50S ribosomal protein L28
yhhQ	inner membrane protein
ptsN	PTS system transporter subunit IIA-like nitrogen-regulatory protein PtsN
ubiB	ubiquinone biosynthesis protein
dapA	dihydrodipicolinate synthase
pmbA	putative modulator of DNA gyrase
truB	tRNA pseudouridine synthase B
tatE	Sec-independent protein translocase protein
cysD	sulfate adenylyltransferase
cysQ	cysQ protein
ybeD	protein YbeD
tadA	tRNA-specific adenosine deaminase
yibN	putative rhodanase-like exported protein
ribH	6,7-dimethyl-8-ribityllumazine synthase
yihD	protein YihD
gltD_1	glutamate synthase (NADPH) small subunit
narQ	nitrate/nitrite sensor protein NarQ
btuF	vitamin B12-binding protein
mutL	DNA mismatch repair protein
cmoA	protein YecO
cyoC	cytochrome o ubiquinol oxidase subunit III
livF	leucine/isoleucine/valine transporter ATP-binding subunit
murE	UDP-N-acetylmuramoylalanyl-D-glutamate--2, 6-diaminopimelate ligase
argR	arginine repressor
bglX	periplasmic beta-glucosidase
lspA	lipoprotein signal peptidase
ybhQ	inner membrane protein
zntR	putative Zn(II)-responsive regulator
pstS	phosphate ABC transporter substrate-binding protein
metE	5- methyltetrahydropteroyltriglutamate/homocysteine S-methyltransferase
lolB	outer membrane lipoprotein LolB
group_69148	putative acetyltransferase
baeR	two-component response regulator
metI	D-methionine ABC transporter permease
rfaF	ADP-heptose--LPS-heptosyltransferase II
glpC	anaerobic glycerol-3-phosphate dehydrogenase subunit C
yheO	putative DNA-binding transcriptional regulator
ytfK	conserved protein, DUF1107 family
group_69155	putative transcriptional regulator
rpmA	50S ribosomal protein L27
ispD	2-C-methyl-D-erythritol 4-phosphate cytidylyltransferase
group_69158	sterol-binding domain-containing protein
pyrE	orotate phosphoribosyltransferase
ygdD	inner membrane protein YgdD
recD	exodeoxyribonuclease V subunit alpha
rplL	50S ribosomal protein L7/L12
damX	DamX protein
mog	molybdopterin biosynthesis Mog protein
modE_1	transcriptional regulator
fdx	ferredoxin
metA	homoserine O-succinyltransferase
ybgF	putative tetratricopeptide repeat exported protein
rplW	50S ribosomal protein L23
yaeB	methyltransferase
atpH	ATP synthase subunit delta
degS	protease
ubiX	3-octaprenyl-4-hydroxybenzoate carboxy-lyase
nudE	ADP compounds hydrolase
murF	UDP-N-acetylmuramoyl-tripeptide--D-alanyl-D-ala ni ne ligase
rdoA	putative regulatory protein kinase
virK	virulence protein
moaE	molybdopterin converting factor subunit 2
mutH	DNA mismatch repair protein
rpmF	50S ribosomal protein L32
ftsB	cell division protein
ybdD	conserved protein, DUF466 family
group_69183	oxidative stress defense protein
ybeY	metalloprotease
yfbV	inner membrane protein
smpA	putative outer membrane assembly lipoprotein
sspB	stringent starvation protein B
yidH	inner membrane protein
cydD	ABC transporter ATP-binding protein/permease
galR	galactose operon repressor
yihI	GTPase activator
lpxB	lipid-A-disaccharide synthase
queA	S-adenosylmethionine--tRNA ribosyltransferase-isomerase
yfbR	5'-nucleotidase
fdhE	putative formate dehydrogenase formation protein
yheV	protein
dgkA	diacylglycerol kinase
hemH	ferrochelatase
group_69201	hypothetical protein
ygcM	6-pyruvoyl tetrahydrobiopterin synthase
cysN	sulfate adenylyltransferase
ppiB	peptidyl-prolyl cis-trans isomerase B
argB	acetylglutamate kinase
rpsF	30S ribosomal protein S6
kdsC	3-deoxy-D-manno-octulosonate 8-phosphate phosphatase
sugE	quaternary ammonium compound-resistance protein
thiL	thiamine-monophosphate kinase
osmY_2	periplasmic protein
metF	5,10-methylenetetrahydrofolate reductase
nirD	nitrite reductase (NAD(P)H) small subunit
amiA	N-acetylmuramoyl-L-alanine amidase
clpB	protein disaggregation chaperone
metB	cystathionine gamma-synthase
rpmD	50S ribosomal protein L30
ybhC	acyl-CoA thioester hydrolase
fieF	ferrous-iron efflux pump
ymdB	putative DNA and/or RNA unwinding protein
dnaQ	DNA polymerase III subunit epsilon
ispE	4-diphosphocytidyl-2-C-methyl-D-erythritol kinase
iscU	NifU-like protein
ygaD	competence damage-inducible protein A
aroL	shikimate kinase
lpxC	UDP-3-O-[3-hydroxymyristoyl] N-acetylglucosamine deacetylase
proC	pyrroline-5-carboxylate reductase
gntK	gluconate kinase
cysC	adenosine 5-phosphosulfate kinase
ydhD	monothiol glutaredoxin YdhD
phoU	phosphate transport system regulatory protein PhoU
rffM	UDP-N-acetyl-D-mannosaminuronic acid transferase
lptC	putative organic solvent tolerance protein
purH	bifunctional phosphoribosylaminoimidazolecarboxamide formyltransferase/IMP cyclohydrolase
ftsK	cell division protein FtsK
comM	Putative magnesium chelatase
nrfG	formate-dependent nitrite reductase complex subunit NrfG
group_8887	putative hydrolase
yfiH	putative inner membrane protein
yggU	conserved protein, UPF0235 family
acnB	bifunctional aconitate hydratase 2/2-methylisocitrate dehydratase
tatD	putative deoxyribonuclease
pheT	phenylalanyl-tRNA synthetase subunit beta
ddlB	D-alanine--D-alanine ligase
arnF	4-amino-4-deoxy-L-arabinose-phosphoundecaprenol flippase subunit ArnF
yajR	transport protein YajR
mviM	putative oxidoreductase
feoA	ferrous iron transport protein A
fucK	L-fuculokinase
ydhF	putative aldo/keto reductase
pabC	4-amino-4-deoxychorismate lyase
fumC	fumarate hydratase class II
yhhA	conserved protein, DUF2756 family
iraP	anti-RssB factor
ycfJ	surface antigen domain protein
yggG_1	peptidase, M48B family
entC	isochorismate synthase
yajB	acyl carrier protein phosphodiesterase
pspE	phage shock protein E (rhodanase-like protein)
yhiN	oxidoreductase with FAD/NAD(P)-binding domain
yicC	putative alpha helix protein
wrbA_1	putative flavoprotein
group_14106	putative permease
mrcA	Penicillin-binding protein 1A
rcnB	periplasmic modulator of Ni and Co efflux
thrS	threonine tRNA synthetase
ynjE	putative thiosulfate sulfurtransferase
ydjB	nicotinamidase/pyrazinamidase
argS	arginyl-tRNA synthetase
ccmF_1	cytochrome C-type biogenesis protein
napD	NapD protein
nuoL	NADH-quinone oxidoreductase subunit L
purL	Phosphoribosylformylglycinamidine synthase
tdk	thymidine kinase
sodC	superoxide dismutase
nrdF	ribonucleoside-diphosphate reductase 2 beta chain
dctR	transcriptional regulator
dppF	dipeptide transporter ATP-binding subunit
trpE	anthranilate synthase component I
kduI	5-keto-4-deoxyuronate isomerase
sohB	protease
katE	catalase HPII
astE	succinylglutamate desuccinylase
znuA	high-affinity zinc transporter periplasmic protein
ntpA	dATP pyrophosphohydrolase
nuoM	NADH dehydrogenase I subunit M
yfdX	protein
lepA	GTP-binding protein LepA
fabH	3-oxoacyl-ACP synthase
dadX	alanine racemase, catabolic
adhE	bifunctional acetaldehyde-CoA/alcohol dehydrogenase
metH	B12-dependent methionine synthase
fumA	class I fumarate hydratase
manA	mannose-6-phosphate isomerase
pdxH	pyridoxamine 5'-phosphate oxidase
group_15850	putative lipoprotein
focA	formate transporter
ycaD	major facilitator superfamily protein
gltK	glutamate/aspartate ABC transporter, permease protein
pgm	phosphoglucomutase
pspA	phage shock protein A
yqjG_2	putative glutathione S-transferase
yqhC	transcriptional regulator YqhC
secY	preprotein translocase membrane subunit
cusA	cation efflux system protein
rbsR	ribose operon repressor
nadE	NH3-dependent NAD( ) synthetase
sdhA	succinate dehydrogenase flavoprotein subunit
uvrB	UvrABC system protein B (excinuclease ABC subunit B)
ybiS	L,D-transpeptidase
yohD	DedA family membrane protein
rcnR	transcriptional repressor RcnR
yniB	inner membrane protein
ansA	L-Asparaginase I
hexR	putative hex-regulon repressor (RpiR-family transcriptional regulator)
lytM	putative peptidoglycan-binding peptidase
cheW	chemotaxis protein
aceF	dihydrolipoamide acetyltransferase component (E2) of pyruvate dehydrogenase
mglC	galactoside ABC transporter, permease protein
fruA_1	PTS system fructose-specific transporter subunit IIBC
napH	ferredoxin-type protein NapH
napG	ferredoxin-type protein
mntH	manganese transport protein
ptsI	PEP-protein phosphotransferase system enzyme I
trmJ	putative RNA methyltransferase
htrB_2	lipid A biosynthesis lauroyl acyltransferase
flgC	flagellar basal-body rod protein FlgC
nagK	N-acetyl-D-glucosamine kinase
rssA	patatin
rluB	23S rRNA pseudouridylate synthase B
yjcD_2	putative xanthine/uracil permeases family protein YjcD
hflX	GTP-binding protein
yjfN	protein
tyrS	tyrosyl-tRNA synthetase
ilvN	acetolactate synthase isozyme I small subunit
yhhN	inner membrane protein
gcvP	glycine dehydrogenase
yggN	protein
trmB	tRNA (guanine-N(7)-)-methyltransferase
tpx	thiol peroxidase
yajQ	nucleotide-binding protein
group_17392	putative lipoprotein
ybaA_1	RNA signal recognition particle 4.5S RNA
lolD_1	ABC transporter ATP-binding protein
ebgC	evolved beta-galactosidase subunit beta
uxaA	altronate hydrolase
yqjF	DoxX family protein
selA	L-seryl-tRNA(Ser) selenium transferase
aspC_2	class I and II aminotransferase
kduD_1	2-keto-3-deoxygluconate oxidoreductase
yghB	inner membrane protein
rbsB_2	D-ribose transporter subunit RbsB
pheP	phenylalanine transporter
ygjV	inner membrane protein
pdxB	erythronate-4-phosphate dehydrogenase
mpl	UDP-N-acetylmuramate:L-alanyl-gamma-D-glutamyl- meso-diaminopimelate ligase
sdhB	succinate dehydrogenase
galM	aldose 1-epimerase (mutarotase)
group_19232	putative endonuclease/exonuclease/phosphatase
dps	DNA starvation/stationary phase protection protein Dps
pflF	putative formate acetyltransferase 3 (pyruvate formate lyase 3)
yehT	two-component response-regulatory protein YehT
nlpC	putative lipoprotein
yebV	protein
holE	DNA polymerase III subunit theta
znuC	high-affinity zinc transporter ATPase
cdd	cytidine deaminase
ccmC	Heme exporter protein C
nuoH	NADH dehydrogenase I subunit H
htrB_1	lipid A biosynthesis lauroyl (or palmitoleoyl) acyltransferase
nupC	nucleoside permease nupC
cysW	sulfate ABC transporter, permease protein
ypfN	protein
moeZ	rhodanase-like protein
plsX	glycerol-3-phosphate acyltransferase PlsX
minD	septum site-determining protein MinD
ycgN	putative cytoplasmic protein YcgN
prsA	ribose-phosphate pyrophosphokinase
trpH	putative phosphoesterase
soxS_2	AraC family transcriptional regulator
group_19372	alkylphosphonate uptake protein in phosphonate metabolism
rnfA	electron transport complex protein RnfA
ydhZ	protein
yhhW	pirin-related protein
glpR_2	DNA-binding transcriptional repressor GlpR
greB	transcription elongation factor GreB
cfxP	putative phosphoribulokinase
pqiA	paraquat-inducible protein A
mukE	condesin subunit E
rpsA	30S ribosomal protein S1
pflA_1	pyruvate formate lyase-activating enzyme 1
yihG	acyltransferase
rnk	regulator of nucleoside diphosphate kinase
rna	ribonuclease I
hycD	formate hydrogenlyase subunit 4
luxS	S-ribosylhomocysteinase
yqfA	hemolysin ( membrane protein)
glpR_4	DeoR-family transcriptional regulator
bolA	putative transcriptional regulator
clpX	ATP-dependent specificity component of ClpP serine protease
adk	adenylate kinase
yqjA	DedA family membrane protein
yqjE	inner membrane protein
yhjJ	putative protease
pldA	phospholipase A1 (detergent resistant phospholipase A)
group_19565	esterase
amiC	N-acetylmuramoyl-L-alanine amidase
hyb0	hydrogenase-2 small chain
yjiY	putative carbon starvation protein
hdeB	acid-resistance protein
yhiR	DNA (exogenous) processing protein
prlC	oligopeptidase A
uspB	universal stress protein B
rplS	50S ribosomal protein L19
raiA	translation inhibitor protein RaiA
ygdR_1	putative lipoprotein
yhiQ	methyltransferase
uxaC	glucuronate isomerase
fryB	PTS system IIB component ypdH
yhbJ	putative ATPase
hmpA	flavohemoprotein
rfaH	transcriptional activator
gltA	citrate synthase
ybgC	acyl-CoA thioester hydrolase
tolR	colicin import protein
pgl	6-phosphogluconolactonase
glnQ	GlnQ protein, subunit of glutamine ABC transporter
ybjM	inner membrane protein YbjM
ybjO	inner membrane protein
artM_1	arginine ABC transporter permease
thiD	phosphomethylpyrimidine kinase
btuD	vitamin B12 ABC transporter, ATP-binding protein
ydjM	putative membrane-bound metal-dependent hydrolase
osmE	osmotically inducible lipoprotein E
sdaA	L-serine deaminase 1
ruvC	Holliday junction resolvase
ftn	ferritin
pgsA	CDP-diacylglycerol--glycerol-3-phosphate 3-phosphatidyltransferase
yecF	conserved protein, DUF2594 family
yaeT	outer membrane protein assembly factor
ftsQ	cell division protein FtsQ
ksgA	dimethyladenosine transferase (S-adenosylmethionine-6-N',N'-adenosyl (rRNA) dimethyltransferase)
dapB	dihydrodipicolinate reductase
narP	transcriptional regulator NarP
ccmG	thiol:disulfide interchange protein (cytochrome C-type biogenesis protein)
ccmB	heme exporter protein B
napC	cytochrome C-type protein
menD	2-succinyl-5-enolpyruvyl-6-hydroxy-3- cyclohexene-1-carboxylate synthase
nuoN	NADH-quinone oxidoreductase subunit N
nuoK	NADH dehydrogenase I subunit K
nuoJ	NADH-quinone oxidoreductase chain J
nuoI	NADH dehydrogenase I subunit I
nuoE	NADH-quinone oxidoreductase subunit E
hisQ	histidine ABC transporter permease
yfcA	inner membrane protein
yfeX	putative peroxidase
guaA	bifunctional GMP synthase/glutamine amidotransferase protein
iscR	FeS cluster assembly transcription factor IscR
suhB	inositol-1-monophosphatase
yfiD	autonomous glycyl radical cofactor
fabG_3	3-oxoacyl-ACP reductase
ycfF	purine nucleoside phosphoramidase
lolD_2	lipoprotein transporter ATP-binding subunit
minC	septum formation inhibitor
prfA	peptide chain release factor 1
marC_2	MarC family integral membrane protein
fxsA	protein FxsA (suppressor of F exclusion of phage T7)
group_22986	putative lipoprotein
frdC	fumarate reductase subunit C
psd	phosphatidylserine decarboxylase proenzyme
nsrR	transcriptional repressor NsrR
rpsR	30S ribosomal protein S18
rnfG	electron transport complex protein
mtlR	mannitol operon repressor
hyaC	Ni/Fe-hydrogenase 1 b-type cytochrome subunit
mgsA	methylglyoxal synthase
rmf	ribosome modulation factor
ycaR	peroxide and acid resistance protein, UPF0434 family
cmk	cytidylate kinase
cpxP	repressor CpxP
ftsN	cell division protein
pepA	cytosol aminopeptidase
nrdD	anaerobic ribonucleoside-triphosphate reductase
fbp	fructose-1,6-bisphosphatase
ytfP	AIG2 family protein
fepC	iron-enterobactin transporter ATP-binding protein
ybeL	putative alpha helical protein
kdpE	two-component response regulator
kdpB	potassium-transporting ATPase B chain
fldB	flavodoxin II
ygfY	TPR repeat protein
group_23211	YecA family protein
iciA	chromosome initiation inhibitor
epd	erythrose 4-phosphate dehydrogenase
endA	endonuclease I
rsmE	16S ribosomal RNA methyltransferase RsmE
yaiY	inner membrane protein
yaiE	conserved protein, UPF0345 family
phoR	phosphate regulon two-component system, sensor kinase
ogt_1	putative methyltransferase
acrA	acriflavin resistance protein A
ybaB	putative cytoplasmic protein
cca	multifunctional Cca protein [includes: tRNA nucleotidyltransferase; 2'-nucleotidase; 2',3'-cyclic phosphodiesterase; phosphatase]
yqjC	protein YqjC precursor
yqjD	membrane-anchored ribosome-binding protein
xylA	D-xylose isomerase
dctA	C4-dicarboxylate transport protein
kdgK	ketodeoxygluconokinase
ilvM	acetolactate synthase isozyme II small subunit
ilvE	branched-chain amino-acid aminotransferase
yigA	conserved protein, DUF484 family
tatB	sec-independent translocase
fre	FMN reductase
group_23309	putative peptidase
secG	preprotein translocase subunit SecG
yrbG	calcium/sodium:proton antiporter
proB	gamma-glutamyl kinase
yjiX	YjiX protein
uxuA	mannonate dehydratase
accC	acetyl-CoA carboxylase
aaeX	protein AaeX
yhcO	barnase inhibitor
yhcJ	N-acetylmannosamine-6-phosphate 2-epimerase
cysH	phosphoadenosine phosphosulfate reductase
atpC	membrane-bound ATP synthase
asnA	aspartate--ammonia ligase (asparagine synthetase A)
uspA1	universal stress protein A
rpmC	50S ribosomal protein L29
hisG	ATP phosphoribosyltransferase
plaP	putative amino acid permease
pheA	P-protein [includes: chorismate mutase; prephenate dehydratase]
rluD	23S rRNA pseudouridine synthase
nfi	endonuclease V
infA	translation initiation factor IF-1
uxuB	D-mannonate oxidoreductase, NAD-binding
hflC_2	HflC protein
yhhJ	putative transporter subunit: membrane component of ABC superfamily
yhjK	putative diguanylate cyclase
trmA	tRNA (uracil-5)-methyltransferase
infB	translation initiation factor IF2-alpha
amiB	N-acetylmuramoyl-L-alanine amidase
elaB	regulatory protein AmpE
ycfC	putative lysogenization regulator
gor	glutathione reductase
ycfT	putative acyltransferase
engA	GTP-binding protein EngA
tolA	cell envelope integrity inner membrane protein TolA
yhdP	membrane protein
hofQ	outer membrane porin HofQ
rihC	nonspecific ribonucleoside hydrolase (purine/pyrimidine ribonucleoside hydrolase)
ygjP	metal dependent hydrolase
cobT	Nicotinate-nucleotide--dimethylbenzimidazole phosphoribosyltransferase
ybjJ	DEOR-type transcriptional regulator
hslJ	heat-inducible protein
priC	primosomal replication protein N
yjjX	NTPase
modF	putative molybdenum transport ATP-binding protein (photorepair protein PhrA)
eutS	ethanolamine utilization protein EutS
oppC	oligopeptide ABC transporter permease
iap	alkaline phosphatase isozyme conversion protein
sapB_1	magnesium transporter ATPase
slp_2	Slp family outer membrane lipoprotein
yegP	protein
flhD	transcriptional activator FlhD
yedY	putative oxidoreductase
yaeQ	YaeQ family protein
yghW	protein
cusB	cation efflux system protein
yebE	inner membrane protein
hiuH	transthyretin-like protein
thiK	thiamine kinase
cls	cardiolipin synthetase
torC	cytochrome c-type protein torC
holC	DNA polymerase III subunit chi
gadW_2	AraC family transcriptional regulator
modH	glucosyltransferase MdoH
ybhF_1	ABC transporter
ybjL	putative transport protein with two RCK domains
panB	3-methyl-2-oxobutanoate hydroxymethyltransferase
yeiS	inner membrane protein
group_15780	hypothetical protein
mdtK	multidrug resistance protein
fkpA	FKBP-type peptidyl-prolyl isomerase
efeO	inactive ferrous ion transporter periplasmic protein EfeO
sapA	peptide ABC transporter, substrate-binding protein
patA	putrescine--2-oxoglutarate aminotransferase
csgA	cryptic curlin major subunit
group_17023	putative outer membrane assembly protein
ompX_1	outer membrane protein X
rluA	ribosomal large subunit pseudouridine synthase A
kefF	glutathione-regulated potassium-efflux system ancillary protein
dapL	putative aminotransferase
glk	glucokinase
pntB	NAD(P) transhydrogenase subunit beta
yhfU	protein
kefG	glutathione-regulated potassium-efflux system ancillary protein
ahpF	alkyl hydroperoxide reductase
yqaA	inner membrane protein
fnr	fumarate and nitrate reduction regulatory protein
ogt_2	methylated-DNA--protein-cysteine methyltransferase
rbsK_1	ribokinase
mntR	transcriptional regulator (manganese transport regulator)
group_19251	putative transglycosylase associated protein
eda	KHG/KDPG aldolase [includes: 4-hydroxy-2-oxoglutarate aldolase; 2 dehydro-3-deoxy-phosphogluconate aldolase]
bcp	thioredoxin-dependent thiol peroxidase
grxB	glutaredoxin
purU	formyltetrahydrofolate deformylase
yciU	dsDNA-mimic protein
malK	maltose/maltodextrin transporter ATP-binding protein
ulaR	DeoR-family transcriptional regulator
pstA	phosphate ABC transporter permease
mtlD	mannitol-1-phosphate 5-dehydrogenase
hydN	electron transport protein HydN
proW	glycine betaine/L-proline ABC transporter permease
yggL	protein
nupG	nucleoside permease
treF	cytoplasmic trehalase
group_19577	bifunctional glutathionylspermidine synthetase/amidase [includes glutathionylspermidine synthase; glutathionylspermidine amidase]
ycfR	protein YcfR
recN	DNA repair protein
mltC	membrane-bound lytic murein transglycosylase C
dbh	DNA polymerase IV
moeA	molybdopterin biosynthesis protein
yedF	SirA family protein
rcsF	RcsF--phosphorelay glucose and zinc sensor
lpxD	UDP-3-O-[3-hydroxymyristoyl] glucosamine N-acyltransferase
araA	L-arabinose isomerase
creA	CreA protein
hisS	histidyl-tRNA synthetase
recO	DNA repair protein
ycdY	putative chaperone
pyrC	dihydroorotase
mviN	integral membrane protein MviN
yceD	conserved protein, DUF177 family
minE	cell division topological specificity factor MinE
ychN	putative ACR involved in intracellular sulfur reduction
basR	DNA-binding transcriptional regulator BasR
dcuA	anaerobic C4-dicarboxylate transporter
orn	oligoribonuclease
hfq	host factor-I protein (HF-I)
priB	primosomal replication protein N
ydfZ	selenium carrying protein
ydgH	protein YdgH
aroD	3-dehydroquinate dehydratase
uhpA	two-component system response regulator
yibL	putative cytoplasmic protein
mtlA	PTS system subunit IIABC
glpD	aerobic glycerol-3-phosphate dehydrogenase
ycdC	transcriptional regulator YcdC
smtA	metallothionein SmtA
argE_2	acetylornithine deacetylase
yqaE	membrane protein
ygaU	putative peptidoglycan-binding protein
mutY	adenine DNA glycosylase
sapD	peptide ABC transporter ATP-binding protein
pspB	phage shock protein B
group_23298	putative lipoprotein
ptsO	phosphocarrier protein
hybD	hydrogenase 2 maturation protease
hybB	Ni/Fe-hydrogenase 2 b-type cytochrome subunit
hybA	hydrogenase-2 subunit
sufI	SufI protein
hisB	imidazole glycerol-phosphate dehydratase/histidinol phosphatase
tyrA	bifunctional chorismate mutase T and prephenate dehydrogenase
group_23517	hypothetical protein
rsmI	putative methyltransferase
deaD	ATP-dependent RNA helicase (DEAD-box protein)
ccmA	heme exporter ATP-binding protein (cytochrome C-type biogenesis protein)
hybC	hydrogenase-2 large subunit
yafJ	amidotransferase
livM	high-affinity branched-chain amino acid ABC transporter permease
yjeM	transporter
topA_1	DNA topoisomerase I
edd	phosphogluconate dehydratase
pbpC	penicillin-binding protein 1C
kefC	glutathione-regulated potassium-efflux system protein KefC
hypC	hydrogenase isoenzymes formation protein
bisC	biotin sulfoxide reductase
creC	two-component system sensor kinase
sgrR	putative substrate-binding protein
crl	sigma factor-binding protein crl (curlin genes transcriptional activator)
tonB_1	transport protein TonB
rcnA	nickel/cobalt efflux protein RcnA
glnS	glutaminyl-tRNA synthetase
hypB	hydrogenase isoenzymes nickel incorporation protein
yjfO	putative lipoprotein
rob	right origin-binding protein
rihA	pyrimidine-specific ribonucleoside hydrolase (cytidine/uridine-specific hydrolase)
ydgK	inner membrane protein
lon_1	protease La
putP	sodium/proline symporter (proline permease)
yeaH	putative cytoplasmic protein
nuoG	NADH-quinone oxidoreductase subunit G
nuoF	NADH dehydrogenase I subunit F
rseB	sigma-E factor regulatory protein
ygaZ	AzlC-like membrane protein
zntB	zinc transport protein
phoA	alkaline phosphatase
mepA	penicillin-insensitive murein endopeptidase
dadA	D-amino acid dehydrogenase small subunit
yciK	putative short chain dehydrogenase
ydiK	inner membrane protein
ldhA	D-lactate dehydrogenase
yoaB	putative translation initiation inhibitor
pfkB	6-phosphofructokinase
cysM	cysteine synthase B
mdtI	multidrug resistance protein
purR	purine nucleotide synthesis repressor
ydhY	putative oxidoreductase Fe-S subunit
mdtL	multidrug resistance protein
group_17305	putative hydrolase
cbpA	curved DNA-binding protein
citC	citrate lyase synthetase
ygfZ	tRNA-modifying protein
ynaJ	inner membrane protein
serS	seryl-tRNA synthetase
carB	carbamoyl-phosphate synthase large subunit
yoaE	membrane protein
yeaA	methionine sulfoxide reductase B
group_19267	putative lipoprotein
ccmE	cytochrome C-type biogenesis protein
dedD	putative peptidoglycan-binding protein
galU	UTP--glucose-1-phosphate uridylyltransferase
ydfH	GntR family transcriptional regulator
ynfK	dithiobiotin synthetase
uhpT	hexosephosphate transport protein
yijD	inner membrane protein
citA	sensor kinase dpiB
srlD	sorbitol-6-phosphate 2-dehydrogenase (glucitol-6-phosphate dehydrogenase)
uspE	universal stress protein E
ydcI	transcriptional regulator
tehA	potassium-tellurite ethidium and proflavin transporter
hybG	hydrogenase-2 component protein
yjiG	putative transporter
yeeN	putative cytoplasmic protein
acpP	acyl carrier protein
yegW	GntR family transcriptional regulator
yecJ	protein
yejG	protein
napB	citrate reductase cytochrome c-type subunit
yfcE	putative phosphodiesterase
yfcZ	protein YfcZ
yggG_2	putative peptidase
bhsA	protein involved in stress resistance and biofilm formation
ycgL2	putative cytoplasmic protein YcgL
nhaK	putative sodium/hydrogen exchanger
cutA	divalent cation tolerance protein
purP	putative permease
yieE	phosphopantetheinyl transferase
mutM	formamidopyrimidine-DNA glycosylase
torR	two-component response regulator
gnsA	protein GnsA
rbn_2	tRNA-processing ribonuclease BN
hycG	formate hydrogenlyase subunit 7
proX	glycine betaine/L-proline ABC transporter, substrate-binding protein
group_23212	6S
pgk	phosphoglycerate kinase
tktA_1	transketolase
speB	agmatinase
yggX	Fe(2 )-trafficking protein
ycjX	putative ATP-binding protein
yqhD	putative alcohol dehydrogenase
group_23370	esterase
pdhR_2	GntR family transcriptional regulator
rpsH	30S ribosomal protein S8
mltA	membrane-bound lytic murein transglycosylase A
gyrB	DNA gyrase subunit B
slyD	FKBP-type peptidyl-prolyl cis-trans isomerase SlyD
potG	putrescine ABC transporter ATP-binding protein
gcp	O-sialoglycoprotein endopeptidase
group_9244	putative lipoprotein
nnr	putative carbohydrate kinase
ydcZ	inner membrane protein
sdiA	DNA-binding transcriptional activator SdiA
adrA	putative signal transduction protein
torT	solute-binding periplasmic protein
artM_3	ABC transporter ATP-binding protein
allS_3	LysR family transcriptional regulator
trpD	anthranilate synthase component II [includes: glutamine amidotransferase; anthranilate phosphoribosyltransferase]
sotB	sugar efflux transporter
radC	DNA repair protein RadC
nudC	NADH pyrophosphatase
ucpA	short chain dehydrogenase
malE	maltose transport system, substrate-binding protein
group_14573	Protein of unknown function (DUF1198)
srlQ	D-arabinose 5-phosphate isomerase
fucI	L-fucose isomerase
eutK	ethanolamine utilization protein EutK
iaaA	putative L-asparaginase
mdtC	multidrug resistance protein
yobD	inner membrane protein
gntR	gluconate utilization system GNT-I transcriptional repressor
dpiA	two-component response regulator
ydaO	C32 tRNA thiolase
glnH	glutamine ABC transporter, substrate-binding protein
mdtB	multidrug resistance protein
group_17114	putative kinase
flgB	flagellar basal-body rod protein FlgB
citT	citrate carrier
yciO	putative RNA binding protein
fumB	tartrate/fumarate subfamily Fe-S type hydro-lyase subunit beta
speG	spermidine N1-acetyltransferase
mdtJ	multidrug resistance protein
yccK	Sulfurtransferase tusE
yhaM	putative inner membrane protein
hybF	hydrogenase nickel incorporation protein HybF
group_19639	endonuclease/exonuclease/phosphatase family protein
prmB	putative methylase
mntS	Mn(2)-response protein, MntR-repressed
frr	ribosome recycling factor
cnu	H-NS-and StpA-binding protein
yccJ	putative cytoplasmic protein YccJ
nrdH	glutaredoxin-like protein
ydbJ	protein
mzrA	EnvZ/OmpR regulon moderator
group_23308	putative acetyltransferase
hybE	hydrogenase-2 component protein
yncE	putative receptor
artQ	arginine transport system permease
anmK	anhydro-N-acetylmuramic acid kinase
yaaX_2	periplasmic protein YaaX
poxB	pyruvate oxidase
phoQ	two-component sensor kinase
ypdC_3	AraC family transcriptional regulator
group_11043	putative FAD-binding oxidase
acnA	aconitate hydratase 1
cyoB	cytochrome o ubiquinol oxidase subunit I
group_13402	putative decarboxylase
fhuB	ferrichrome transport system permease
ybhA	Phosphotransferase
ygcS_1	major facilitator superfamily protein
napA	periplasmic nitrate reductase
yjfL	membrane protein YjfL
ynfA	inner membrane protein
yhjM	endo-1,4-D-glucanase
ansP	L-asparagine permease
erfK	ErfK/YbiS/YcfS/YnhG family protein
ybhB	putative phosphatidylethanolamine-binding protein
artP	arginine transport system ATP-binding protein
pheS	phenylalanyl-tRNA synthetase subunit alpha
chbA_1	N,N'-diacetylchitobiose-specific PTS system, EIIA component
add	adenosine deaminase
citD	citrate lyase acyl carrier protein (citrate lyase gamma chain)
mtfA_1	putative RNA 2'-O-ribose methyltransferase
yiaJ	DNA-binding transcriptional repressor
spy	spheroplast protein Y
ybhT	outer membrane or exported protein
yadP	2'-5' RNA ligase
sfsA	sugar fermentation stimulation protein
nadC	quinolinate phosphoribosyltransferase
fixX	ferredoxin-like protein
thrB	homoserine kinase
yejL	conserved protein, UPF0352 family
ydfG	NADP-dependent L-serine/L-allo-threonine dehydrogenase
fur	ferric uptake regulation protein
yaiA	protein
cusR	two-component system response regulator
tdcF	TdcF protein
nlpD	lipoprotein NlpD
mipA	MltA-interacting protein
ulaA	PTS system ascorbate-specific transporter subunit IIC
ycaQ	putative cytoplasmic protein
gudX	glucarate dehydratase
group_8898	CopG-family DNA-binding protein
etfB_1	putative electron transfer flavoprotein beta subunit
degQ	serine endoprotease
dacC	D-alanyl-D-alanine carboxypeptidase
upp	uracil phosphoribosyltransferase
mobB	molybdopterin-guanine dinucleotide biosynthesis protein B
ramA	putative carbon-nitrogen hydrolase
macA_2	HlyD-family secretion protein
yedA	putative DMT superfamily transporter inner membrane protein
aidB	isovaleryl CoA dehydrogenase
gudP	glucarate transporter
mglA	galactose/methyl galactoside ABC transporter, ATP-binding protein
eutP	ethanolamine utilization protein
pepE	peptidase E
ulaG	L-ascorbate 6-phosphate lactonase
adhC	alcohol dehydrogenase
csgF	curli production assembly/transport component
hdhA	7-alpha-hydroxysteroid dehydrogenase
aaeB_2	p-hydroxybenzoic acid efflux pump subunit B
bcr_1	bicyclomycin resistance protein
trpD2	putative glycosyl transferase
ydiA	PEP synthetase regulatory protein
group_17196	hypothetical protein
yiiR	inner membrane protein
sstT	putative transport protein
aaeA	p-hydroxybenzoic acid efflux pump subunit A
rbsA_3	high affinity ribose transport ATP-binding protein RbsA
dsrB	DsrB protein
ydiH	protein
asnS	asparaginyl-tRNA synthetase
osmB	osmotically inducible lipoprotein B
uspF	putative universal stress protein
rplT	50S ribosomal protein L20
ruvB	holliday junction ATP-dependent DNA helicase
ccmH	cytochrome C-type biogenesis protein
nuoA	NADH-quinone oxidoreductase subunit A
dcuR	two-component response regulator
group_22995	membrane protein YjeT
recX	regulatory protein
osmY_1	putative phospholipid-binding protein
ydcH	protein
yncJ	protein
eno	enolase
yfgF	putative signal transduction protein
yfiE	transcriptional regulator YfiE
yejE	ABC transporter permease
zraR	two-component system response regulator
yhaH	inner membrane protein YhaH
zraP	zinc resistance protein
srlA	glucitol/sorbitol-specific PTS system EIIC component
lamB	maltoporin (maltose-inducible porin)
queF	NADPH-dependent 7-cyano-7-deazaguanine reductase
eutM	detox protein in ethanolamine utilization
trxC	thioredoxin 2
tsgA	major facilitator superfamily protein
malF	maltose transporter membrane protein
eutN	ethanolamine utilization protein
lrp_2	AsnC family transcriptional regulator
aroP	aromatic amino acid transport protein
ispZ	putative intracellular septation protein
nrfC	cytochrome c-type biogenesis protein
nikD	nickel ABC transporter, ATP-binding protein
yiiS	conserved protein, UPF0381 family
ydcY	putative cytoplasmic protein
yddM	putative plasmid maintenance protein
ynjB	ABC transporter substrate-binding protein
pphA	serine/threonine protein phosphatase 1
yccR	putative DNA transformation protein with TfoX domain
citF	citrate lyase subunit alpha
yccW	putative oxidoreductase
aaeR	LysR family transcriptional regulator
group_11488	cob(I)yrinic acid a,c-diamide adenosyltransferase
ompA	outer membrane protein A
phnE	phosphonates transport system, permease protein
gst	glutathione S-transferase
appB	cytochrome bd-II oxidase subunit 2
yqiJ	membrane protein YqiJ
group_12475	SpoVR family protein
gsk	inosine-guanosine kinase
fdnH	formate dehydrogenase, nitrate-inducible, iron-sulfur subunit
acr1	putative short chain dehydrogenase
ygdH	putative decarboxylase
chbB	PTS system N,N'-diacetylchitobiose-specific transporter subunit IIB
sdcS	putative transporter
ndh	NADH dehydrogenase
yjfF	ABC transporter permease
narY	respiratory nitrate reductase 2 subunit beta
fdnI	formate dehydrogenase-N subunit gamma
rpmI	50S ribosomal subunit protein L35
yeiW	UPF0153 cysteine cluster protein, function unknown
folX	D-erythro-7,8-dihydroneopterin triphosphate epimerase
kdsA	3-deoxy-7-phosphoheptulonate synthase
yhfL	secreted peptide
cbpM	chaperone-modulator protein
frmR	regulator protein FrmR
rrmA	ribosomal RNA large subunit methyltransferase A
yeiQ	oxidoreductase yeiQ
ansB	L-asparaginase 2
cdaR	carbohydrate diacid regulator
clcB	voltage-gated ClC-type chloride channel
php_1	phosphotriesterase-like protein
talA	transaldolase A
pflC	pyruvate formate lyase II activase
gabD	succinate-semialdehyde dehydrogenase
ppk	polyphosphate kinase
glpG	rhomboid intramembrane serine protease
def	polypeptide deformylase
yccT	hypothetical protein
yceI	protein YceI precursor
yddG	inner membrane protein
gsiB	putative binding protein yliB precursor
group_15925	putative DNA uptake protein
yhdL	regulator
umuD	SOS mutagenesis and repair protein
group_17228	putative acyl-coA thioester hydrolase
yicE	purine permease yicE
citE	citrate lyase subunit beta
creB	two-component response regulator
csgE	curli production assembly/transport component
gltJ	glutamate/aspartate transport system permease
group_3337	putative competence-related protein
yjgA	putative alpha helix protein
pagP	subunit of palmitoyl transferase for Lipid A
sbmA	putative lipoprotein
proV_1	ABC transporter ATP-binding protein
ybiR	transporter
bdm	biofilm-dependent modulation protein
tauA	taurine transporter substrate binding subunit
dcm	DNA-cytosine methyltransferase
amyA	alpha-amylase
group_12558	putative regulatory protein
fabF	3-oxoacyl-ACP synthase
yjeP	mechanosensitive ion channel family protein
tus	DNA replication terminus site-binding protein
leuC	3-isopropylmalate dehydratase large subunit
purC	phosphoribosylaminoimidazole-succinocarboxamide synthase
pgi	glucosephosphate isomerase
artJ	arginine/ornithine ABC transporter substrate-binding protein
yjbR_2	putative cytoplasmic protein YjbR
yqjI	putative transcriptional regulator
topA_2	putative DNA topoisomerase
yjdB	cell division protein
ydhP	major facilitator superfamily protein
ybjI	putative hydrolase
nhaB	sodium/proton antiporter
lpoB	fibronectin-binding protein B
tdcC	threonine/serine transporter
csgB	curlin minor subunit
dinI	damage-inducible protein
azoR	FMN-dependent NADH-azoreductase
glgS	glycogen synthesis protein GlgS
yhdU	membrane protein
group_23248	hypothetical protein
yjeJ	protein
citG	2-(5''-triphosphoribosyl)-3'-dephosphocoenzyme-A synthase
group_11916	Protein of unknown function (DUF3343)
glnP	glutamine transport system permease
znuB	high-affinity zinc uptake system membrane protein
fixB	electron transfer flavoprotein subunit of oxidoreductase
ytfQ	ABC transporter substrate-binding protein
yeiP	Elongation factor P-like protein
mlrA_2	MerR family transcriptional regulator
rbsC_3	high-affinity ribose transport system permease protein RbsC
gloB	hydroxyacylglutathione hydrolase
cheZ	chemotaxis regulator CheZ
rpmE2	50S ribosomal protein L31
malM	maltose regulon periplasmic protein
slp_1	putative lipoprotein
rseA	sigma-E factor negative regulator
ychH	putative membrane protein YchH
gph	phosphoglycolate phosphatase
pspD	peripheral inner membrane phage-shock protein
tdcD	propionate kinase/acetate kinase C, anaerobic
fbaB	fructose-bisphosphate aldolase
ssuE	FMN reductase (sulfate starvation-induced protein
cheA	chemotaxis protein CheA
ybdO	transcriptional regulator YbdO
cutC	copper homeostasis protein
setB	sugar efflux transporter B
potF_1	putrescine ABC transporter substrate-binding protein
mlrA_1	MerR family transcriptional regulator
leuO	leucine transcriptional activator
kdsB	3-deoxy-manno-octulosonate cytidylyltransferase
rimL	ribosomal-protein-serine acetyltransferase
hemA	glutamyl-tRNA reductase
ydhC	major facilitator superfamily protein
dgoR	galactonate operon transcriptional repressor
mdlA	ABC transporter ATP-binding protein/permease
nagE	N-acetylglucosamine-specific PTS system EIICBA components
dcuC	C4-dicarboxylate transporter DcuC
agaY	tagatose-1,6-bisphosphate aldolase
imp	organic solvent tolerance protein
group_23076	Stress-induced protein, KGG, repeat
dmlR_6	LysR family transcriptional regulator
csiE	stationary phase inducible protein CsiE
yraR	nucleoside-diphosphate-sugar epimerase
ygaF	hydroxyglutarate oxidase
phoE	outer membrane phosphoporin protein E
flhC	flagellar transcriptional activator
csgD	csgab operon transcriptional regulator
rhaR	transcriptional activator RhaR
katG	peroxidase/catalase HPI
rumB	23S rRNA (uracil-5-)-methyltransferase
potI	putrescine ABC transporter membrane protein
tktB	transketolase
yjbF	lipoprotein yjbF
caiA_2	crotonobetainyl-CoA dehydrogenase
sodB	superoxide dismutase
yijP	inner membrane protein
oppB	oligopeptide ABC transporter
rraB	RNase E inhibitor protein
manZ_1	mannose-specific PTS system EIID component
yfgG	protein
agaV	PTS system N-acetylgalactosamine-specific transporter subunit IIB
yqgE	protein YqgE
mdoB	phosphoglycerol transferase I (phosphatidylglycerol--membrane-oligosaccharide glycerophosphotransferase)
group_22789	Protein of unknown function (DUF2525)
group_22842	patatin-like phospholipase
bglJ	BglJ family transcriptional regulator
treR	trehalose operon repressor
agaF	N-acetylgalactosamine-specific PTS system EIIA component 2
yqeG	membrane protein
yegL	von Willebrand factor type A domain-containing protein
eutC	Ethanolamine ammonia-lyase light chain
flgL	flagellar hook-associated protein 3
dbpA	ATP-independent RNA helicase
sseA	3-mercaptopyruvate sulfurtransferase
qseC	two-component system sensor kinase
mdaB	modulator of drug activity B
ybcJ	putative RNA-binding protein
rsmC	ribosomal RNA small subunit methyltransferase C
fhuE	ferric-rhodotorulic acid outer membrane transporter
yhfW	metalloenzyme superfamily protein
ybjK	DEOR-type transcriptional regulator
hofB	protein transport protein HofB
yeaK	YbaK/prolyl-tRNA synthetase-associated domain protein
yjdK	protein
