# Supplementary material for: Systematic longitudinal survey of invasive Escherichia coli in England demonstrates a stable population structure only transiently disturbed by the emergence of ST131
Source: Genome Res. 2017 Aug;27(8):1437–49. doi: 10.1101/gr.216606.116 (PMC5538559; doi:10.1101/gr.216606.116)
Supplement: Supplemental Material [file supp_gr.216606.116_Supplemental_Data_S4.zip]

Archive with 2 entries (2 files):
- __MACOSX/._Supplemental_Data_S4.fa
- Supplemental_Data_S4.fa
