# Supplementary material for: Systematic longitudinal survey of invasive Escherichia coli in England demonstrates a stable population structure only transiently disturbed by the emergence of ST131
Source: Genome Res. 2017 Aug;27(8):1437–49. doi: 10.1101/gr.216606.116 (PMC5538559; doi:10.1101/gr.216606.116)
Supplement: Supplemental Material [file supp_gr.216606.116_Supplemental_Data_S4.zip › Supplemental_Data_S4.fa]

>group_23519
ATGGTTATTAGTATTCGCCGCTCACAGCATGAGGAAGGGGAGGAACTCGTTGCGATTTGG
TGTCGATCTGTCGATGCCACCCACGATTTTTTATCAGCAGAGTATCGGGCCGAGCTGGAA
GAGCTGGTTCGTTCCTTTCTGCCGGAAGCACCGTTGTGGGTCGCGGTTAATGAACGGGAT
CAGCCGGTTGGGTTTATGTTGTTAAGTGGGCAGCATATGGATGCGCTGTTTATCGATCCT
GATGTGCGCGGCTGCGGCGTGGGTCGGATGCTGGTGGAGCATGCGCTCTCGATGGCACCG
GAACTGACAACCAACGTTAATGAGCAAAATGAGCAGGCGGTTGGGTTCTATAAGAAGGTG
GGTTTTAAGGTTACGGGACGCTCTGAGGTGGACGATTTGGGGAAACCGTATCCGTTGCTG
AATCTGGCGTATGTGGGGGAATAA
>metA
ATGCCTATTCGTGTGCCGGACGAGCTACCCGCCGTCAATTTCTTGCGTGAAGAAAACGTC
TTTGTGATGACAACTTCTCGTGCGTCTGGTCAGGAAATTCGTCCACTTAAGGTTCTGATC
CTTAACCTGATGCCGAAGAAGATTGAAACTGAAAATCAGTTTCTGCGCCTGCTTTCAAAC
TCACCTTTGCAGGTCGATATTCAGCTGTTGCGCATCGATTCCCGTGAATCGCGCAACACG
CCCGCAGAGCATCTGAACAACTTCTACTGTAACTTTGAAGATATTCAGGAACAGAACTTT
GACGGTCTGATTGTAACCGGTGCGCCGCTGGGCCTGGTGGAGTTTAATGATGTCGCTTAC
TGGCCGCAGATCAAACAGGTGCTGGAGTGGTCGAAAGATCACGTCACCTCGACGCTGTTT
GTCTGCTGGGCGGTACAGGCCGCGCTCAATATCCTCTACGGCATTCCTAAGCAAACTCGC
ACCGACAAACTCTCTGGCGTTTACGAGCATCATATTCTCCATCCTCATGCGCTTCTGACG
CGTGGCTTTGATGATTCATTCCTGGCACCACATTCGCGCTATGCTGACTTTCCGGCAGCG
TTGATTCGTGATTACACCGATCTGGAAATTCTGGCAGAGACGGAAGAAGGGGATGCATAT
CTGTTTGCCAGCAAAGATAAGCGCATTGCCTTTGTGACGGGCCATCCCGAATATGATGCG
CAAACGCTGGCGCAGGAATATTTCCGCGATGTGGAAGCCGGACTAGGCCCGGAAGTACCG
TATAACTATTTCCCGCACAATGATCCGCAAAATACACCGCGAGCGAGCTGGCGTAGTCAC
GGTAATTTGCTGTTTACCAACTGGCTCAACTATTACGTCTATCAGATCACGCCATACGAT
CTACGGCACATGAATCCAACGCTGGATTAA
>group_17232
ATGACTGAACAGGCAACAACAACCGATGAACTGGCTTTCATAAGGCCGTATGGCGAGCAG
GAGAAGCAAATTCTTACTGCCGAAGCGGTAGAATTTCTGACTGAGCTGGTGACGCATTTT
ACGCCACAACGCAATAAACTTCTGGCAGCGCGCATTCAGCAGCAGCAAGATATTGATAAC
GGAACTTTGCCTGATTTTATTTCGGAAACAGCTTCCATTCGCGATACGGACTGGAAAATT
CGTGGTATTCCCGCGGACTTACAAGATCGTCGAGTCGAGATAACTGGTCCGGTTGAGCGC
AAGATGGTGATCAACGCACTGAACGCCAATGTGAAAGTCTTTATGGCCGATTTCGAAGAT
TCACTGGCACCAGACTGGAACAAAGTGATCGACGGGCAAATTAACCTGCGCGATGCGGTT
AACGGCACCATCAGCTATACCAATGAAGCAGGCAAAATTTATCAGCTCAAGCCCAATCCA
GCGGTTTTGATTTGTCGGGTACGCGGTCTGCACTTGCCGGAAAAACATGTCACCTGGCGT
GGTGAGGCAATCCCCGGTAGCCTGTTTGATTTTGCGCTCTATTTCTTCCACAACTATCAG
GCACTGTTGGCAAAGGGCAGCGGTCCCTATTTCTATCTGCCGAAAACCCAGTCCTGGCAG
GAAGCGGCCTGGTGGAGCGAAGTCTTCAGCTATGCAGAAGATCGCTTTAATCTGCCGCGC
GGCACCATCAAGGCGACGTTGCTGATTGAAACGCTGCCCGCCGTGTTCCAGATGGATGAA
ATCCTTCACGCGCTGCGTGACCATATTGTTGGTCTGAACTGCGGTCGTTGGGATTACATC
TTCAGCTATATCAAAACGTTGAAAAACTATCCCGATCGCGTCCTGCCAGACAGACAGGCA
GTGACGATGGATAAACCATTCCTGAATGCTTACTCACGCCTGTTGATTAAAACCTGCCAT
AAACGCGGTGCTTTTGCGATGGGCGGCATGGCAGCGTTTATTCCGAGCAAAGATGAAGAG
CGCAATAACCAGGTGCTCAACAAAGTAAAAGCGGATAAAGCGCTGGAAGCCAATAACGGT
CACGATGGCACATGGATTGCTCACCCAGGCCTTGCGGATACGGCAATGGCGGTATTCAAC
GACATTCTCGGCTCCCGTAAAAATCAGCTTGAAGTGATGCGCGAACAAGACGTGCCGATT
ACTGCCGATCAGCTGCTGGCACCTTGTGATGGTGAACGCACCGAAGAAGGTATGCGCGCC
AACATTCGCGTGGCAGTGCAGTACATCGAAGCATGGATCTCCGGCAACGGCTGCGTGCCG
ATTTATGGCCTGATGGAAGATGCGGCGACGGCTGAAATTTCCCGTACCTCAATCTGGCAG
TGGATCCATCATCAAAAAACGTTGAGCAATGGCAAACCGGTGACCAAAGCCTTGTTCCGC
CAGATGCTGGGTGAAGAGATGAAAGTCATTGCCAGCGAACTGGGCGAAGAACGTTTCTCC
CAGGGGCGTTTTGACGATGCCGCACGCTTGATGGAACAGATCACCACTTCCGATGAGTTA
ATTGATTTCCTGACCCTGCCAGGCTACCGCCTGTTAGCGTAA
>aceA
ATGAAAACCCGTACACAACAAATTGAAGAATTACAGAAAGAGTGGACTCAACCGCGTTGG
GAAGGCATTACTCGCCCATACAGCGCGGAAGATGTGGTGAAATTACGCGGTTCAGTCAAT
CCTGAATGCACCCTGGCGCAACTGGGCGCGGCGAAAATGTGGCGTCTGCTGCATGGCGAG
TCGAAAAAAGGCTACATCAACAGCCTCGGTGCACTGACTGGCGGTCAGGCGCTGCAACAG
GCGAAAGCGGGTATTGAAGCAGTCTATCTGTCGGGATGGCAGGTAGCGGCGGACGCTAAC
CTGGCGGCCAGCATGTATCCGGATCAGTCGCTCTATCCGGCAAACTCGGTGCCAGCTGTG
GTGGAGCGGATCAACAACACCTTCCGTCGTGCCGATCAGATCCAATGGTCCGCAGGCATT
GAGCCGGGCGATCCGCGCTATGTCGATTACTTCCTGCCGATCGTTGCCGATGCGGAAGCC
GGTTTTGGCGGTGTCCTGAATGCCTTTGAACTGATGAAAGCGATGATTGAAGCCGGTGCA
GCGGCAGTTCACTTCGAAGATCAGCTGGCGTCAGTGAAGAAATGCGGTCACATGGGCGGC
AAAGTTTTGGTGCCAACTCAGGAAGCTATTCAGAAACTGGTCGCGGCGCGTCTTGCAGCT
GACGTGACGGGCGTTCCAACCCTGCTGGTTGCTCGTACCGATGCCGATGCGGCGGATCTG
ATTACCTCCGATTGCGACCCGTATGACAGTGAATTTATTACTGGCGAGCGTACCAGTGAA
GGCTTCTTCCGTACTCATGCGGGCATTGAGCAAGCGATCAGCCGTGGCCTGGCGTATGCG
CCATATGCTGACCTGGTCTGGTGTGAAACCTCCACGCCGGATCTGGAACTGGCGCGTCGC
TTTGCACAAGCTATCCACGCGAAATATCCGGGCAAACTGCTGGCTTATAACTGCTCGCCG
TCGTTCAACTGGCAGAAAAACCTCGACGACAAAACTATTGCCAGCTTCCAGCAGCAGCTG
TCGGATATGGGCTACAAGTTCCAGTTCATCACCCTGGCAGGTATCCACAGCATGTGGTTC
AACATGTTTGACCTGGCAAACGCCTATGCCCAGGGCGAGGGTATGAAGCACTACGTTGAG
AAAGTGCAGCAGCCGGAATTTGCCGCCGCGAAAGATGGCTATACCTTCGTATCTCACCAG
CAGGAAGTGGGTACAGGTTACTTCGATAAAGTGACGACTATTATTCAGGGCGGCACGTCT
TCAGTCACCGCGCTGACCGGCTCCACTGAAGAATCGCAGTTCTAA
>aceK
ATGCCGCGTGGCCTGGAATTACTGATTGCTCAAACCATTTTGCAAGGCTTCGACGCTCAG
TATGGTCGATTCCTCGAAGTGACTTCCGGGGCGCAGCAGCGTTTCGAACAGGCCGACTGG
CATGCTGTCCAGCAGGCGATGAAAAACCGTATCCATCTTTACGATCATCACGTTGGTCTG
GTCGTGGAGCAACTGCGCTGCATTACTAACGGCCAAAGTACGGACGCGGCATTTTTACTG
CGCGTTAAAGAGCATTACACGCGGCTGTTGCCGGATTACCCGCGCTTCGAGATTGCGGAG
AGCTTTTTTAACTCCGTGTACTGTCGGTTATTTGACCACCGCTCGCTTACTCCCGAGCGG
CTTTTTATCTTTAGCTCTCAGCCAGAGCGCCGCTTTCGTACCATTCCCCGCCCGCTGGCG
AAAGACTTTCACCCCGATCACGGCTGGGAATCTCTACTGATGCGCGTTATCAGCGACCTG
CCGCTGCGCCTGCGCTGGCAGAATAAAAGCCGTGACATTCATTACATCATTCGCCATCTG
ACGGAAACGCTGGGGACAGACAACCTCGCGGAAAGTCATTTACAGGTGGCGAACGAACTG
TTTTACCGCAATAAAGCCGCCTGGCTGGTGGGCAAACTGATCACGCCTTCCGGCACGTTG
CCCTTCTTACTGCCGATCCACCAGACGGACGACGGCGAGTTATTTATTGATACCTGCCTG
ACGACGACCGCCGAAGCGAGCATTGTTTTTGGCTTTGCGCGTTCTTATTTTATGGTTTAT
GCACCGCTGCCCGCAGCGCTGGTCGAGTGGCTACGGGAAATTCTGCCAGGTAAAACCACT
GCTGAATTGTATATGGCTATCGGCTGCCAGAAGCACGCCAAAACCGAAAGCTACCGCGAA
TATCTCGTTTATCTACAGGGCTGTAATGAGCAGTTCATTGAAGCGCCGGGTATTCGTGGA
ATGGTGATGTTGGTATTTACGCTGCCGGGCTTTGATCGGGTATTCAAAGTCATCAAAGAC
AAGTTCGCGCCGCAGAAAGAGATGTCTGCCGCTCACGTTCGTGCCTGCTATCAACTGGTG
AAAGAGCACGACCGTGTGGGCCGAATGGCGGACACCCAGGAGTTTGAAAACTTTGTGCTG
GAGAAGCGGCATATTTCCCCGGCATTAATGGAATTACTGCTCCAGGAAGCAGCGGAAAAA
ATCACCGATCTTGGTGAGCAGATTGTAATTCGCCATCTCTATATCGAGCGGCGGATGGTG
CCGCTCAATATCTGGCTGGAACAAGTGGAAGGTCAGCAGTTGCGCGACGCCATTGAAGAA
TACGGTAACGCTATTCGCCAGCTTGCCGCTGCTAACATTTTTCCTGGCGACATGCTGTTT
AAAAACTTCGGTGTCACCCGTCACGGGCGTGTGGTTTTTTATGATTACGATGAAATTTGC
TACATGACGGAAGTGAATTTCCGCGACATCCCGCCGCCGCGCTATCCGGAAGACGAACTT
GCCAGCGAACCGTGGTACAGCGTCTCGCCGGGCGATGTTTTCCCGGAAGAGTTTCGCCAC
TGGCTATGCGCCGACCCGCGTATTGGTCCGCTGTTTGAAGAGATGCACGCCGACCTGTTC
CGCGCTGATTACTGGCGCGCACTACAAAACCGCATACGTGAAGGGCATGTGGAAGATGTT
TATGCGTATCGGCGCAGGCAAAGATTTAGCGTACGGTATGGGGAGATGCTTTTTTGA
>arpA
ATGAAGCCCCTCCTCCTGGCAAATAATTCTAATGAATATCCCGGTTTGTTTTCAGCGATA
CAGCATAAACAACAAAACGTTGTAGAGACGGTTTATCTTGCTTTATCTGACCATGCACGC
CTGTTTGGATTTACCGCTGAAGATATTATGGATTTTTGGCAACACAAAGCCCCACAAAAA
TACTCTGCCTTTGAGTTGGCTTTTGAATTGGGTCACCGGGTTATTGCTGAATTAATCCTT
AATACATTAAATAAGATGGCTGAAAGCTTTGGCTTTACGGATAACCCTCGATACATTGCG
GAGAAAAATTATATGGAAGCTTTACTCAAAAAAGCATCTCCCCATACCGTACGCTAA
>group_180
ATGATTACTCGTATCCCTCGTAGTTCTTTCTCTGCAAATATTAATAATACAGCCCAGACA
AATGAACACCAAACCCTGAGTGAATTGTTTTATAAAGAACTCGAGGATAAATTTTCTGGC
AAGGAGCTGGCGACGCCTCTATTAAAAAGCTTCTCAGAGAACTGTAGACAAAATGGTCGT
CATATCTTTAGCAACAAGGATTTTGTCATTAAATTTTCCACGTCCGTCTTACAAGCTGAT
AAGAAAGAAATTACGATAATTAATAAAAACGAAAACACGACACTTACTCAAACCATTGCC
CCAATATTTGAAGAATACCTAATGGAAATTTTACCTCAACGCTCAGACACTCTTGATAAA
CAAGAATTAAACCTAAAATCAGATAGAAAAGAAAAAGAATTCCCAAGAATTAAACTTAAT
GGTCAATGTTATTTTCCGGGGCGACCCCAAAACCGTATAGTATGCCGACACATTGCTGCA
CAATATATTAATGATATTTATCAGAATGTTGATTACAAACCCCATCAAGATGATTACTCT
TCAGCTGAAAAATTTCTCACGCACTTCAACAAAAAATGCAAAAACCAGACTTTGGCGTTG
GTTTCCAGCCGTCCTGAGGGGCGTTACGTTGCTGCCTGTGGTGATTTCGGGCTAGTTATG
AAGGCATATTTCGACAAGATGGAATCAAATGGCATCAGTGTTATGGCAGCCATATTATTG
GTGGATAACCATGCTTTGACGGCGCGGCTAAGAATAAATAACACAACTGAAGGATGTACC
CATTACGTGGTTTCGGTTTATGATCCTAATGTCACTAACGATAAAATAAGAATTATGAGC
GAAAGCAAAGAGGATATTAAACACTATTCTCTGATGGATTTTATGAATGTAGATTATAGC
CTCCTGAAATGGTCAAATGATCATATTATTAACCAATCTGTTGCAATAATTCCAGCACTT
CCGAAAGAACAGCTATTGATGTTAAAAGGATCTGTGGATGAAATAACCCCTCCATTATCA
CCTGCAACGATGAATTTGCTAATGGCAATTGGTCAGAATCACCAACTTACGCAACTGATG
ATTCAACTCCAGAAAATGCCAGAACTACATAGAACAGAAATGTTGACTGCCTATAATAGT
GGACATATGAACGTTATTAATACTATTTTTAACGCATTACCCACTCTTTTTAATACGTTT
AAATTCGATAAAAAAATATGA
>iclR
ATGGTCGCACCCATTCCCGCGAAACGCGGCAGAAAACCCGCCGTTGCCACCGCACCAGCG
ACTGGACAGGTTCAGTCTTTAACGCGTGGCCTGAAATTACTGGAGTGGATTGCCGAATCC
AATGGCAGTGTGGCACTCACGGAACTGGCGCAACAAGCCGGGTTACCCAATTCCACGACC
CACCGCCTGCTAACCACGATGCAACAGCAGGGTTTCGTGCGTCAGGTTGGCGAACTGGGA
CACTGGGCAATCGGCGCACATGCCTTTATGGTCGGCAGCAGCTTTCTCCAGAGCCGTAAT
TTGTTAGCAATTGTTCACCCTATCCTGCGCAATCTAATGGAAGAGTCTGGCGAAACGGTC
AATATGGCGGTGCTTGATCAAAGCGATCACGAAGCGATTATTATCGACCAGGTACAGTGT
ACCCACCTGATGCGAATGTCCGCGCCTATCGGCGGTAAATTGCCGATGCACGCTTCCGGT
GCGGGTAAAGCCTTTTTAGCCCAACTGAGCGAAGAACAGGTGACGAAGCTGCTGCACCGC
AAAGGGTTACATGCCTATACCCACGCAACGCTGGTGTCTCCTGTGCATTTAAAAGAAGAT
CTCGCCCAAACGCGCAAACGGGGTTATTCATTTGACGATGAGGAACATGCGCTGGGGCTA
CGTTGCCTTGCAGCGTGTATTTTCGATGAGCACCGCGAACCGTTTGCCGCAATTTCAATT
TCCGGACCGATTTCACGTATTACCGATGACCGCGTGACCGAGTTTGGCGCAATGGTGATT
AAAGCGGCGAAGGAAGTGACGCTGGCGTACGGTGGAATGCGCTGA
>metH
GTGAGCAGCAAAGTGGAACAACTGCGTGCGCAGTTAAATGAACGTATTCTGGTGCTGGAC
GGCGGTATGGGCACCATGATCCAGAGCTATCGACTGAACGAAGCCGATTTTCGTGGTGAA
CGCTTTGCCGACTGGCCATGCGACCTCAAAGGCAACAACGACCTGCTGGTACTCAGTAAA
CCGGAAGTGATCGCCGCTATCCACAACGCCTACTTTGAAGCGGGCGCGGATATCATCGAA
ACCAACACCTTCAACTCCACGACCATTGCGATGGCGGATTACCAGATGGAATCCCTGTCG
GCGGAAATCAACTTTGCGGCGGCGAAACTGGCGCGCGCCTGTGCTGATGAGTGGACCGCG
CGCACCCCGGAGAAACCGCGCTACGTTGCCGGTGTTCTCGGCCCAACCAACCGCACGGCG
TCTATTTCTCCGGACGTCAACGATCCGGCATTTCGTAATATCACTTTTGACGGGCTGGTG
GCGGCTTATCGAGAGTCCACCAAAGCGCTGGTGGAAGGTGGTGCGGATCTGATCCTGATT
GAAACCGTTTTCGACACCCTTAACGCCAAAGCGGCGGTCTTTGCGGTGAAAACGGAGTTT
GAAGCGCTGGGCGTTGAGCTGCCGATTATGATCTCCGGCACCATCACCGACGCCTCCGGG
CGCACGCTCTCCGGGCAGACCACCGAAGCATTTTACAACTCATTGCGCCACGCCGAAGCT
CTGACCTTTGGCCTGAACTGTGCGCTGGGGCCAGATGAACTGCGCCAGTACGTGCAGGAG
CTGTCACGGATTGCGGAATGCTACGTCACCGCGCACCCGAACGCCGGGCTACCCAACGCC
TTTGGTGAGTACGATCTCGACGCCGACACGATGGCAAAACAGATACGTGAATGGGCGCAA
GCGGGTTTTCTCAATATCGTCGGCGGCTGCTGTGGCACCACGCCACAACATATTGCAGCG
ATGAGTCGTGCAGTAGAAGGATTAGCGCCGCGCAAACTGCCGGAAATCCCCGTAGCCTGC
CGTTTGTCCGGCCTGGAGCCGCTGAACATTGGCGAAGATAGCCTGTTTGTGAACGTGGGT
GAACGCACCAACGTCACCGGTTCCGCTAAGTTCAAGCGCCTGATCAAAGAAGAGAAATAC
AGCGAGGCACTGGATGTGGCCCGCCAGCAGGTGGAAAACGGTGCGCAGATTATCGATATC
AACATGGATGAAGGGATGCTCGACGCCGAAGCGGCGATGGTGCGTTTTCTCAATCTGATT
GCCGGTGAACCGGATATCGCTCGCGTGCCGATTATGATCGACTCCTCAAAATGGGATGTC
ATTGAAAAAGGTCTGAAGTGTATCCAGGGCAAAGGCATTGTTAACTCTATCTCGATGAAA
GAGGGCGTCGACGCCTTTATCCATCACGCGAAGCTCTTGCGTCGTTACGGTGCGGCAGTG
GTGGTAATGGCCTTTGACGAACAGGGACAGGCCGATACCCGCGCACGGAAAATCGAGATT
TGCCGTCGGGCGTACAAAATCCTCACCGAAGAGGTTGGCTTCCCGCCAGAAGATATCATC
TTCGACCCGAACATCTTCGCGGTCGCAACCGGCATTGAAGAGCACAACAACTACGCGCAG
GACTTTATCGGCGCGTGTGAAGATATCAAACGCGAACTGCCGCACGCGCTGATTTCCGGC
GGTGTATCTAACGTTTCTTTCTCATTCCGTGGCAACGATCCGGTGCGCGAAGCCATTCAC
GCGGTGTTCCTCTACTACGCTATTCGCAATGGCATGGATATGGGGATCGTCAACGCCGGG
CAACTGGCGATTTACGACGACCTACCCGCTGAACTGCGCGACGCGGTGGAAGATGTGATT
CTTAACCGTCGCGACGATGGCACTGAGCGTTTACTGGAGCTTGCCGAGAAATATCGCGGC
AGCAAAACCGACGACACCGCTAACGCCCAGCAGGCGGAGTGGCGCTCGTGGGAAGTGAAT
AAACGTCTGGAATACTCGCTGGTTAAAGGCATTACCGAGTTTATCGAGCAGGATACCGAA
GAAGCCCGCCAGCAGGCTACGCGCCCGATTGAAGTGATTGAAGGCCCGCTGATGGACGGT
ATGAACGTGGTCGGCGATCTGTTTGGCGAAGGGAAAATGTTCCTGCCACAGGTGGTCAAA
TCGGCGCGCGTCATGAAACAGGCAGTGGCGTATCTCGAACCGTTTATTGAAGCCAGCAAA
GAGCAGGGTAAAACCAACGGCAAGATGGTGATCGCCACCGTGAAGGGCGACGTCCACGAC
ATCGGTAAAAATATCGTTGGTGTGGTGCTGCAATGTAACAACTACGAAATTGTCGATCTC
GGCGTTATGGTGCCTGCGGAAAAAATTCTCCGTACCGCTAAAGAAGTGAATGCTGATCTG
ATTGGACTTTCGGGGCTTATCACGCCGTCGCTGGACGAGATGGTTAACGTGGCGAAAGAG
ATGGAGCGTCAGGGCTTCACTATTCCGCTATTGATTGGCGGCGCGACCACCTCAAAAGCG
CACACGGCGGTGAAAATCGAGCAGAACTACAGCGGCCCGACGGTGTATGTGCAGAACGCA
TCGCGTACCGTTGGTGTGGTGGCGGCGCTGCTTTCCGATACCCAGCGTGATGATTTTGTC
GCTCGTACCCGCAAGGAGTACGAAACCGTACGTATTCAGCACGGGCGCAAGAAGCCGCGC
ACACCACCGGTCACGCTGGAAGCGGCGCGCGATAACGATTTCGCTTTTGACTGGCAGGCT
TACACGCCGCCGGTGGCGCACCGTCTCGGCGTGCAGGAAGTCGAAGCCAGCATCGAAACG
CTGCGCAATTACATCGACTGGACACCGTTCTTTATGACCTGGTCGCTGGCCGGGAAGTAT
CCGCGCATTCTGGAAGATGAAGTGGTAGGCGTTGAGGCGCAGCGGCTGTTTAAAGACGCC
AACGACATGCTGGATAAATTAAGCGCCGAGAAAACGCTGAATCCGCGTGGCGTGGTGGGC
CTGTTCCCGGCAAACCGTGTGGGCGATGACATTGAAATCTACCGTGACGAAACGCGCACT
CATGTGATCAACGTCAGCCACCATCTGCGTCAACAGACCGAAAAAACGGGATTCGCTAAC
TACTGTCTCGCTGACTTCGTTGCGCCGAAGCTTTCTGGTAAAGCAGATTACATCGGCGCA
TTTGCCGTGACTGGCGGGCTGGAAGAGGACGCACTGGCTGATGCCTTTGAAGCGCAGCAC
GATGATTACAACAAAATCATGGTGAAAGCGCTTGCCGACCGTTTAGCCGAAGCCTTTGCG
GAGTATCTCCATGAGCGTGTGCGTAAAGTCTACTGGGGCTATGCGCCGAACGAGAACCTC
AGCAACGAAGAACTGATCCGCGAAAACTACCAGGGCATCCGTCCGGCACCGGGCTATCCG
GCCTGCCCGGAACATACGGAAAAAGCCACCATCTGGGAGCTGCTGGAAGTGGAAAAACAC
ACTGGCATGAAACTCACAGAATCTTTCGCCATGTGGCCTGGTGCATCGGTTTCGGGTTGG
TACTTCAGCCACCCGGACAGCAAGTATTACGCGGTAGCGCAAATTCAGCGCGATCAGGTT
GAAGACTATGCCCGCCGTAAAGGTATGAGCGTTACCGAAGTTGAGCGCTGGCTGGCACCG
AATCTGGGGTATGACGCGGACTGA
>group_19360
GTGTTAACGCTGCTTCACCTGCTTTCTGCCGTCGCCCTGCTGGTCTGGGGGACTCATATT
GTTCGAACCGGCGTAATGCGCGTCTTCGGCGCGCGTTTGCGTACTGTCCTTAGCCGGAGC
GTCGAAAAAAAGCCGCTCGCCTTTTGCGCGGGGATCGGCGTTACCGCACTGGTACAGAGC
AGTAATGCCACCACCATGCTGGTGACCTCGTTTGTCGCTCAGGATCTGGTAGCCCTCGCA
CCGGCTCTGGTCATTGTGCTGGGTGCAGATGTCGGGACGGCGCTAATGGCGCGTATTCTC
ACCTTCGACTTATCCTGGCTGTCACCGTTACTTATTTTTATCGGCGTGATTTTTTTCCTC
GGACGCAAACAGTCACGCGCCGGGCAACTGGGCCGCGTCGGTATTGGTCTTGGGCTGATT
TTGCTAGCGCTGGAGTTGATTGTGCAGGCCGTAACGCCGATCACCCAGGCAAACGGCGTT
CAGGTGATCTTTGCCTCGCTGACCGGCGATATTCTGCTGGATGCGCTGATTGGCGCGATG
TTCGCCATTATCAGCTACTCCAGCCTTGCTGCTGTACTGCTGACCGCGACTCTGACCGCC
GCAGGCATTATCTCCTTCCCCGTGGCGCTCTGTCTGGTGATTGGTGCTAACCTCGGTTCC
GGTCTGCTGGCGATGCTCAACAACAGTGCCGCCAATGCCGCAGCCCGCCGTGTCGCGCTG
GGTAGTCTGCTGTTTAAGCTGGTGGGTAGCCTGATTATCCTGCCGTTTGTCCATTTGCTG
GCAGAGACAATGGGGAAGCTGTCATTGCCAAAAGCGGAACTGGTGATCTATTTCCACGTC
TTCTACAACCTTGTACGTTGCCTGGTCATGCTGCCATTTGTTGACCCGATGGCACGGTTT
TGCAAAACGATTATTCGCGATGAACCGGAACTGGATACCCAGCTACGGCCTAAACATCTG
GATGTCAGCGCGCTGGATACGCCCACGCTTGCTCTGGCGAACGCCGCGCGCGAAACCCTG
CGCATTGGCGACGCCATGGAACAGATGATGGAAGGGTTGAATAAAGTGATGCACGGTGAG
CCACGGCAGGAGAAAGAGCTGCGTAAGCTGGCAGATGATATCAACGTTCTCTACACCGCC
ATTAAGCTGTATCTGGCGCGGATGCCAAAAGAAGAGCTGGCGGAGGAAGAGTCGCGCCGC
TGGGCAGAGATCATCGAAATGTCGCTCAACCTTGAACAGGCCTCCGATATCGTCGAGCGC
ATGGGGAGTGAAATTGCCGACAAATCACTGGCAGCACGGCGGGCATTTTCGCTTGATGGG
TTGAAGGAACTGGATGCGCTCTATGAGCAATTGCTCAGTAATTTAAAGCTGGCAATGTCG
GTGTTCTTCTCTGGCGATGTCACCAGCGCTCGTCGTTTGCGCCGTAGTAAGCATCGCTTT
CGCATTCTTAATCGCCGCTATTCCCACGCCCACGTCGATCGCCTGCATCAGCAAAACGTG
CAGAGCATTGAAACCAGTTCGCTACATTTAGGCTTACTGGGAGATATGCAGCGCCTGAAC
TCGCTGTTTTGTTCGGTGGCTTACAGTGTGCTGGAACAGCCGGATGAAGATGAAGGACGG
GACGAGTATTAA
>pepE
ATGGAACTGCTTTTATTGAGTAACTCGACGCTGCCGGGTAAAGCCTGGCTGGAACATGCA
CTGCCGCTAATTGCTGAACAGTTGCAGGGTCGCCGCTCAGCGGTGTTTATCCCTTTCGCT
GGCGTAACGCAGACCTGGGATGATTACACAGCGAAAACGGCTGCGGTTCTCGCTCCGCTG
GGTGTTTCTGTCACCGGTATTCATAGCGTTGTCGATCCCGTTGCCGCGATTGAAAATGCT
GAGATCGTGATTGTCGGCGGCGGGAATACTTTCCAGTTGCTGAAACAGTGCCGCGAGCGC
GGGCTGCTGGCACCAATTACTGACGTGGTTAAACGTGGCGCTCTGTATATTGGCTGGAGC
GCAGGCGCTAACCTTGCTTGCCCAACCATTCGTACCACCAACGATATGCCGATTGTCGAT
CCGCAAGGTTTCGATGCGCTAAATCTGTTCCCGTTGCAAATCAACCCGCACTTCACCAAC
GCGCTGCCGGAAGGCCATAAAGGTGAAACCCGTGAGCAGCGTATTCGCGAACTGCTGGTC
GTCGCGCCAGAACTGACGATTATTGGTCTACCGGAAGGTAACTGGATCACAGTGAGTAAA
GGTCACGCTACGCTGGGTGGCCCGAACACCACTTATGTGTTTAAGGCTGGTGAAGAAGCG
GTGCCGCTAGAAGCTGGTCACCGTTTTTAA
>group_112
ATGCTGCCCGACTCATCAGTCCGTTTAAATAAATACATCAGCGAAAGCGGAATTTGCTCA
CGCCGCGAAGCGGATCGCTATATCGAGCAAGGCAATGTGTTCCTTAATGGCAAGCGAGCC
ACCATTGGCGATCAGGTGAAACCCGGCGACGTTGTGAAAGTAAACGGTCAGTTGATTGAG
CCTCGGGAAGCCGAAGATTTGGTACTTATCGCCCTGAACAAGCCCGTCGGTATTGTCAGC
ACCACCGAAGATGGCGAGCGCGATAACATTGTCGATTTCGTTAACCACAGCAAACGCGTG
TTCCCGATTGGCCGCCTGGATAAAGACTCCCAGGGGCTGATTTTCCTCACCAATCACGGC
GATCTGGTGAATAAGATCCTCCGTGCGGGTAACGATCATGAGAAAGAGTATCTGGTTACG
GTCGATAAACCGATTACCGATGAATTTATTCGTGGTATGGGGGCGGGGGTGCCAATCCTC
GGGACAGTGACTAAAAAGTGTAAAGTCAAAAAAGAAGCGCCGTTTGTCTTCCGCATTACC
CTGGTGCAGGGGCTGAACCGTCAGATCCGGCGCATGTGCGAGCATTTCGGCTATGAAGTG
AAAAAGCTGGAACGTACGCGCATTATGAACGTCAGTTTAAGCGGCATTCCGCTGGGTGAG
TGGCGCGATTTAACTGATGATGAGTTAATCGACCTCTTTAAGCTCATCGAAAATTCCTCT
TCCGAGGCAAAACCTAAAGTGAAGGCCAAACCGAAAACAGCGGGCATCAAACGTCCAGTC
GTTAAGATGGAAAAAACGGCGGAAAAAGGCGGTCGCCCGGCGTCCAACGGTAAGCGTTTT
ACCTCTCCGGGGCGTAAAAAGAAGGGGCGCTAA
>group_8398
ATGGCACTCCCCCGTATTACCCAAAAAGAGATGACTGAACGCGAGCAGCGTGAACTTAAA
ACACTGCTGGATCGGGCGCGGATTGCGCATGGTCGCGTACTGACCAACTCCGAAACCAAC
AGCATTAAGAAAGAGTACATCGATAAATTAATGGTCGAGCGTGAGGCTGAAGCGAAAAAA
GCCCGCCAGTTGAAGAAAAAGCAGGCTTATAAACCGGATCCTGAAGCGTCATTTAGCTGG
TCAGCAAATACGTCGACGCGCGGCAGGCGCTGA
>group_11224
ATGATTAAAAAAATAAGCGTAAGAAAAGATCAGCTGGCATTACTCTCCAGAAACGGCGAT
TACTACAAAGTGCTACATGCAGGCGAGCATCTTTTACCCTGGTTAAATACGCCAGAAGTC
TTGCTGATTACGCTCGATGGCAGCGAAGTTCCCGACGTGCTGGCGGATTATTTGCGCCGC
TTTCAGCCTGATTGGGTGGAGAAATATTGCCTGGTGGCAGACTTGTCGGAGATTGAAGCC
GGGGCGTTGTATATGGACGGTATTTTGCAGGAGATCCTGCCGCCATCAACGCGCCGTTTG
TACTGGCGTGTAGAGGATGATTTGACACTGGTGCGGATGAATACGCAGCAAGTCCAGGTA
CAAACGGAGGTGATGAATGCGGTATTGCAACCACGGCGCAAAGGGGCAGTTAAAGGCCGC
GATGCGATACTCACGGTGCAGGTTCCGGCCTGGCATGTAGGCGTGCTGAAAATCGATGGT
GAAACGCAGGCGCTGTTACCGCCGGGGCTGACCGCATACTGGAAAATTAACCATCTGGTT
GACGCTGAAGTGGTTGACACCCGCTTGCAGGTACTGGAAGTCAGCGGGCAAGAAATCTTA
ACGAAAGATAAGGTCAATCTGCGGATTAACCTCGCCGCTAACTGGCGCTACAGCGACGTG
TTGCTGGCATTTAGTCAGTTAACGAAGCCGATTGATCATTTGTATCGGGAATTGCAATTT
GCCCTGCGTGAAGCGGTAGGTACGCGTACGTTGGATGAATTGCTGGAAGATAAACAGGTC
ATTGATGACGTTGTCAGCGAACAGGTGAAATCGCGCATGTTGCCATTTGGTATGGAGATT
GCCTCGTTAGGGGTGAAAGATATCGTCCTGCCTGGCGATATGAAAAATATCCTTGCGCAG
CTGGTTGAGGCGGAGAAATCCGCGCAGGCCAATGTGATTCGCCGACGTGAAGAAACGGCA
GCGACGCGTTCGTTACTCAATACCGCTAAAGTCATGGAAAACAACCCGGTAGCGTTACGC
TTAAAAGAACTGGAAACGCTGGAGAGAGTGGCTGAACGGATCGATAACATCTCTGTATTT
GGCGGTCTGGATCAGGTTCTGCATGGGTTGGTTAATATCAAAGGGTGA
>group_17517
ATGCCATTAAATGGAGTCAGTGCTGCGATGCGAGAAAGGGTATCGCAGCAGTTAAGAGAA
ATTGAACGGCGGTATGATGTGAAAGTACTGTACGCCTGTGAATCAGGGAGCCGCGGCTGG
GGATTTGCCTCGCCCGACAGCGACTACGATGTACGGTTTTTGTATGTTCACCCGCTGGAA
TGGTATCTGCGAGTAGAGGCGCCGCGCGATGTTATTGAGTTGCCTATTGACGACGAGTTA
GATGTTTCAGGCTGGGAGTGGCGCAAGGCGCTGGGATTATTGAAAGGTGCGAATCCGACG
CTGATAGAATGGCTGGATTCTCCTGTGGTCTATCAACAAGATGAAGAAACGATAACGGCG
CTTAAGGCAATGGTGCCGAAGTGGTTTTCTCCGCTGCGTGCGCGTTGGCATTATTATTCG
ATGGCGCGGAAAAACTTTCGCGGTTATTTACAAGGCGACGAAGTGCGGCTGAAAAAATAC
TTTTACGTGCTGCGTCCGCTGCTGGCCGTGCGTTGGGTTGAAGCGGGAAAAGGCGTACCG
CCAATGCGCTTTGCTGAGCTACTGGCGGGAAGCGAACTTGATGCGCCGTTACGTGCAGAA
ATAGACGAATTACTGGAACGTAAACAGCGCGCAGGAGAAGCGGAATATGGTCCGCGCCGT
CCATTGTTACATGCGTTTATTCGTGCGGAACTGGCGCGTGGGGAAATTCCACCGCTGTTA
CCGGATAGCAGAGAAGGGGACGTTAAGGAACTGGATAGCTTAATGTACCAGACGGTAATG
CGCCGGGCGTGA
>pezT
ATGGCTACTTTAATGGAAAAAGATGCACTTTTAAACGGAGCCAGTCAGTGCATCGCGTTT
TTATCAAATATCATTGATAATTGCTCAGTTTCGTCGCATCAGGATTCAGGCGATGCTCTC
AAGCGATTAGTCAGCTATCGCGATTATCTTTATTCTACCCCCGCTGAACTTGTTGATTTT
ACACAAGGTAAGATTCTCCTTCAGCAGGTAAGAACTCAATATCAGCATGAATTCAACAAT
ACTACGCATTCAGAAAATAAAGCATCTTTTGATTCTATTTGGCAGCGTCTGACAAATCAT
GAAGTCACACCGCAACAGCATCCCATTGGTTTTGTTTTAGGTGGGCAACCCGGAGCAGGT
AAATCATCTCTGATTGAATTAGCCAAAAGAGAGACAAAAGATAATATAATGATTATTAAC
GGTGATGATTTTCGATTTCTACACCCTGATTTTAATTATATCTACCAAAATTATGGGGAT
GATTTTGTTACCCATACAGCGAAATTTTCCGGCGAAACGGTCGAACGTGCAATTGAGAGA
GCGATAGTCAGTAAACTCAACATTGTTGTCGAAGGAACATTTCGTAATGCCGCGACGCCG
TTACAAACATTAAAAAAACTCAAAGATGCAGGCTACCAAACAGAAGTCATGATAAAAACA
ACCTCAGCGGCATTAAGCTGGGAAAGCACCAATGAACGGTATAGTAAGGACAAAGAGGCG
GGAAATATTGCCCGAAAAGTGGATAAAAACCACCATGATATCGTCACCGGTTTGCTGGCA
GAAAATGCCCGCAAGGTGTTTGCTTCGAACCTGTCAGATAAGTTTGCGGTGTATTCGCGT
GAGAAGATGATATTTAGTTCACAAGCGGCAACGAATGACGATATTGCAACACTTATACAG
AATGAAATCAGCGGGAATACACAATAA
>lysC
ATGTCTGAAATTGTTGTCTCCAAATTTGGCGGTACCAGCGTAGCTGATTTTGACGCCATG
AACCGCAGCGCTGATATTGTGCTTTCTGATGCCAACGTGCGTTTAGTAGTCCTCTCGGCT
TCTGCTGGTATCACTAATCTGCTGGTCGCTTTAGCGGAAGGGCTGGAACCTGGCGAGCGA
TTCGAAAAACTCGACGCTATTCGCAACATCCAGTTTGCCATTCTGGAACGTCTGCGTTAC
CCGAACGTTATCCGTGAAGAGATTGAACGTCTGCTGGAGAACATTACTGTTCTGGCAGAA
GCGGCGGCGCTGGCAACGTCTCCGGCGCTGACAGATGAGCTGGTCAGCCACGGCGAGCTG
ATGTCGACCCTGCTGTTTGTCGAAATCCTGCGCGAACGCGATGTTCAGGCACAGTGGTTT
GATGTACGTAAAGTGATGCGTACCAACGACCGATTTGGTCGTGCAGAGCCAGATGTAGCC
GCGCTGGCGGAACTGGCCGCGCTGCAGCTGCTCCCACGCCTCAATGACGGCTTAGTGATC
ACCCAGGGATTTATCGGTAGCGAAAATAAAGGTCGTACAACGACGCTTGGCCGTGGAGGC
AGCGATTATACGGCAGCCTTGCTGGCGGAGGCTTTACACGCATCTCGTGTTGATATCTGG
ACCGACGTCCCGGGCATCTACACCACCGATCCACGCGTAGTTTCCGCAGCAAAACGCATT
GATGAAATCGCGTTTGCCGAAGCGGCAGAGATGGCAACTTTTGGTGCAAAAGTACTGCAT
CCGGCAACGTTGCTACCCGCAGTACGCAGCGATATCCCGGTCTTTGTCGGCTCCAGCAAA
GACCCACGCGCAGGTGGTACGCTGGTGTGCAATAAAACTGAAAATCCGCCGCTGTTCCGC
GCGCTGGCGCTTCGTCGCAATCAGACTCTGCTCACTTTGCACAGCCTGAATATGCTGCAT
TCTCGCGGCTTCCTCGCGGAAGTTTTCGGCATCCTCGCGCGGCATAATATTTCGGTAGAC
TTAATCACCACGTCAGAAGTGAGCGTGGCATTAACCCTTGATACCACCGGTTCAACCTCC
ACTGGCGATACGTTGCTGACGCAATCTCTGCTGATGGAGCTTTCCGCACTGTGCCGGGTG
GAAGTAGAAGAAGGTCTGGCGCTGGTCGCGTTGATTGGCAATGACCTGTCAAAAGCCTGC
GGCGTTGGCAAAGAGGTATTCGGCGTACTGGAACCGTTCAACATTCGCATGATTTGTTAC
GGCGCATCCAGCCATAACCTGTGCTTCCTGGTGCCCGGCGAAGATGCCGAGCAGGTGGTG
CAGAAGCTGCATTTTAATTTGTTTGAGTAA
>pgi
ATGAAAAACATCAATCCAACGCAGACCGCTGCCTGGCAGGCACTACAGAAACACTTCGAT
GAAATGAAAGACGTTACGATCGCCGATCTTTTTGCTAAAGACGGCGATCGTTTTTCTAAG
TTCTCCGCAACCTTCGGCGATCAGATGCTGGTGGATTACTCCAAAAACCGCATCACTGAA
GAGACGCTGGCGAAATTACAAGATCTGGCGAAAGAGTGCGATCTGGCGGGCGCGATTAAG
TCGATGTTCTCTGGCGAGAAGATCAACCGCACTGAAAACCGCGCTGTGCTGCACGTAGCG
CTGCGTAACCGTAGCAATACCCCGATTTTGGTTGATGGCAAAGACGTAATGCCGGAAGTC
AACGCGGTGCTGGAGAAGATGAAAACCTTCTCGGAAGCGATTATCTCCGGTGAGTGGAAG
GGTTATACCGGCAAAGCAATCACTGACGTAGTGAACATCGGGATCGGCGGTTCTGACCTC
GGCCCGTACATGGTGACCGAAGCACTGCGTCCGTACAAAAATCACCTGAACATGCACTTT
GTTTCTAACGTCGATGGGACTCACATCGCGGAAGTGCTGAAAAAAGTAAACCCGGAAACC
ACGCTGTTCCTGGTAGCATCTAAAACCTTCACCACTCAGGAAACCATGACCAACGCCCAT
AGCGCGCGTGACTGGTTCCTGAAAGCGGCAGGTGATGAAAAACACGTTGCGAAACACTTT
GCGGCGCTCTCAACCAATGCCAAAGCCGTTGGCGAGTTTGGTATTGATACTGCCAACATG
TTCGAGTTCTGGGACTGGGTCGGCGGCCGTTACTCTTTGTGGTCAGCGATTGGCCTGTCG
ATTGTTCTCTCCATCGGCTTTGATAACTTCGTTGAACTGCTTTCTGGCGCACACGCGATG
GACAAGCATTTCTCCACCACGCCTGCCGAGAAAAACCTGCCTGTACTGCTGGCGCTGATT
GGCATCTGGTACAACAATTTCTTTGGTGCGGAAACTGAGGCGATTCTGCCGTATGACCAG
TATATGCACCGTTTCGCGGCGTACTTCCAGCAGGGCAATATGGAGTCCAACGGTAAGTAT
GTTGACCGTAACGGTAACGTTGTGGATTACCAGACTGGCCCGATTATCTGGGGTGAACCA
GGCACTAACGGTCAGCACGCGTTCTACCAGCTGATCCACCAGGGAACCAAAATGGTACCG
TGCGATTTCATCGCTCCGGCTATCACCCATAACCCGCTCTCTGATCATCACCAGAAACTG
CTGTCTAACTTCTTCGCCCAGACCGAAGCGCTGGCGTTTGGTAAATCCCGCGAAGTGGTT
GAGCAGGAATATCGCGATCAGGGTAAAGATCCGGCAACGCTTGACTACGTGGTGCCGTTC
AAAGTGTTCGAAGGTAACCGCCCGACCAACTCCATCCTGCTGCGTGAAATCACTCCGTTC
AGCCTGGGTGCGTTGATTGCGCTGTATGAGCACAAAATCTTTACTCAGGGCGTGATCCTG
AACATCTTCACCTTCGACCAGTGGGGCGTGGAGCTGGGTAAACAACTGGCAAACCGTATT
CTGCCAGAGCTGAAAGATGATAAAGAAATCAGCAGCCACGATAGCTCGACCAATGGTCTG
ATTAACCGCTATAAAGCGTGGCGCGGTTAA
>yjbE
ATGAAAAAAGTTCTGTATGGCATTTTTGCCATATCTGCGCTTGCGGCGACTTCTGCGTGG
GCTGCACCTGTACAGGTGGGCGAAGCGGCAGGGTCGGCAGCAACGTCGGTTTCGGCGGGG
AGTTCCTCCGCGACCAGCGTCAGCACCGTAAGCTCGGCGGTGGGTGTCGCGCTCGCGGCA
ACCGGTGGCGGTGATGGTTCTAATACCGGGACCACCACAACCACGACCACCAGTACCCAG
TAA
>yjbF
GTGAAGCGACCTGCACTCATTCTTATCTGCCTGCTATTACAGGCCTGTTCAGCCACGACT
AAAGAGCTGGGCAATTCACTGTGGGACAGTCTGTTCGGCACGCCAGGCGTACAGCTGACG
GACGATGATATTCAAAATATGCCCTACGCCAGCCAGTACATGCAGCTTAATGGCGGGCCG
CAATTGTTTGTGGTGCTGGCCTTCGCTGAAGACGGACAACAAAAATGGGTCACTCAGGAT
CAAGCCACTCTTGTCACACAACATGGTCGTCTGGTGAAGACTTTGCTTGGCGGCGACAAC
CTGATTGAAGTGAATAACCTTGCCGCCGACCCGCTGATTAAACCCGCACAAATTGTTGAT
GGTGCAACATGGACGCGCACGATGGGCTGGACCGAGTACCAGCAGGTACGCTACGCCACC
GCACGCTCAGTCTTCAAATGGGATGGCACCGATACCGTCAAGGTCGGCAGCGATGAAACC
CCGGTTCGCGTGCTGGACGAAGAAGTCTCCACCGACCAGGCGCGCTGGCATAACCGCTAC
TGGATCGACAGCGAAGGGCAAATTCGCCAGTCGGAACAGTATCTCGGCGCGGATTATTTC
CCGGTGAAAACCACTCTCATCAAGGCGGCAAAACAATGA
>ymcB
ATGATTAAACAAACTATTGTCGCATTGATTTTGAGTGTGGGGGCGTCATCGGTCTTCGCG
GCGGGAACCGTCAAGGTATTCAGCAATGGCAGCAGTGAGGCCAAAACGCTGACGGGCGCA
GAGTATTTAATCGATCTGGTAGGCCAGCCGCGGCTGGCAAACAGTTGGTGGCCTGGTGCG
GTGATTAGCGAAGAGCTGGCAACGGCGGCAGCATTGCGGCAGCAGCAGGCGTTGCTGACA
CGGCTGGCAGAACTGGCTGCAGATTCCAGCGCCGACGATGCCGCCGCGATTAACGCCTTA
CGCCAGCAAATTCAGGCGTTGAAAGTGACGGGCAGGCAAAAAATCAATCTTGATCCTGAT
ATCGTCCGCGTTGCCGAACGCGGTAACCCACCGTTGCAGGGCAACTACACGCTGTGGGTC
GGGCCACCACCGTCCACGGTCACGCTGTTCGGGCTTATCAGCCGTCCTGGCAAGCAGCCA
TTCACTCCAGGTCGCGACGTGGCGAGCTATCTCTCCGGGCAGAACCTGCTTAGCGGTGCG
GATCGCAGCTACGCGTGGGTGGTTTACCCGGACGGACGCACGCAAAAAGCGCCGGTGGCT
TACTGGAACAAGCGTCACGTAGAGCCGATGCCCGGCAGCATTATTTATGTTGGCCTCGCG
GACTCCGTCTGGAGTGAGACGCCTGATGCCCTTAACGCCGACATTCTTCAGACTCTGACG
CAGCGGATACCCCAATAA
>group_11760
ATGAAAAAAAGACATCTGCTTAGCTTACTGGCGCTGGGCATTAGCACAGCTTGCTACGGC
GAAACATATCCTGCGCCCATTGGTCCGTCGCAGTCGGATTTCGGTGGCGTAGGATTATTA
CAAACTCCCACCGCGCGTATGGCACGGGAAGGGGAGTTGAGTCTGAACTATCGCGATAAC
GATCAGTACCGTTATTACTCAGCTTCAGTGCAACTCTTCCCGTGGCTGGAAACAACGCTG
CGCTACACCGACGTGCGCACCCGGCAGTACAGCAGCGTCGAAGCGTTCTCTGGCGATCAA
ACGTATAAAGATAAAGCCTTCGATCTCAAACTGCGTTTGTGGGAAGAGAGTTACTGGCTG
CCGCAAGTGGCGGTTGGTGCGCGGGATATCGGCGGTACGGGGCTGTTTGATGCGGAATAT
CTTGTTGCCAGCAAAGCCTGGGGGCCGTTCGATTTTACGCTCGGCCTGGGCTGGGGATAT
CTGGGCACCAGCGGTAATGTGAAAAATCCGCTCTGTTCAGCCAGTGATAAATATTGCTAT
CGCGATAACAGCTACAAACAGGCGGGATCTATCGACGGTAGCCAGATGTTCCACGGTCCT
GCCTCACTGTTTGGCGGCGTGGAATACCAGACGCCCTGGCAACCGCTGCGCCTGAAACTG
GAGTATGAAGGCAATAATTATCAGCAGGATTTTGCCGGGAAGCTGGAGCAAAAAAGTAAG
TTTAACGTCGGTGCGATTTATCGCGTTACCGATTGGGCCGACGTTAACCTTAGCTATGAA
CGTGGCAACACCTTTATGTTTGGCGTCACGCTGCGCACCAACTTTAACGATCTGCGCCCG
TCTTACAACGATAACGCCCGCCCGCAATATCAACCGCAGCCGCAGGATGCCATTTTGCAG
CATTCGGTGGTGGCGAATCAGTTAACGCTGTTGAAATACAATGCCGGACTTGCCGATCCG
CAGATCCAGGCGAAAGGCGATACGCTGTATGTCACCGGCGAGCAGGTGAAATATCGTGAT
TCGCGCGAAGGGATCATCCGTGCTAATCGGATCGTGATGAACGATCTGCCGGATGGGATC
AAAACGATCCGCATTACGGAAAATCGTCTTAACATGCCGCAGGTGACGACGGAAACCGAT
GTCGCCAGCCTGAAAAATCATCTCGCCGGAGAGCCGTTGGGCCACGAAACGAAGCTGGCG
CAAAAACGCGTCGAGCCAGTGGTTCCGCAGTCCACCGAGCAGGGCTGGTATATCGACAAA
TCACGCTTTGATTTCCACATCGATCCGGTGCTGAACCAGTCGGTCGGTGGCCCGGAAAAC
TTTTACATGTATCAGCTGGGCGTGATGGGAACGGCAGATTTGTGGCTGACGGACCATCTG
CTGACCACCGGCAGCCTGTTTGCAAATCTTGCCAACAACTACGACAAGTTTAACTACACC
AATCCGCCGCAGGACTCGCACTTACCGCGCGTTCGTACCCATGTGCGCGAGTATGTGCAG
AACGATGTCTATGTGAATAACCTGCAAGCCAACTACTTCCAGCATCTGGGCAACGGCTTC
TACGGTCAGGTCTATGGAGGTTATCTCGAAACCATGTTTGGCGGTGCGGGGGCCGAAGTG
TTGTATCGTCCGCTGGACAGTAACTGGGCGTTTGGTCTGGATGCCAACTACGTTAAACAG
CGCGACTGGCGTAGTGCAAAAGATATGATGAAATTCACCGACTACAGCGTGAAAACCGGA
CATCTGACCGCCTACTGGACGCCATCTTTCGCCCAGGACGTGTTGGTGAAAGCCAGCGTC
GGGCAGTATCTGGCAGGGGATAAAGGCGGCACGCTGGAGATCGCCAAACGCTTTGATAGC
GGCGTGGTGGTTGGCGGCTATGCCACGATCACCAACGTTTCGAAAGAGGAGTACGGCGAA
GGGGACTTCACCAAAGGCGTGTATGTCTCGGTACCGTTGGATCTCTTCTCGTCTGGCCCG
ACACGCAGCCGTGCGGCGATTGGCTGGACGCCGCTGACGCGTGACGGTGGTCAGCAACTT
GGGCGTAAGTTCCAGTTGTATGATATGACCAGCGACCGTAGCGTAAATTTCCGCTAA
>psiE
ATGACGTCACTCTCTCGTCCGCGCGTGGAGTTTATCTCCACCATTTTGCAGACCGTACTC
AATCTTGGCCTGTTGTGCCTCGGCCTGATTTTGGTTGTCTTCCTCGGCAAAGAAACGGTG
CATCTGGCAGATGTGCTGTTCGCGCCAGAACAAACCAGCAAATATGAGCTGGTAGAAGGA
CTGGTGGTTTACTTTCTCTATTTCGAATTTATCGCGCTGATTGTGAAATACTTTCAGTCC
GGTTTTCACTTCCCGCTACGTTACTTTGTCTATATTGGGATCACCGCCATTGTGCGCTTG
ATCATCGTCGATCATAAATCGCCACTGGATGTGTTGATCTACTCGGCTGCGATCCTGTTA
CTGGTGATCACTCTGTGGCTGTGTAATTCGAAACGGCTGAAGCGGGAGTAA
>xylE
ATGAATACCCAGTATAATTCCAGTTATATATTTTCGATTACCTTAGTCGCTACATTAGGT
GGTTTATTATTTGGCTACGACACCGCCGTTATTTCCGGTACTGTTGAGTCACTCAATACC
GTCTTTGTTGCTCCACAAAACTTAAGTGAATCCGCTGCCAACTCCCTGTTAGGATTTTGC
GTAGCCAGCGCTCTGATTGGTTGCATCATCGGCGGTGCCCTCGGTGGTTATTGCAGTAAC
CGCTTCGGCCGTCGTGATTCACTTAAGATTGCTGCTGTCCTGTTTTTTATTTCTGGTGTA
GGTTCTGCCTGGCCAGAACTTGGTTTTACCTCTATAAACCCGGACAACACAGTCCCTATT
TATCTGGCAGGTTATGTCCCGGAATTTGTTATTTATCGTATTATTGGCGGTATTGGCGTT
GGTTTAGCCTCAATGCTTTCACCAATGTATATTGCGGAACTGGCTCCAGCTCATATTCGC
GGAAAACTGGTTTCATTTAACCAGTTTGCGATTATTTTCGGGCAACTTTTAGTTTACTGC
GTAAACTATTTTATTGCCCGTTCCGGTGATGCCAGCTGGCTGAATACTGACGGCTGGCGT
TATATGTTTGCCTCGGAATGTATCCCTGCACTGCTGTTCTTAATGCTGCTGTATACCGTG
CCAGAAAGTCCTCGCTGGCTGATGTCACGCGGCAAGCAAGAACAGGCGGAAAGTATCCTG
CGCAAAATTATGGGCAACACGCTTGCAACTCAGGCAGTACAGGAAATTAAACACTCCCTG
GATCATGGCCGCAAAACCGGTGGTCGTCTGCTGATGTTTGGCGTGGGCGTGATTGTAATC
GGCGTTATGCTCTCCATCTTCCAGCAATTTGTCGGCATCAATGTGGTGCTGTACTACGCG
CCGGAAGTGTTCAAAACGCTGGGGGCCAGCACGGATATCGCGCTGTTGCAGACCATTATT
GTCGGAGTTATCAACCTCACCTTTACCGTACTGGCAATTATGACGGTGGATAAATTTGGT
CGTAAGCCACTGCAAATTATCGGCGCACTCGGAATGGCAATCGGTATGTTTAGCCTCGGT
ACCGCGTTTTACACTCAGGCATCGGGTATTGTGGCGCTACTGTCGATGCTGTTCTATGTT
GCCGCCTTTGCCATGTCCTGGGGTCCGGTATGCTGGGTACTGCTGTCGGAAATCTTCCCG
AATGCTATTCGTGGTAAAGCGCTGGCAATCGCGGTGGCGGCCCAGTGGCTGGCGAACTAC
TTCGTCTCCTGGACCTTCCCGATGATGGACAAAAACTCCTGGCTGGTGGCCCATTTCCAC
AACGGTTTCTCCTACTGGATTTACGGGTGTATGGGCGTTCTGGCAGCACTATTTATGTGG
AAATTTGTCCCGGAAACCAAAGGTAAAACCCTTGAGGAGCTGGAAGCCCTCTGGGAACCG
GAAACGAAGAAAACACAACAAACTGCTACGCTGTAA
>malG
ATGGCAATGGTCCAACCGAAATCGCAAAAAGCACGTTTGTTTATTACTCACCTGCTACTG
CTACTTTTTATCGCGGCGATTATGTTCCCGCTGCTGATGGTCGTCGCTATCTCGCTGCGT
CAGGGAAACTTCGCGACCGGTAGCCTGATCCCGGAGCAAATCTCCTGGGATCACTGGAAA
CTGGCGTTAGGTTTTAGCGTTGAACAGGCTGATGGTCGCATTACGCCACCGCCATTCCCG
GTACTGCTGTGGCTGTGGAACTCGGTAAAGGTCGCCGGGATTTCCGCGATTGGCATTGTG
GCGCTCTCCACCACCTGCGCCTACGCTTTCGCCCGTATGCGCTTTCCAGGCAAAGCGACG
CTGCTGAAAGGAATGCTGATTTTCCAGATGTTCCCGGCAGTACTTTCACTGGTCGCGTTG
TATGCGTTGTTTGATCGTCTGGGTGAGTACATTCCATTCATTGGCCTGAATACTCACGGC
GGCGTAATTTTCGCGTATCTGGGTGGGATTGCGCTGCATGTCTGGACCATCAAAGGCTAT
TTCGAAACCATCGACAGTTCGCTGGAAGAAGCGGCTGCGCTGGATGGTGCGACACCGTGG
CAGGCCTTCCGCCTTGTCCTGTTGCCGCTGTCAGTACCGATTCTGGCGGTGGTATTCATC
CTGTCGTTTATCGCTGCCATTACTGAAGTTCCGGTCGCGTCGCTGTTACTGCGTGACGTA
AACAGCTACACCCTGGCCGTGGGGATGCAGCAATACCTCAACCCGCAAAACTACCTGTGG
GGTGACTTTGCCGCCGCTGCCGTGATGTCTGCATTACCGATCACCATCGTCTTCTTGCTG
GCTCAACGCTGGCTGGTCAACGGCCTGACGGCAGGTGGTGTGAAAGGTTAA
>malF
ATGGATGTCATTAAAAAGAAACATTGGTGGCAAAGCGACGCGCTGAAATGGTCAGTGCTA
GGTCTGCTCGGCCTGCTGGTGGGTTACCTTGTTGTTTTAATGTACGCACAAGGGGAATAC
CTGTTCGCCATTACCACGCTGATATTGAGTTCAGCGGGGCTGTATATTTTCGCCAATCGT
AAAGCCTACGCCTGGCGCTATGTTTACCCGGGAATGGCTGGAATGGGATTATTCGTCCTC
TTCCCTCTGGTCTGCACCATCGCCATTGCCTTCACCAACTACAGCAGCACTAACCAGCTG
ACTTTTGAACGTGCGCAGGAAGTGTTGTTAGATCGCTCCTGGCAAGCAGGCAAAACCTAT
AACTTTGGTCTTTACCCGGCGGGCGATGAGTGGCAACTGGCGCTCAGCGACGGCGAAACC
GGCAAAAATTACCTCTCCGACGCGTTTAAATTTGGCGGCGAGCAAAAACTGCAACTGAAA
GAAACGACCGCCCAGCCCGAAGGCGAACGCGCGAATCTGCGCGTGATTACCCAGAATCGT
CAGGCGCTGAGTGACATTACCGCCATTCTGCCGGATGGCAACAAAGTGATGATGAGCTCC
CTGCGCCAGTTTTCTGGCACGCAGCCGCTCTACACACTCGACGGTAACGGCACGTTGACG
AATAATCAGAGTGGCGTGAAATATCGTCCGAATAACCAAATTGGCTTTTACCAGTCCATT
ACCGCCGACGGCAACTGGGGGGATGAAAAGCTAAGCCCCGGTTACACCGTGACCACCGGC
TGGAAAAACTTTACCCGCGTCTTTACCGACGAAGGCATTCAGAAACCGTTCCTCGCCATT
TTCGTCTGGACCGTGGTGTTTTCACTGATCACCGTCTTTTTAACGGTGGCGGTCGGCATG
GTTCTGGCGTGTCTGGTGCAGTGGGAAGCGTTGCGTGGCAAAGCGGTATATCGCGTCCTG
CTGATTCTGCCCTACGCGGTGCCATCATTCATTTCAATCTTGATTTTCAAAGGGTTGTTT
AACCAGAGCTTCGGTGAAATCAACATGATGTTGAGCGCGCTGTTTGGCGTGAAGCCCGCC
TGGTTCAGCGATCCGACCACTGCCCGAACGATGCTGATTATCGTCAATACCTGGCTGGGT
TATCCGTACATGATGATCCTCTGCATGGGCTTGCTGAAAGCGATTCCGGACGATTTGTAT
GAAGCCTCAGCAATGGATGGCGCAGGTCCGTTCCAGAACTTCTTTAAGATTACGCTGCCG
CTGCTGATTAAACCGCTGACGCCGCTGATGATCGCCAGCTTCGCCTTTAACTTTAACAAC
TTCGTGCTGATTCAGCTGTTAACCAACGGCGGCCCGGATCGTCTTGGCACGACCACGCCA
GCCGGTTATACCGACCTGCTTGTTAACTACACCTACCGTATCGCTTTTGAAGGCGGCGGG
GGTCAGGACTTCGGTCTGGCTGCAGCAATTGCCACGCTGATCTTCCTGCTGGTGGGTGCG
CTGGCGATAGTGAACCTGAAAGCCACGCGAATGAAGTTTGATTAA
>malE
ATGAAAATAAAAACAGGTGCACGCATCCTCGCATTATCCGCATTAACGACGATGATGTTT
TCCGCCTCGGCTCTCGCCAAAATCGAAGAAGGTAAACTGGTAATCTGGATTAACGGCGAT
AAAGGCTATAACGGTCTCGCTGAAGTCGGTAAGAAATTCGAGAAAGATACCGGAATTAAA
GTCACCGTTGAGCATCCGGATAAACTGGAAGAGAAATTCCCTCAGGTTGCGGCAACTGGC
GATGGCCCTGACATTATCTTCTGGGCGCACGACCGTTTTGGTGGCTACGCTCAATCTGGC
CTGTTGGCTGAAATCACCCCGGACAAAGCGTTCCAGGACAAGCTGTATCCGTTTACCTGG
GATGCCGTACGTTACAACGGCAAGCTGATTGCTTACCCGATCGCTGTTGAAGCGTTATCG
CTGATTTATAACAAAGATCTGCTGCCGAACCCGCCAAAAACCTGGGAAGAGATCCCGGCG
CTGGATAAAGAACTGAAAGCGAAAGGTAAGAGCGCGCTGATGTTCAACCTGCAAGAACCG
TACTTCACCTGGCCGCTGATTGCTGCTGACGGGGGTTATGCGTTCAAGTATGAAAACGGC
AAGTACGACATTAAAGACGTGGGCGTGGATAACGCTGGCGCGAAAGCGGGTCTGACCTTC
CTGGTTGACCTGATTAAAAACAAACACATGAATGCAGACACCGATTACTCCATCGCAGAA
GCTGCCTTTAATAAAGGCGAAACAGCGATGACCATCAACGGCCCGTGGGCATGGTCCAAC
ATCGACACCAGCAAAGTGAATTATGGTGTAACGGTACTGCCGACCTTCAAGGGTCAACCA
TCTAAACCGTTCGTTGGCGTGCTGAGCGCCGGTATTAACGCCGCCAGTCCGAACAAAGAG
CTGGCGAAAGAGTTCCTCGAAAACTATCTGCTGACTGACGAAGGTCTGGAAGCGGTTAAT
AAAGACAAACCGCTGGGTGCCGTAGCGCTGAAGTCTTACGAGGAAGAGTTGGCGAAAGAT
CCACGTATTGCCGCCACCATGGAAAACGCCCAGAAAGGTGAAATCATGCCGAACATCCCG
CAGATGTCCGCTTTCTGGTATGCCGTGCGTACTGCGGTGATCAACGCCGCCAGTGGTCGT
CAGACTGTCGATGAAGCCCTGAAAGACGCGCAGACTCGTATCACCAAGTAA
>malK
ATGGCGAGCGTACAGCTGCAAAATGTAACGAAAGCCTGGGGCGAGGTCGTGGTATCGAAA
GATATCAATCTCGATATCCATGAAGGCGAATTCGTGGTGTTTGTCGGACCGTCTGGCTGC
GGTAAATCGACTTTACTGCGCATGATTGCCGGGCTTGAGACGATCACCAGCGGCGACCTG
TTCATCGGTGAGAAACGGATGAATGACACTCCGCCAGCAGAACGCGGCGTTGGTATGGTG
TTTCAGTCTTACGCGCTCTATCCCCACCTGTCAGTAGCAGAAAATATGTCATTTGGCCTG
AAACTGGCAGGCGCAAAAAAAGAGGTGATTAACCAACGCGTTAACCAGGTGGCGGAAGTG
CTGCAACTGGCGCATTTGCTGGATCGCAAACCGAAAGCGCTCTCTGGCGGTCAGCGTCAG
CGTGTGGCGATTGGCCGTACGCTGGTGGCCGAGCCAAGCGTATTTTTGCTCGATGAACCG
CTCTCCAACCTCGATGCTGCACTGCGTGTGCAAATGCGTATCGAAATCTCCCGTCTGCAT
AAACGCCTGGGCCGCACAATGATTTACGTCACCCACGATCAGGTCGAAGCGATGACGCTG
GCCGACAAAATCGTGGTGCTGGACGCCGGTCGCGTGGCGCAGGTTGGGAAACCGCTGGAG
CTGTACCACTATCCGGCAGACCGTTTTGTCGCCGGATTTATCGGTTCGCCAAAGATGAAC
TTCCTGCCGGTAAAAGTGACCGCCACCGCAATCGATCAAGTGCAGGTGGAGCTGCCGATG
CCAAATCGTCAGCAAGTCTGGCTGCCAGTTGAAAGCCGTGATGTCCAGGTTGGAGCCAAT
ATGTCGCTGGGTATTCGCCCGGAACATCTACTGCCGAGTGATATCGCTGACGTCATCCTT
GAGGGTGAAGTTCAGGTCGTCGAGCAACTCGGCAACGAAACCCAAATCCATATCCAGATC
CCTTCCATTCGTCAAAACCTGGTGTACCGCCAGAACGACGTGGTGTTGGTAGAAGAAGGT
GCCACATTCGCTATCGGCCTGCCGCCAGAGCGTTGCCATCTGTTCCGTGAGGATGGCACT
GCATGTCGTCGACTGCATAAGGAGCCGGGCGTTTAA
>lamB
ATGATGATTACTCTGCGCAAACTTCCTCTGGCGGTTGCCGTCGCAGCGGGCGTAATGTCT
GCTCAGGCAATGGCTGTTGATTTCCACGGCTATGCACGTTCCGGTATTGGCTGGACAGGT
AGCGGCGGTGAACAACAGTGTTTCCAGACTACCGGTGCTCAAAGTAAATACCGTCTTGGC
AACGAATGTGAAACTTATGCTGAATTAAAATTGGGTCAGGAAGTGTGGAAAGAGGGCGAT
AAGAGCTTCTATTTCGACACTAACGTGGCCTATTCCGTCGCGCAACAGAATGACTGGGAA
GCTACCGATCCGGCCTTCCGTGAAGCAAACGTGCAGGGTAAAAACCTGATCGAATGGCTG
CCAGGTTCCACCATCTGGGCAGGTAAGCGCTTCTACCAACGTCATGACGTTCATATGATC
GACTTCTACTACTGGGATATTTCTGGTCCTGGTGCCGGTCTGGAAAACATCGATGTTGGC
TTCGGTAAACTCTCTCTGGCAGCAACCCGCTCCTCTGAAGCTGGTGGTTCTTCCTCTTTT
GCCAGCAACAATATTTATGACTATACCAACGAAACCGCGAACGACGTTTTCGATGTGCGT
TTAGCGCAGATGGAAATCAACCCGGGCGGCACATTAGAACTGGGTGTCGACTACGGTCGT
GCCAACCTGCGTGATAACTATCGTCTGGTTGATGGCGCATCGAAAGACGGCTGGTTATTC
ACTGCTGAACATACTCAGAGTGTCCTGAAGGGCTTTAACAAGTTTGTTGTTCAGTACGCT
ACTGACTCGATGACCTCGCAGGGTAAAGGTCTGTCGCAGGGTTCTGGCGTCGCGTTTGAT
AACGAAAAATTTGCCTACAATATCAACAACAACGGTCACATGCTGCGTATCCTCGACCAC
GGTGCGATCTCCATGGGCGACAACTGGGACATGATGTACGTGGGTATGTACCAGGATATC
AACTGGGATAACGACAACGGCACCAAGTGGTGGACCGTTGGTATTCGCCCGATGTACAAG
TGGACGCCAATCATGAGCACCGTGATGGAAATCGGCTACGACAACGTCGAATCCCAGCGC
ACCGGCGACAAGAACAATCAGTACAAAATTACCCTCGCACAACAATGGCAGGCTGGCGAC
AGCATCTGGTCACGCCCGGCTATTCGTGTCTTCGCAACCTACGCCAAGTGGGATGAGAAA
TGGGGTTATGACTACAACGGCGATAGCAAGGTTAACCCGAACTACGGCAAAGCCGTTCCT
GCTGATTTCAACGGCGGCAGCTTCGGTCGTGGCGACAGCGACGAGTGGACCTTCGGTGCC
CAGATGGAAATCTGGTGGTAA
>malM
ATGAAAATGAATAAAAGTCTCATCGCCCTCTGTTTATCAGCAGGGTTACTGGCAAGCGCG
CCTGGAATCAGCCTTGCCGATGTTAACTACGTACCGCAAAACACCAGCGACGCGCCAGCC
ATTCCATCTGCCGCGCTGCAACAACTCACCTGGACACCGGTCGATCAATCTAAAACCCAG
ACCACCCAACTGGCGACCGGCGGCCAACAACTGAACGTTCCCGGCATCAGTGGTCCGGTT
GCTGCGTACAGCGTCCCGGCAAACATTGGCGAACTGACCCTGACGCTGACCAGCGAAGTG
AACAAACAAACCAGCGTTTTTGCGCCGAACGTGCTGATTCTTGATCAGAACATGACCCCA
TCAGCCTTCTTCCCCAGCAGTTATTTCACCTACCAGGAACCAGGCGTGATGAGTGCAGAT
CGGCTGGAAGGCGTTATGCGCCTGACACCGGCGTTGGGGCAGCAAAAACTTTATGTTCTG
GTCTTTACCACGGAAAAAGATCTCCAGCAGACGACCCAACTGCTCGACCCGGCTAAAGCC
TATGCCAAGGGCGTCGGTAACTCGATCCCGGATATCCCCGATCCGGTTGCTCGTCATACC
ACCGATGGCTTACTGAAACTGAAAGTGAAAACGAACTCCAGCTCCAGCGTGTTGGTAGGA
CCTTTATTTGGTTCTTCCGCTCCAGCTCCGGTTACGGTAGGTAACACGGCGGCACCAGCT
GTGGCTGCACCCGCTCCGGCACCGGTGAAGAAAAGCGAGCCGATGCTCAACGACACGGAA
AGTTATTTTAATACCGCGATCAAAAACGCTGTCGCGAAAGGTGATGTTGATAAGGCGTTA
AAACTGCTTGATGAAGCTGAACGCCTGGGATCGACATCTGCCCGTTCCACCTTTATCAGC
AGTGTAAAAGGCAAGGGGTAA
>group_22957
ATGGATATTCTTAGTGAAGAAGAAGTGAGTTACTATAAAAAATCGCTCATATCCCAGGAA
GGAAGCATAAAAAAAGGTGCGCCAGGAGACGCACCAGTTGTTGCAAAATCAGCACTGTGG
GGCGTAATTACCCCTTGCCTTTTACACTGCTGA
>group_22958
ATGATAAGTCATATCCTAAATTCTGGCGGCAATAACTCTTTGATGAAACATGATGTGGTG
CAAGGAAATAATATAGTAGATCTTGATTTACTACGTAATTTCAATGGGGTGCCAGGTTTA
AACAGAGATAACTTTATTTATATCAGCAATATTTTTTCAAATATAAAACAACGGAACGAA
AAAATCATGCAATAA
>sopA_1
ATGAAAAAAATTGAATGCGCTTGCAATTTTCTGATGGATAAAGATGCGCAGGGGTATATC
GACCTGTCTGATTTGGATTTAACAAGTTGTCATTTTAAAGGTGACGTTATATCGAAGGTG
TCTTTTTTATCATCAAATCTACAACATGTAACATTCGAATGTAAAGAAATTGGGGATTGC
AATTTTACTACTGCAATAGTTGATAATGTCATATTTAGATGTCGACGTTTACACAATGTG
ATTTTTATCAAAGCGAGTGGTGAATGTGTCGATTTCAGCAAAAATATTCTTGATACAGTT
GACTTCTCGCAGAGTCAACTTACTCAGAGTAATTTTCGCGAATATCAGATTAGAAATTCA
AACTTCGATAATTGTTATCTTTACGCTTCGCACTTCACCAGAGCAGAGTTTCTGTCTGCC
AAAGAAATATCATTTATTAAATCGAATATGACAGCTGTTATGTTTGATCATGTGCGAATA
TCGACAGGGAATTTTAAAGATTGCATTACAGAACAATTGGAATTAACTATTGATTATTCA
GATATATTTGGGAATGAAGATCTCGATGGTTATATCAATAACATTATAAAAATGATTGAT
ACATTGCCAGATAATGCAATGATATTGAAATCCGTTCTGGCAGTAAAACTGGTTATGCAA
TTAAAAATTCTTAATATTGTTAATAAAAACTTTATTGAGAATATGAAGAAAACATTTAGC
CATTGTCCTTATATAAAAGATCCAATTATACGCAGTTATATCCATTCTGGTGAAGATAAC
AAGTTCGATGATTTTATGCGTCAACATCGATTCAGCAAGGTGGATTTCGATACCCAACAG
ATGATCCATTTTATTAACAGGTTTAATATGAATAAAGGGCTGATTGATAAAAATAACAAT
TTTTTTATCCAACTTATCGATCAGGCCTTACGATCAACGGATGATATGATCAAAGCAAAT
GCCTGGTATCTTTATAAAGAGTGGATTCGTAGTGATGATGTTTCACCTATATTTATAGAA
ACTGAAGAAAAGTTAAGAACCTTTAACACTAATAAATTAACACGAAACGATAATATATTT
ATCCTGTTCTCCTCTGTCGATGATGGGCCTGTTATGGTGGTAAGCTCCCAGCGCTTACAT
GATATGTTGAATCCTACAAAAGATACCAATTGGAATTCCACGTATATCTACAAATCCAGA
CATGAGATGTTGCCTGTTAATCTTACTCAGGAAACACTTTTCAGCTCCAAATCTCATGGT
AAATATGCGCTTTTCCCCATTTTTACTGCGAGTTGGCGAGCTCATCGTATAATGAATAAG
GGTGTTTAA
>group_22959
ATGTCACACCCCGCGTTAACGCAACTGCGTGCGCTGCGCTATTTTAAAGAGATCCCTGCC
CTGGAACCGCAACTGCTCGACTGGCTGTTGCTGGAGGATTCCATGACAAAACGTTTTGAA
CAGCAGGGAAAAACGGTAAGCGTGACGATGATCCGCGAAGGGTTTGTCGAGCAGAATGAA
ATCCCCGAAGAACTGCCGCTGCTGCCGAAAGAGTCTCGTTACTGGTTACGTGAAATTTTG
TTATGTGCCGATGGTGAACCGTGGCTTGCCGGTCGTACCGTCGTTCCTGTGTCAACGTTA
AGCGGGCCGGAGCTGGCGTTACAAAAATTGGGTAAAACGCCGTTAGGACGCTATCTGTTC
ACATCATCGACATTAACCCGGGACTTTATTGAGATAGGCCGTGATGCCGGACTGTGGGGG
CGACGTTCCCGCCTGCGATTAAGCGGTAAACCGCTGTTGCTAACAGAACTGTTTTTACCG
GCGTCACCGTTGTACTAA
>ubiA
ATGGAGTGGAGTCTGACGCAGAATAAGCTGCTGGCGTTTCATCGCTTAATGCGTACGGAT
AAGCCAATTGGCGCGTTACTGCTGCTCTGGCCAACATTATGGGCGTTGTGGGTGGCGACA
CCGGGCGTTCCTCAGCTCTGGATCTTGGCGGTATTTGTCGCGGGTGTCTGGCTGATGCGC
GCTGCTGGATGTGTGGTGAATGATTATGCTGACCGAAAGTTTGATGGTCATGTTAAGCGC
ACGGCGAACCGACCACTTCCCAGCGGCGCGGTAACAGAGAAAGAGGCGCGCGCGCTGTTT
GTAGTGCTGGTACTGATTTCGTTTTTACTGGTACTGACGCTGAATACGATGACCATTCTG
TTGTCGATTGCCGCTCTGGCGTTGGCGTGGGTGTACCCGTTTATGAAGCGGTATACCCAT
CTCCCGCAAGTGGTGCTGGGCGCGGCGTTTGGCTGGTCGATTCCAATGGCTTTTGCCGCT
GTGAGTGAGTCGGTGCCATTGAGTTGCTGGTTAATGTTCCTCGCCAATATTCTCTGGGCG
GTGGCTTACGACACGCAGTATGCGATGGTTGACCGCGATGATGATGTGAAGATTGGCATT
AAATCCACGGCAATCCTGTTCGGCCAATACGATAAATTGATTATTGGTATTTTGCAGATT
GGCGTACTGGCACTGATGGCGATCATCGGTGAGTTAAATGGCTTAGGCTGGGGATATTAC
TGGTCAATTGTGGTGGCTGGCGCGCTGTTTGTTTATCAACAAAAACTGATTGCCAACCGC
GAGCGTGAAGCCTGCTTTAAAGCATTTATGAATAATAACTATGTTGGTCTGGTACTGTTT
TTAGGACTGGCAATGAGTTACTGGCATTTCTGA
>plsB
ATGTCCGGCTGGCCACGAATTTACTACAAATTACTGAATTTACCATTAAGCATCCTGGTA
AAAAGCAAGTCTATTCCGGCAGATCCTGCCCCGGAACTGGGGCTGGATACTTCTCGTCCA
ATTATGTACGTTTTACCGTACAACTCGAAAGCAGATTTGCTGACGTTACGCGCCCAGTGT
CTGGCTCATGACTTGCCTGACCCGTTAGAGCCGCTGGAAATCGACGGCACGCTACTGCCG
CGCTATGTGTTCATTCACGGCGGGCCGCGTGTATTCACCTATTACACGCCGAAAGAAGAG
TCTATTAAGCTGTTCCACGACTATCTCGATTTGCACCGTAGCAACCCAAATCTGGATGTG
CAGATGGTGCCAGTATCGGTGATGTTTGGTCGCGCGCCGGGGCGTGAAAAAGGCGAAGTA
AACCCGCCGCTGCGTATGCTTAACGGCGTACAGAAATTTTTCGCCGTACTGTGGCTCGGT
CGCGACAGTTTTGTGCGTTTCTCGCCGTCAGTTTCGCTGCGCCGTATGGCGGATGAACAC
GGCACGGATAAAACTATCGCACAGAAACTGGCGCGCGTGGCGCGTATGCACTTTGCCCGT
CAACGTCTGGCTGCTGTGGGCCCACGTCTGCCTGCTCGTCAGGATCTGTTTAATAAGCTG
CTCGCCTCCCGCGCCATTGCCAAAGCGGTAGAAGATGAAGCGCGCAGCAAAAAAATCTCC
CATGAAAAAGCGCAGCAGAACGCGATTGCGCTGATGGAAGAGATTGCGGCGAATTTCTCT
TACGAGATGATCCGCCTGACTGACCGCATTCTGGGCTTCACCTGGAACCGACTTTATCAG
GGCATCAACGTCCATAACGCCGAGCGCGTTCGCCAGCTGGCCCACGACGGTCATGAGCTG
GTGTATGTGCCTTGCCACCGCAGTCACATGGACTACCTGCTACTTTCTTACGTGCTGTAC
CACCAGGGGCTGGTGCCGCCGCATATCGCCGCCGGGATCAACCTGAACTTCTGGCCGGCC
GGGCCGATTTTCCGCCGTCTGGGGGCGTTCTTTATTCGCCGTACTTTTAAAGGCAATAAA
CTTTATTCCACCGTTTTCCGTGAGTATCTCGGCGAACTGTTCAGCCGTGGTTATTCCGTC
GAGTACTTCGTGGAAGGCGGTCGTTCCCGCACGGGGCGTTTGCTGGATCCGAAAACCGGT
ACGCTGTCGATGACCATTCAGGCGATGCTGCGTGGCGGCACGCGTCCGATTACGCTGATT
CCGATCTATATCGGTTATGAGCACGTCATGGAAGTGGGTACTTACGCCAAAGAACTGCGC
GGCGCGACGAAAGAGAAAGAGAGCCTGCCGCAGATGCTGCGCGGTTTAAGCAAGCTGCGT
AATCTCGGTCAGGGTTACGTCAACTTCGGTGAACCAATGCCGTTGATGACCTACCTTAAC
CAGCACGTACCAGACTGGCGTGAATCTATCGATCCCATCGAAGCGGTGCGTCCGGCCTGG
TTAACGCCGACGGTCAATAATATTGCTGCCGATCTGATGGTACGCATTAACAACGCAGGC
GCGGCAAACGCCATGAACCTGTGTTGTACTGCGCTTCTGGCATCACGTCAGCGCTCACTC
ACCCGCGAGCAGTTAACCGAGCAACTCAACTGCTACCTGGATCTGATGCGCAACGTACCT
TACTCCACAGACTCTACCGTTCCTTCAGCCAGCGCCAGCGAGCTTATCGATCACGCGCTG
CAAATGAACAAGTTTGAAGTCGAGAAAGACACTATCGGCGACATCATCATTCTGCCACGC
GAGCAAGCGGTGCTGATGACCTACTATCGCAACAACATTGCGCATATGTTGGTGCTGCCT
TCGCTGATGGCGGCAATTGTCACCCAGCATCGCCACATCTCCCGCGACGTATTGATGGAG
CACGTCAATGTGCTTTACCCAATGCTGAAAGCGGAGCTGTTCCTGCGCTGGGATCGCGAC
GAGTTGCCGGACGTTATTGATGCGCTGGCAAATGAGATGCAACGTCAGGGGCTGATTACC
CTGCAAGATGATGAGTTGCATATCAACCCGGCGCATTCTCGCACCCTACAGCTGCTGGCC
GCAGGCGCGCGCGAAACGCTGCAACGTTATGCCATCACCTTCTGGTTGTTGAGTGCCAAC
CCGTCGATCAACCGCGGTACGCTGGAGAAAGAGAGCCGCACCGTCGCGCAACGTCTCTCC
GTGCTGCACGGCATCAACGCGCCGGAGTTCTTCGACAAGGCGGTGTTCAGTTCTCTGGTG
CTGACGCTGCGTGATGAAGGGTATATCAGCGATAGCGGCGACGCCGAACCGGCAGAAACG
ATGAAGGTTTATCAGTTGCTGGCGGAGTTGATTACATCAGACGTGCGTTTGACGATTGAG
AGTGCGACGCAGGGCGAAGGGTAA
>dgkA
ATGGCCAATAATACCACTGGATTCACCCGAATTATCAAAGCTGCTGGCTATTCCTGGAAA
GGTTTACGCGCTGCATGGATCAACGAAGCGGCATTCCGTCAGGAAGGCGTAGCGGTATTG
TTGGCGGTGGTCATCGCCTGCTGGCTGGATGTGGACGCAATTACCCGCGTGCTGCTTATC
AGCTCCGTGATGCTGGTGATGATTGTGGAAATTCTCAATAGCGCCATCGAAGCAGTGGTT
GACCGAATTGGCTCTGAATACCATGAGCTTTCCGGACGCGCTAAAGATATGGGATCCGCC
GCGGTGCTGATTGCCATTATCGTCGCCGTGATTACCTGGTGCATTCTGTTATGGTCGCAT
TTTGGATAA
>lexA
ATGAAAGCGTTAACGGCCAGGCAACAAGAGGTGTTTGATCTCATCCGTGATCACATCAGC
CAGACAGGTATGCCGCCGACGCGTGCGGAAATCGCGCAGCGTTTGGGGTTCCGTTCCCCA
AACGCGGCTGAAGAACATCTGAAGGCGCTGGCACGCAAAGGCGTTATTGAAATTGTTTCC
GGCGCATCACGCGGGATTCGTCTGTTGCAGGAAGAGGAAGAAGGGTTGCCGCTGGTAGGT
CGTGTGGCTGCCGGTGAACCGCTTCTGGCGCAACAGCATATTGAAGGTCATTATCAGGTC
GATCCTTCCTTGTTCAAGCCGAATGCTGATTTCCTGCTGCGCGTCAGCGGGATGTCGATG
AAAGATATCGGCATTATGGATGGTGACTTGCTGGCAGTGCATAAAACTCAGGATGTACGT
AACGGTCAGGTCGTTGTCGCACGTATTGATGACGAAGTTACCGTTAAGCGCCTGAAAAAA
CAGGGCAATAAAGTCGAACTGTTGCCAGAAAATAGCGAGTTTAAACCAATTGTCGTTGAC
CTTCGTCAGCAGAGCTTCACCATTGAAGGGCTGGCGGTTGGGGTTATTCGCAACGGCGAC
TGGCTGTAA
>dinF
ATGGCATTCCTCACTTCATCTGATAAAGCACTCTGGCATCTCGCCTTACCCATGATTTTC
TCCAATATCACCGTTCCGTTGCTGGGACTGGTCGATACGGCGGTAATTGGTCATCTTGAT
AGCCCGGTTTATTTGGGCGGCGTGGCGGTTGGTGCAACGGCGACCAGCTTTCTCTTTATG
CTGTTGCTGTTTTTACGCATGAGCACCACCGGGCTGACTGCGCAGGCTTATGGTGCCAAA
AATCCTCAGGCATTAGCCCGTGCGCTGGTGCAACCGTTGCTGTTGGCGTTGGGGGCTGGG
GCGTTAATTGCGCTGCTGCGTACACCGATTATCGATCTGGCGCTGCATATTGTTGGCGGT
AGTGAAGCGGTCCTGGAACAGGCGCGGCGCTTTCTTGAAATCCGCTGGTTAAGCGCTCCG
GCGTCGCTGGCGAATCTGGTATTACTCGGTTGGTTACTCGGCGTGCAATATGCCCGTGCG
CCAGTAATTTTGTTAGTGGTCGGCAATATCCTCAACATTGTGCTGGATGTCTGGCTGGTG
ATGGGGCTGCATATGAACGTGCAGGGCGCGGCGCTGGCGACGGTTATTGCGGAATATGCA
ACATTGCTGATTGGTCTGCTAATGGTGCGTAAAATCCTCAAACTACGCGGAATTTCCGGC
GAAATGCTGAAAACTGCCTGGCGAGGAAACTTCCGTCGCTTGCTGGCGCTTAACCGCGAT
ATCATGCTGCGTTCGCTGTTGTTGCAACTCTGTTTCGGCGCGATCACCGTACTTGGTGCG
CGACTGGGGAGTGACATTGTCGCTGTTAACGCGGTTCTGATGACGCTACTCACCTTTACC
GCCTATGCGCTTGATGGTTTTGCCTACGCGGTTGAAGCGCACTCCGGTCAGGCATACGGT
GCGCGCGACGGTAGCCAGTTGCTGGATGTATGGCGGGCAGCGTGCCGCCAGTCGGGGATT
GTAGCGTTACTGTTTTCGGTGGTTTATTTGCTGGCAGGGGAACACATCATTGCGTTGCTG
ACGTCGTTAACCCAGATTCAGCAGCTGGCTGACCGCTATCTTATCTGGCAGGTGATTTTG
CCGTTGGTTGGCGTCTGGTGTTATCTGCTGGACGGCATGTTTATAGGCGCAACGCGTGCC
GCCGAAATGCGTAACAGTATGGCGGTGGCCGCCGCAGGTTTTGCGCTGACGCTCCTTACG
CTGCCGTGGCTGGGTAATCATGGTTTGTGGCTGGCATTAACCGTCTTTCTGGCGTTGCGC
GGGCTTTCTCTGGCGGCTATCTGGCGGCGTCACTGGCGCAACGGTACCTGGTTTGCCGCA
ACGTGA
>group_19366
ATGAATAAAGATGAAGCCGGCGGTAACTGGAAACAGTTTAAAGGTAAAGTGAAAGAGCAA
TGGGGCAAACTGACCGATGATGATATGACGATCATTGAAGGTAAACGTGATCAACTGGTC
GGTAAAATCCAGGAACGTTATGGTTATCAGAAAGATCAGGCAGAAAAAGAGGTCGTGGAT
TGGGAAACCCGCAATGAATATCGCTGGTAA
>zur
ATGGAAAAGACCACAACGCAGGAGTTATTAGCGCAGGCTGAAAAAATCTGCGCGCAGCGT
AATGTGCGCCTGACCCCACAGCGCCTGGAAGTGTTGCGCCTGATGAGTCTGCAGGATGGC
GCTATCAGCGCTTATGATCTGCTTGATTTACTGCGCGAAGCTGAACCGCAAGCCAAGCCG
CCAACGGTTTATCGCGCGCTGGATTTTCTGCTTGAGCAAGGTTTTGTGCATAAGGTGGAA
TCCACCAACAGTTATGTGCTCTGTCATCTGTTCGACCAGCCCACGCATACGTCAGCCATG
TTTATATGCGATCGCTGCGGCGCGGTGAAAGAAGAGTGTGCAGAAGGCGTGGAAGACATT
ATGCATACGCTGGCGGCAAAAATGGGGTTTGCCCTGCGGCATAATGTGATTGAAGCACAT
GGGCTCTGTGCGGCATGCGTGGAAGTGGAAGCGTGTCGTCATCCTGAACAGTGCCAGCAT
GATCACTCTGTGCAGGTGAAAAAGAAACCGCGTTAA
>group_22961
ATGTTGAAGATAATACCCGGTGCAACTGGATACTTTAATAAAACACTCAATTCAAATCAA
TTCGATAATGAAGATGCAATCAAAGATAAATTAGATAATAGAGGTTCAATCAAAGGTAAA
TTAAATAATATATATGGTAAATCTATTGATTATGCAGCGCTGCGTCATCGGGATATAATT
ATTGCAAAAATAGATTTGTTTATTCAACGAATCACGCATAATTTATGGCATGCACGTAAA
AAAATGTGTTTTTAA
>group_9382
ATGTGGGTCAATAAGTATATTGACGATTGCACTGATGAGGATTTAAACGATCGTGACTTT
ATTGCATCAGTTGTTGACCGGGCTATTTTTCATTTCGCGATTAATAGTATATGTAATCCT
GGGGATAATAAAGATGCGACTCCCATTGAACGATGTACTTTTGATGTAGAAACTAAGAAT
GGCCTTCCCTCCACGGTTCAGCTATTTTATGAGGAATCTAAGGATAATGAACCTTTAGCG
AATATACATTTTCAAGCAATAGGTTCTGGTTTTTTAACGTTTGTTAATGCCTGCCAGGAA
CATGATGACAACAGCTTAAAATTATTTGCTTCGCTGTTAATTTCAATTTCATATTCTAGT
GCCTACACAGATTTAGCCGGAGCAGAAAAAGTGAATATTAATGAATATAATGAGAACTAT
CTGACAGCTCAGTTTGAAGAATTATCTCAACGTGATATGAAGAAGTACCTGGGAGAGATG
AAGCATCTGGCGGACCGGGGGGGATGA
>group_9384
ATGAAATTTGATGACTATCTGGATAAAATGTCACTTCTGGTGAATGAAGGAAAGCTCGAA
CCTGATATTTTAAGCAAAATGCGAGATGCTGCACCGAAATTAATTGACTTTGCTAAGTCG
TTTGACCCAAACTCAAAGGAAAAGATTAAAATACTTACAGATACTTCTAATTTAATTTAT
GATTTGTTCGGGGTTAAATCGGCGAAATAA
>dusA
ATGCACGGTAATTCTGAAATGCAAAAAATCAACCAAACCAGCGCAATGCCTGAAAAAACT
GACGTTCACTGGAGTGGTCGGTTTAGCGTTGCACCAATGCTCGACTGGACGGACAGACAT
TGCCGCTATTTCTTGCGTCTGCTTTCCCGCAATACGTTGCTGTATACCGAAATGGTGACC
ACAGGGGCGATTATTCACGGTAAAGGTGATTACCTGGCGTACAGTGAAGAAGAACATCCG
GTAGCGTTGCAACTCGGCGGTAGCGATCCGGCGGCGCTGGCGCAGTGTGCAAAGCTGGCA
GAAGCGCGCGGATATGATGAGATCAACCTGAATGTCGGCTGCCCGTCTGACCGGGTGCAG
AACGGCATGTTTGGTGCGTGTCTGATGGGTAATGCGCAGCTGGTTGCCGACTGCGTGAAA
GCGATGCGCGATGTGGTGTCGATTCCAGTGACGGTGAAAACGCGTATTGGCATCGATGAC
CAGGACAGCTATGAATTTCTCTGCGATTTCATCAACACCGTTTCCGGCAAAGGCGAGTGT
GAGATGTTTATCATCCACGCACGTAAAGCCTGGCTTTCGGGGTTAAGCCCGAAAGAAAAC
CGTGAAATCCCGCCGCTCGATTATCCGCGTGTGTATCAACTGAAGCGTGACTTTCCGCAT
CTGACAATGTCGATTAACGGTGGTATCAAGTCGCTGGAAGAGGCCAAAGCACACCTGCAA
CATATGGATGGCGTGATGGTCGGGCGCGAGGCGTATCAGAATCCGGGTATTCTGGCGGCG
GTAGACCGGGAGATCTTTGGTTCCTCGGATACCGATGCCGATCCGGTGGCGGTAGTGCGC
GCCATGTATCCGTACATTGAGCGTGAACTCAGCCAGGGGACGTATCTCGGCCATATTACC
CGGCATATGTTGGGCTTGTTCCAGGGTATTCCTGGCGCGCGGCAGTGGCGGCGTTATTTA
AGTGAAAATGCCCATAAAGCGGGTGCAGACATTAATGTGCTGGAACACGCGCTCAAACTG
GTGGCGGATAAGCGTTAA
>group_22962
ATGCTGGAACTACTTTTTGTGTTTGGCTTTTTTGTCATGCTGATGGTCACCGGCGTTTCG
TTGCTGGGCATTATCGCCGCGCTGGTTGTGGCGACGGCCATTATGTTCCTCGGCGGTATG
CTGGCATTGATGATTAAGTTGCTGCCGTGGTTACTACTGGCGATTGCGGTGGTGTGGGTT
ATTAAGGCGATTAAAGCACCAAAAGTGCCGAAATATCAGCGTTATGACCGCTGGCGTTAC
TAA
>group_12599
ATGGCAACACGAATTGAATTTCACAAGCACGGTGGCCCGGAAGTACTTCAAGCCGTAGAG
TTCACTCCTGCCGATCCGGCAGAGAATGAAATCCAGGTCGAAAATAAAGCCATCGGCATC
AATTTTATCGACACGTATATCCGCAGCGGCCTTTACCCGCCGCCATCACTACCCAGCGGA
TTAGGTACCGAAGCGGCAGGCATCGTGAGTAAAGTCGGCAGTGGTGTAAAGCATATTAAG
GCAGGCGATCGTGTAGTCTATGCGCAGTCGGCGTTAGGCGCTTACAGCTCTGTGCATAAC
ATTAATGCGGATAAAGCGGCGATTCTGCCTGCGGCAATTTCTTTTGAACAAGCTGCAGCA
TCTTTCCTGAAAGGCTTAACGGTTTATTATCTGCTGCGCAAAACCTATGAAATTAAACCC
GATGAACAGTTCCTGTTCCACGCAGCGGCTGGCGGCGTTGGCTTAATTGCCTGCCAGTGG
GCAAAAGCCCTGGGCGCGAAACTTATCGGCACCGTAGGAACCGCGCAAAAAGCGCAGAGC
GCGCTAAAAGCCGGCGCGTGGCAGGTTATTAACTATCGTGAAGAGAATCTGGTCGAGCGA
TTGAAAGAGATCACCGGCTGTAAGAAAGTGCGCGTAGTGTACGATTCCGTGGGCAGAGAC
ACCTGGGAACGGTCGCTGGATTGCCTGCAACGCCGCGGCTTAATGGTCAGTTTTGGCAAC
TCATCAGGTGCGGTTACCGGTGTGAACTTAGGCATTCTCAATCAAAAAGGCTCGTTGTAT
GTGACACGCCCTTCCCTGCAAGGCTATATCACCACGCGGGAGGAATTAACCGAGGCCAGT
AATGAACTGTTCTCTTTGATTGCCAGCGGTGTGATTAAGGTCGATGTCGCCGAGCAGCAG
AAATATCCGCTGAAGGATGCGCAGCGTGCGCATGAGATTCTGGAAAGCCGGGCGACGCAA
GGTTCCAGCCTGCTGATTCCATAA
>dnaB
ATGGCAGGAAATAAACCCTTCAACAAACAGCAGGCTGAACCCCGCGAACGCGATCCACAA
GTTGCCGGGCTGAAAGTGCCTCCGCACTCGATCGAAGCGGAGCAGTCGGTGTTGGGCGGT
TTAATGCTGGATAACGAACGCTGGGACGATGTAGCCGAGCGTGTGGTGGCAGACGATTTT
TACACCCGCCCACACCGCCATATCTTTACTGAAATGGCGCGTTTGCAGGAAAGCGGTAGT
CCTATCGATCTGATTACCCTTGCGGAATCGCTGGAACGCCAGGGGCAACTCGATAGCGTC
GGTGGTTTTGCTTATCTGGCAGAGCTGTCAAAAAATACGCCAAGTGCGGCGAACATCAGT
GCCTATGCGGACATCGTGCGTGAACGTGCCGTTGTCCGTGAGATGATCTCGGTTGCGAAT
GAGATTGCTGAAGCCGGTTTTGATCCGCAGGGGCGTACCAGCGAAGATCTGCTGGACCTT
GCTGAATCCCGCGTCTTTAAAATTGCCGAAAGTCGTGCAAACAAAGACGAAGGGCCGAAG
AACATCGCCGATGTGCTCGACGCAACCGTGGCGCGTATTGAGCAGTTGTTTCAGCAGCCA
CACGATGGCGTTACCGGAGTAAACACCGGTTATGACGATCTCAACAAAAAAACCGCTGGC
TTGCAGCCGTCGGATTTGATCATCGTCGCCGCGCGTCCGTCGATGGGTAAAACAACATTT
GCGATGAACCTCGTCGAAAACGCGGCGATGTTGCAGGATAAACCGGTACTTATCTTCTCG
CTGGAGATGCCTTCAGAACAGATTATGATGCGTTCTCTGGCGTCGCTGTCGCGCGTTGAC
CAGACTAAAATCCGTACCGGGCAGCTCGATGATGAAGACTGGGCGCGCATTTCCGGCACC
ATGGGTATTTTGCTCGAAAAACGCAATATCTATATCGATGACTCCTCCGGCCTGACGCCA
ACGGAAGTGCGTTCCCGCGCACGCCGTATTGCCCGTGAACACGGCGGCATCGGGCTTATC
ATGATCGACTACCTGCAACTGATGCGCGTACCGGCGCTTTCCGATAACCGTACGCTGGAA
ATTGCAGAAATCTCCCGCTCGCTGAAAGCACTGGCGAAAGAACTGAACGTGCCGGTGGTG
GCGCTGTCCCAGTTGAACCGTTCTCTGGAACAACGTGCCGACAAACGCCCGGTCAACTCC
GACCTGCGTGAATCTGGCTCTATCGAGCAGGATGCGGACTTGATCATGTTTATCTATCGT
GATGAGGTGTATCACGAAAACAGTGATTTAAAAGGCATCGCGGAAATTATTATCGGTAAA
CAACGTAACGGCCCAATCGGGACGGTACGCCTGACCTTTAACGGTCAATGGTCGCGCTTC
GACAACTATGCGGGGCCGCAGTACGACGACGAATAA
>alr
ATGCAAGCGGCAACTGTTGTGATTAACCGCCGCGCTCTGCGACACAACCTGCAACGTCTT
CGTGAACTGGCCCCTGCCAGTAAAATGGTTGCGGTGGTGAAAGCGAACGCTTATGGTCAC
GGTCTTCTTGAGACCGCGCGAACGCTCCCCGATGCTGACGCCTTTGGCGTAGCCCGTCTC
GAAGAAGCTCTGCGACTGCGTGCGGGGGGAATCACCAAACCTGTACTGTTACTCGAAGGC
TTTTTTGATGCCAGAGATCTGCCGACGATTTCTGCGCAACATTTTCATACCGCCGTGCAT
AACGAAGAACAGCTGGCTGCGCTGGAAGAGGCTAGCCTGGACGAGCCGGTTACCGTCTGG
ATGAAACTCGATACCGGTATGCACCGTCTGGGCGTAAGGCCGGAACAGGCTGAGGCGTTT
TATCATCGCCTGACCCAGTGCAAAAACGTTCGTCAGCCGGTGAATATCGTCAGCCATTTT
GCGCGCGCGGATGAACCAAAATGTGGCGCAACCGAGAAACAACTCGCTATCTTTAATACC
TTTTGCGAAGGCAAACCTGGTCAACGTTCCATTGCCGCATCGGGTGGCATTCTGCTGTGG
CCACAGTCGCATTTTGACTGGGTGCGCCCGGGCATCATTCTTTATGGCGTCTCGCCGCTG
GAAGATCGCTCCACCGGTGCCGATTTTGGCTGTCAGCCAGTGATGTCACTAACCTCCAGC
CTGATTGCCGTGCGTGAGCATAAAGCCGGAGAACCTGTTGGTTATGGTGGAACCTGGGTA
AGCGAACGTGATACCCGTCTTGGCGTAGTCGCGATGGGCTATGGCGATGGTTATCCGCGC
GCCGCGCCGTCCGGTACGCCAGTGCTGGTGAACGGTCGCGAAGTACCGATTGTCGGGCGC
GTGGCGATGGATATGATCTGCGTAGACTTAGGTCCACAAGCGCAGGACAAAGCCGGGGAT
CCGGTCATTTTATGGGGCGAAGGTTTGCCCGTAGAACGTATCGCTGAAATGACGAAAGTA
AGCGCTTACGAACTTATTACGCGCCTGACTTCAAGGGTCGCGATGAAATACGTGGATTAA
>group_22963
GTGTTTCAAAAAGTTGACGCCTACGCTGGCGACCCGATTCTTACGCTTATGGAGCGTTTT
AAAGAAGACCCTCGCAGCGACAAAGTGAATTTAAGTATCGGTCTGTACTACAACGAAGAC
GGAATTATTCCACAACTGCAAGCCGTGGCGGAGGCGGAAGCGCGCCTGAATGCGCAGCCT
CATGGCGCTTCGCTTTATTTACCGATGGAAGGGCTTAACAGCTATCGCCATGCCATTGCG
CCGCTGCTGTTTGGTGCGGACCATCCAGTACTGCAACAACAGCGCGTAGCAACCATTCAA
ACCCTTGGCGGCTCAGGGGCATTGAAAGTGGGCGCGGATTTCCTGAAACGCTACTTCCCG
GAATCAGGCGTCTGGGTCAGCGATCCTACCTGGGAAAACCACGTAGCAATATTCGCCGGG
GCTGGATTCGAAGTGAGTACTTACCCCTGGTATGACGAAGCGACTAACGGCGTGCGCTTT
AATGACCTGTTGGCGACGCTGAAAACATTACCTGCCCGCAGTATTGTGTTGCTGCATCCA
TGTTGCCACAACCCAACGGGTGCCGATCTCACTAATGATCAGTGGGATGCGGTGATTGAA
ATTCTCAAATCCCGCGAGCTTATTCCATTCCTCGATATTGCCTATCAAGGATTTGGTGCC
GGTATGGAAGAGGATGCCTACGCTATTCGCGCCATTGCCAGCGCTGGATTACCCGCTCTG
GTGAGCAATTCGTTCTCGAAAATTTTCTCCCTTTACGGCGAGCGCGTCGGCGGACTTTCT
GTTCTGTGTGAAGATGCCGAAGCCGCTGGCCGCGTACTGGGGCAATTGAAAGCAACAGTT
CGCCGCAACTACTCCAGCCCGCCGAATTTTGGTGCGCAGGTGGTGGCTGCAGTGCTGAAT
GACGAGGCATTGAAAGCCAGCTGGCTGGCGGAAGTAGAAGAGATGCGTACTCGCATTCTG
GCAATGCGTCAGGAACTGGTGAAGGTATTAAGCACAGAGATGCCAGAACGCAATTTCGAT
TATCTGCTTAATCAGCGCGGCATGTTCAGTTATACCGGTTTAAGTGCCGCTCAGGTTGAC
CGACTACGTGAAGAATTTGGTGTCTATCTCATCGCCAGCGGTCGCATGTGTGTCGCCGGG
TTAAATACGGCAAATGTACAACGTGTGGCAAAGGCGTTTGCTGCGGTGATGTAA
>group_8543
ATGAATATATCATATGTGAATAGCAACAAAACGACATCTTTACCTGTTGAGCTAGATGCA
CTAAATAATAAAGATATCTCTTATGCCAAAGATTTTTCTTATGCTAAAGATTTCTTTTTA
TACATAGAAACACAGTTAAAAATTGCAAAAGATTTTTGTAGACCTGGAGAAGAAGTATCA
AGTTCTATTGCAAGTAAAGTTTTTCACGCATTTATTGATTTAGTTAACAAAATCAGGGGT
AAGAAAGACTTTATGTATATTTGCACGCTTTGCTGTTTTGCCGAGGAGGTTAAAGGTGAT
TATTCTCATTACAGGACCTTTTTATTTGATATTGGTAATCAATATAAGGTTAAACTTACA
CAAAGCGGAAAAAAAGAGCTCTCTTTAACTTTAGAATTTAACGATACTATAATTGAATCT
CAGAAAGTCACAGGCAATAAGGCAAAGCATATTCTTGAGGATATAGAAAAATTCTATCGT
AACAAACCCGATACTTATTATTAA
>aphA
ATGCGCAAGATCACACAGGCAATCAGTGCCGTTTGCTTATTGTTCGCTCTAAACAGTTCC
GCTGTTGCCCTGGCCTCATCTCCTTCACCGCTTAACCCTGGGACTAACGTTGCCAGGCTT
GCTGAACAGGCACCAATTCATTGGGTTTCGGTCGCACAAATTGAAAATAGCCTCGCAGGG
CGTCCGCCAATGGCGGTGGGGTTTGATATCGATGACACGGTACTTTTTTCCAGCCCGGGC
TTCTGGCGCGGCAAAAAAACCTTCTCACCAGAAAGCGAAGATTATCTGAAAAATCCTGTG
TTCTGGGAAAAAATGAACAATGGCTGGGATGAATTCAGCATTCCAAAAGAGGTCGCTCGC
CAGCTGATTGATATGCATGTACGCCGCGGTGACGCGATCTTCTTTGTGACTGGTCGTAGC
CCGACGAAAACAGAAACGGTTTCAAAAACGCTGGCGGATAATTTTCATATTCCTGCCACC
AACATGAATCCAGTAATCTTTGCGGGCGATAAACCAGGGCAAAATACAAAATCGCAATGG
CTGCAGGATAAAAATATCCGAATTTTTTATGGCGATTCCGATAACGATATTACCGCCGCA
CGCGATATCGGCGCTCGTGGTATCCGCATTCTGCGCGCCTCCAACTCTACCTACAAACCC
TTGCCACAAGCGGGTGCGTTTGGTGAAGAGGTGATCGTCAATTCAGAATACTGA
>yjbQ
ATGTGGTATCAAAAGACGCTCACGCTTAGCGCCAAATCTCGTGGGTTTCATCTGGTAACG
GATGAAATTCTGAATCAGCTGGCTGATATGCCGCGCGTTAACATCGGCTTACTGCATCTG
TTGCTGCAACATACCTCCGCCTCTCTGACACTTAATGAGAACTGCGATCCCACCGTACGC
CACGACATGGAGCGTTTTTTCCTCCGCACCGTTCCCGACAACGGAAATTATGAGCATGAC
TATGAGGGAGCAGACGATATGCCTTCTCATATCAAATCCTCAATGCTGGGAACATCGCTT
GTATTGCCGTTACATAAAGGGCGTATTCAGACCGGCACCTGGCAAGGCATCTGGCTGGGG
GAACATCGCATCCACGGCGGATCGCGTCGCATCATCGCGACACTACAAGGGGAGTAA
>yjbR_2
ATGACCATTTCGGAGTTGCTACAATATTGCATGGCAAAACCAGGCGCAGAACAGAGCGTG
CATAACGACTGGAAAGCGACGCAGATCAAAGTGGAAGATGTACTGTTTGCGATGGTGAAA
GAAGTAGAAAATCGCCCAGCTGTTTCGCTGAAAACCAGCCCGGAGCTGGCGGAGCTGCTA
CGTCAGCAGCACAGCGATGTGCGTCCTAGCCGCCATCTGAATAAAGCGCACTGGAGCACC
GTGTATCTCGACGGTTCGCTGCCGGATTCGCAAATCTATTATCTGGTGGATGCGTCTTAT
CAGCAGGCAGTGAATTTACTACCGGAAGAAAAGCGTAAATTGCTGGTACAACTCTGA
>uvrA
ATGGATAAGATCGAAGTTCGGGGCGCCCGCACCCATAATCTCAAAAACATCAACCTCGTT
ATCCCCCGCGACAAGCTCATTGTCGTGACCGGGCTTTCGGGTTCTGGCAAATCCTCGCTC
GCTTTCGACACCTTATATGCCGAAGGGCAGCGCCGTTACGTTGAATCCCTTTCCGCCTAC
GCGCGGCAGTTTCTGTCACTGATGGAAAAGCCGGACGTCGATCATATTGAGGGGCTTTCT
CCTGCCATCTCAATTGAGCAGAAATCGACGTCTCATAACCCGCGTTCTACGGTGGGGACA
ATCACCGAAATCCACGACTATTTGCGTTTGTTGTTCGCCCGCGTCGGCGAACCGCGCTGT
CCGGACCACGACGTCCCGCTGGCGGCGCAAACCGTCAGCCAGATGGTGGATAACGTGCTG
TCGCAGCCGGAAGGCAAGCGTCTGATGCTGCTCGCGCCAATCATTAAAGAGCGCAAAGGC
GAACACACCAAAACGCTGGAGAACCTGGCAAGCCAGGGTTACATCCGTGCTCGTATTGAT
GGCGAAGTCTGCGATCTTTCCGATCCGCCGAAACTGGAACTGCAAAAGAAACACACTATT
GAAGTGGTGGTTGATCGCTTCAAGGTGCGTGACGATCTTACCCAACGTCTTGCGGAGTCG
TTTGAAACCGCGCTGGAGCTTTCCGGTGGTACAGCGGTAGTGGCGGATATGGACGACCCG
AAAGCGGAAGAGCTGCTGTTCTCCGCCAACTTCGCCTGCCCAATTTGCGGCTACAGTATG
CGTGAACTGGAGCCGCGACTGTTTTCGTTTAACAACCCGGCAGGTGCCTGCCCGACCTGT
GACGGCCTTGGCGTACAGCAATATTTCGATCCTGACCGCGTGATCCAAAACCCCGAGCTG
TCACTGGCTGGCGGTGCGATCCGTGGCTGGGATCGCCGCAACTTCTATTATTTCCAGATG
CTGAAATCGCTGGCAGATCACTATAAGTTCGACGTCGAAGCGCCGTGGGGCAGCCTGAGC
GCGAACGTGCATAAAGTGGTGTTGTACGGTTCTGGCAAAGAAAACATTGAATTCAAATAC
ATGAACGATCGTGGCGATACCTCCATCCGTCGTCATCCGTTCGAAGGCGTGCTGCACAAT
ATGGAGCGCCGTTATAAAGAGACAGAATCCAGTGCGGTACGTGAAGAATTAGCCAAGTTT
ATCAGCAATCGCCCATGCGCCAGCTGCGAAGGGACGCGTCTGCGTCGGGAAGCGCGCCAC
GTTTATGTCGAGAATACGCCGCTGCCTGCTATCTCCGACATGAGCATCGGTCATGCGATG
GAATTCTTCAACAATCTCAAACTAGCTGGTCAGCGGGCGAAGATTGCAGAAAAAATCCTT
AAAGAGATCGGCGATCGTCTGAAATTCCTCGTTAACGTCGGCCTGAATTACCTGACACTT
TCCCGCTCGGCAGAAACACTTTCCGGCGGTGAAGCCCAGCGTATCCGTCTGGCGAGCCAG
ATTGGTGCGGGCCTGGTTGGCGTTATGTATGTACTGGACGAGCCGTCTATCGGCCTGCAC
CAGCGCGATAACGAGCGCCTGTTGGGTACGCTTATCCATCTGCGCGATCTCGGTAATACC
GTGATTGTGGTGGAGCATGACGAAGACGCAATTCGCGCCGCTGACCATGTGATCGATATC
GGTCCTGGTGCGGGTGTTCACGGCGGTGAAGTGGTCGCAGAAGGTCCGCTGGAAGCGATT
ATGGCAGTGCCTGAATCGTTGACCGGGCAGTACATGAGCGGTAAACGCAAGATTGAAGTG
CCGAAGAAACGCGTTCCGGCGAATCCAGAAAAAGTGCTGAAGCTGACAGGTGCACGCGGC
AACAACCTGAAGGACGTGACGCTCACGCTGCCAGTCGGTCTGTTTACCTGCATCACAGGG
GTTTCAGGTTCCGGTAAATCGACGCTGATTAACGACACACTGTTCCCGATTGCCCAACGC
CAGTTGAATGGTGCGACCATCGCCGAACCGGCACCGTATCGCGATATTCAGGGGCTGGAG
CATTTCGATAAAGTGATCGATATCGACCAAAGCCCAATTGGTCGTACTCCACGTTCTAAC
CCGGCGACCTATACCGGCGTGTTTACACCTGTGCGCGAACTGTTTGCGGGCGTACCGGAA
TCCCGTGCGCGTGGTTATACGCCAGGACGTTTCAGCTTTAACGTCCGTGGCGGGCGCTGC
GAAGCCTGTCAGGGCGACGGTGTGATCAAAGTGGAGATGCACTTCCTGCCGGATATCTAC
GTGCCGTGCGATCAGTGCAAAGGTAAACGCTATAACCGTGAAACGCTGGAAATTAAGTAC
AAAGGCAAAACCATCCACGAAGTGCTGGATATGACCATCGAAGAGGCGCGTGAGTTCTTT
GATGCGGTGCCAGCTCTGGCGCGTAAGCTGCAAACGTTGATGGACGTTGGTCTGACGTAC
ATTCGCCTGGGGCAGTCCGCAACCACACTTTCTGGTGGTGAAGCCCAGCGCGTGAAGCTG
GCGCGTGAGCTGTCAAAACGCGGCACCGGGCAGACGCTGTATATTCTCGACGAGCCGACC
ACCGGTCTGCACTTCGCCGATATTCAGCAACTCCTCGACGTGCTGCATAAACTGCGCGAT
CAGGGCAATACCATTGTGGTGATTGAGCACAATCTCGACGTGATCAAAACCGCTGACTGG
ATTGTCGACCTGGGACCAGAAGGCGGCAGTGGCGGCGGCGAAATCCTCGTCTCCGGTACG
CCAGAAACCGTCGCGGAGTGCGAAGCTTCGCATACGGCACGCTTCCTCAAGCCGATGCTG
TAA
>ssb_1
ATGGCCAGCAGAGGCGTAAACAAGGTTATTCTCGTTGGTAATCTGGGTCAGGACCCGGAA
GTACGCTACATGCCAAATGGTGGCGCAGTTGCCAACATTACGCTGGCTACTTCCGAATCC
TGGCGTGATAAAGCGACCGGCGAGATGAAAGAACAGACTGAATGGCACCGCGTTGTGCTG
TTCGGCAAACTGGCAGAAGTGGCGAGCGAATATCTGCGTAAAGGTTCTCAGGTTTATATC
GAAGGTCAGCTGCGTACCCGTAAATGGACCGATCAATCCGGTCAGGATCGCTACACCACA
GAAGTCGTGGTGAACGTTGGCGGCACCATGCAGATGCTGGGTGGTCGTCAGGGTGGTGGC
GCTCCGGCAGGTGGCAATATCGGTGGTGGTCAGCCGCAGGGCGGTTGGGGTCAGCCACAG
CAGCCGCAGGGTGGCAATCAGTTCAGCGGCGGCGCGCAGTCTCGCCCGCAGCAGTCCGCT
CCGGCAGCGCCGTCTAACGAGCCGCCGATGGACTTTGATGATGACATTCCGTTCTGA
>yjcB
ATGGCTACCCTCACCACTGGCGTGGTTCTTCTTCGCTGGCAACTTCTTAGTGCCGTAATG
ATGTTTCTGGCCAGCACACTCAACATCCGTTTTCGTCGGTCTGATTATGTCGGGCTTGCG
GTGATCAGCAGCGGTCTGGGCGTTGTTTCCGCCTGTTGGTTCGCAATGGGGTTGCTTGGC
ATCACAATGGCGGACATCACCGCTATCTGGCACAACATCGAGTCGGTGATGATAGAAGAG
ATGAATCAGACACCGCCACAATGGCCAATGATTTTGACCTGA
>yjcC_2
ATGAGTCATCGTGCACGACACCAATTACTGGCGTTGCCGGGCATTATCTTTTTAGTTCTC
TTTCCCATCATTCTTTCGCTATGGATTGCCTTCCTTTGGGCAAAATCAGAAGTGAATAAT
CAGCTCCGAACCTTTGCTCAACTGGCACTGGATAAATCCGAGCTGGTCATTCGCCAGGCA
GATTTAGTGAGCGATGCAGCTGAACGCTATCAGGGGCAAGTTTGCACTCCAGCCCATCAA
AAGCGAATGTTGAATATTATTCGTGGCTATCTTTATATTAATGAATTGATCTATGCCCGT
GATAACCATTTTTTATGCTCATCGCTGATAGCGCCTGTAAACGGCTATACGATTGCACCG
GCCGATTATAAGCGTGAACCTAACGTTTCTATCTATTATTACCGCGATACGCCTTTTTTC
TCTGGCTATAAAATGACCTATATGCAGCGGGGAAATTATGTGGCGGTTATCAACCCTCTC
TTCTGGAGTGAAGTGATGTCTGATGATCCGACATTGCAATGGGGTGTGTATGATACGGTG
ACGAAAACCTTTTTCTCGTTAAGCAAAGAGGCCTCGGCAGCAACGTTTTCTCCGCTGATT
CATTTGAAGGATTTAACCGTACAAAGAAATGGCTATTTATATGCGACAGTTTATTCGACA
AAACGCCCAATTGCAGCCATTGTTGCGACTTCATATCAACGTCTTATAACCCATTTTTAT
AATCATCTTATTTTTGCGTTGCCCGCCGGTATTTTGGGGAGTCTTGTTCTGCTATTACTC
TGGCTACGTATTCGACAAAACTATTTATCTCCCAAACGTAAATTGCAACGCGCCCTCGAA
AAACATCAACTTTGTCTTTATTACCAGCCAATAATCGATATCAAAACAGAAAAATGTATC
GGCGCTGAAGCGTTGTTACGTTGGCTTGGTGAGCAGGGGCAAATAATGAATCCGGCAGAG
TTTATTCCGCTGGCAGAAAAGGAGGGGATGATAGAACAGATAACTGATTATGTTATTGAT
AATGTCTTCCGCGATCTGGGCGATTACCTGGCAACACATGCAGATCGCTATGTTTCTATT
AACCTGTCGGCCTCCGATTTTCATACGTCACGGTTGATAGCGCGAATCAATCAGAAAACA
GAGCAATACGCGGTGCGTCCGCAGCAAATTAAATTTGAAGTGACTGAGCATGCATTTCTT
GATGTCGAAAAAATGACGCCGATTATTCTGGCTTTCCGCCAGGCTGGTTACGAAGTGGCA
ATTGATGATTTTGGTATTGGCTACTCTAACTTGCATAACCTTAAATCATTGAATGTCGAT
ATTTTGAAAATCGACAAATCGTTTGTTGAAACGCTGACCACCCACAAAACCAGTCATTTG
ATTGCGGAACACATCATCGAGCTGGCGCACAGCCTGGGGTTAAAAACGATCGCTGAAGGC
GTCGAAACTGAGGAGCAGGTTAACTGGCTGCGCAAACGCGGCGTGCGCTATTGCCAGGGA
TGGTTCTTTGCGAAGGCGATGCCGCCGCAGGTGTTTATGCAATGGATGGAGCAATTACCC
GCGCGGGAGTTAACGCGCGGGCAATAA
>soxS_2
ATGTCCCATCAGAAAATTATTCAGGATCTTATCGCATGGATTGACGAGCATATTGACCAG
CCGCTTAACATTGATGTAGTCGCAAAAAAATCAGGCTATTCAAAGTGGTACTTGCAACGA
ATGTTCCGCACGGTGACGCATCAGACGCTTGGCGATTACATTCGCCAACGTCGCCTGTTA
CTGGCCGCCGTTGAGTTGCGCACCACCGAGCGTCCGATTTTTGATATCGCAATGGACCTG
GGTTATGTCTCGCAGCAGACCTTCTCCCGCGTTTTCCGTCGGCAGTTTGATCGCACTCCC
AGCGATTATCGCCACCGCCTGTAA
>yjcD_2
ATGTCTACGCCATCAGCGCGTACCGGCGGTTCACTCGACGCCTGGTTTAAAATTTCACAA
CGTGGAAGCACTGTCCGTCAGGAAGTGGTTGCCGGGTTAACAACGTTTCTGGCGATGGTC
TACTCGGTCATCGTCGTTCCAGGTATGTTGGGTAAAGCAGGCTTCCCGCCTGCGGCAGTT
TTCGTTGCAACCTGTCTGGTTGCCGGACTCGGTTCTATCGTGATGGGTCTGTGGGCTAAT
CTGCCGTTGGCGATTGGTTGCGCCATCTCCCTGACGGCATTTACCGCATTCAGCCTGGTG
CTGGGGCAACATATTAGCGTACCTGTCGCGCTGGGTGCCGTGTTCCTGATGGGTGTGCTG
TTTACGGTAATTTCTGCCACGGGTATCCGTAGCTGGATTTTGCGCAACTTGCCTCACGGT
GTGGCGCACGGCACGGGGATCGGTATCGGTCTGTTCCTGCTGCTCATTGCCGCTAATGGT
GTCGGTCTGGTGATTAAAAACCCGCTTGATGGTCTGCCCGTTGCGCTGGGTGATTTCGCG
ACCTTCCCGGTGATTATGTCACTGGTAGGTCTGGCGGTGATCATCGGCCTGGAAAAACTG
AAAGTCCCTGGTGGCATTCTGCTGACCATTATCGGTATCTCAATTGTCGGTTTGATCTTC
GATCCTAACGTCCATTTCTCCGGCGTTTTCGCCATGCCTTCATTGAGCGATGAAAACGGC
AATTCACTGATTGGCAGCCTGGACATTATGGGCGCGCTGAATCCTGTAGTCCTGCCAAGC
GTTCTGGCGCTGGTGATGACGGCAGTATTTGATGCCACCGGAACTATCCGTGCCGTCGCC
GGCCAGGCGAACCTGCTGGATAAAGATGGGCAGATCATCGACGGTGGGAAAGCACTGACC
ACTGACTCCATGAGCAGCGTTTTCTCTGGCCTGGTGGGTGCAGCTCCGGCAGCGGTATAC
ATCGAGTCTGCGGCGGGTACGGCGGCGGGCGGTAAAACCGGTTTGACGGCTATCACCGTT
GGCGTGCTGTTCCTGCTGATTCTGTTCCTCTCTCCGCTCTCTTACCTCGTTCCGGGGTAT
GCAACGGCTCCGGCGCTGATGTACGTTGGCCTGCTGATGCTGAGCAACGTGGCGAAAATC
GACTTTGCTGATTTTGTTGATGCGATGGCGGGTCTGGTTACGGCGGTATTCATCGTGCTG
ACCTGTAACATCGTAACAGGCATCATGATCGGCTTCGCGACTCTGGTGATTGGTCGTCTG
GTTTCCGGCGAATGGCGCAAGTTGAACATCGGTACGGTCGTTATCGCCGTGGCGCTGGTG
ACCTTCTATGCGGGTGGCTGGGCTATCTAA
>nhaK
ATGGAAATCTTCTTCACCATACTGATAATGACCCTCGTGGTCTCGCTGTCCGGGGTGGTC
ACTCGTGTCATGCCCTTTCAGATCCCGCTTCCGCTTATGCAAATCGCCATCGGTGCGCTA
CTGGCGTGGCCGACGTTTGGTTTGCATGTGGAGTTTGATCCTGAACTCTTTTTAGTCTTG
TTTATCCCGCCGTTGCTGTTCGCTGATGGCTGGAAAACGCCGACCCGTGAATTTCTCGAA
CATGGTCGAGAGATTTTTGGCCTCGCGCTGGCGCTGGTGGTGGTCACCGTGGTCGGCATT
GGCTTCCTTATTTACTGGGTGGTGCCGGGCATTCCGCTGATCCCCGCCTTTGCGCTGGCG
GCGGTACTTTCTCCGACCGATGCTGTGGCGCTCTCCGGGATTGTTGGCGAAGGGCGTATC
CCGAAAAAAATCATGGGCATTTTGCAGGGCGAAGCGTTGATGAATGACGCTTCCGGCCTG
GTGTCGTTGAAGTTTGCCGTAGCAGTGGCGATGGGGACGATGATCTTCACCGTCGGCGGT
GCGACGGTCGAATTTATGAAAGTAGCCATTGGCGGTATTCTCGCCGGTTTTGTGGTTAGC
TGGCTGTACGGTCGCTCGCTGCGATTCCTCAGCCGCTGGGGCGGTGATGAACCCGCGACG
CAGATCGTCCTGCTGTTCCTGCTGCCATTCGCTTCTTATCTGATTGCCGAACATATTGGC
GTTTCCGGCATCCTCGCTGCGGTTGCCGCCGGGATGACCATCACCCGCTCCGGTGTGATG
CGCCGTGCGCCGCTGGCAATGCGCCTGCGTGCAAACAGCACCTGGGCGATGCTGGAATTT
GTCTTTAACGGCATGGTGTTCCTGCTGTTAGGTCTGCAGCTACCGGGTATTCTGGAGACG
TCGCTGATGGCGGCAGAAATCGACCCTAACGTCGAAATCTGGATGCTGTTTACCGATATT
ATTCTGATATATGCGGCGCTGATGCTGGTCCGTTTCGGCTGGCTGTGGACGATGAAAAAG
TTCAGCAACCGCTTCCTGAAGAAGAAGCCGATGGAGTTTGGTTCGTGGACCACACGAGAA
ATCCTGATCGCGTCTTTCGCTGGGGTGCGTGGGGCGATCACTCTGGCCGGTGTGCTCTCT
ATCCCGCTGCTCTTGCCGGATGGTAACGTCTTCCCGGCGCGCTATGAGCTGGTGTTCCTG
GCGGCTGGCGTCATTCTCTTCTCGCTGTTTGTCGGCGTGGTGATGTTGCCTATTCTGCTA
CAACACATTGAAGTCGCGGATCATTCGCAACAATTGAAAGAGGAACGTATTGCGCGAGCG
GCAACGGCAGAAGTGGCGATTGTGGCGATCCAGAAAATGGAGGAGCGTCTGGCGGCGGAT
ACCGAAGAGAATATCGATAACCAGCTGCTTACGGAGGTCAGTTCTCGCGTCATTGGTAAC
CTGCGTCGTCGCGCCGATGGACGTAACGACGTTGAAAGTTCCGTGCAGGAAGAGAACCTT
GAGCGTCGCTTCCGTCTGGCGGCATTGCGTTCTGAACGTGCTGAACTGTACCACCTGCGC
GCCACGCGGGAGATCAGCAACGAAACGCTGCAAAAATTACTGCACGATCTCGATTTGCTT
GAAGCGTTGCTAATTGAGGAAAATCAGTAA
>group_10498
ATGCGCTATAATGGTTTAAATAATATGTTTTTCTCTCTTTGCCAGATTAACGATAACCAC
TCTTTCACAAGTTCATCACATACAAAGAAAACAAAATCATATAATTACAGCAAACATCAT
AAAAACACGTTAATTGACAATAAAGCCCTCTCTCTTTTCAAGATGGATGATCATGAAAAA
GTGATAGGTTTGATTCAGAAAATGAAAAGAATTTATGATAGTTTACCATCAGGAAAAATC
ACGAAGGAAACGGACAGGAAAATACATAAACATTTTATAGATATAGCTTTATATGCAAAT
AATAAATGTGACGATAGAATTACGAGAAGAGTTTACCTTAGTAAAGAAAAGGAAGTATCC
ATTAAGGTGGTATATTTTATAAATAATGTCGCCGTCCATAATAATACTATCGAAATTCCA
CAGACAGTAAATGGTGGTTACGATTTTTCACACCTTAGCCTGAAAGGTATCGTGATTAAA
GATGAAGATTTATCCAATTCGAATTTTGCAGGTTGCAGACTACAAAACGCTATTTTCCAG
GACTGTAATATGTATAAAACGAATTTTTATTACGCCATAATGGAAAAAATACTTTTTGAT
GATTGTATTCTCGATGACTCAAATTTCGCTCAGATAAAAATGGCCGACGGAACTCTAAAT
GCATGCTCCGCTATGCATGTTCAATTCTACAATGCAGCAATGAATAGAGCCAATATTAAA
AATACCTTTCTTGACTATTCAAATTTTTATATGGCGTACATGGCTGAGGTAAATCTTTAT
AAAGTAATAGCGCCATATGTTAATTTATTTAAAGCCGACCTTAGTTTCTCTAAACTCGAT
TTAATTAACTTTGAACATGCTGATCTGTCTCGCGTCAATCTGAACAAAGCAATCCTCCAG
AATATAAACTTAATTGATAGCAAACTCTTTTGTACGTGGCTAACAAATACATTCCTCGAA
ATGGTTATATGTACCGACTCTAATATGGCTAATGTTAATTTTAATAATGCCAATTTAAGC
AACTGCCATTTCAACTGTTCTATTTTAACAAAAGCCTGTATGTTTAATACCCGTCTCTAT
CGGGTTAATTTTGATGAGGCTAGCGTCCAGGGAATGGGCATTTCCATACTCCGTGGGGAG
GAAAATATCCCCATTGATAGTGATACCCTGGTAACACGACAGAAATTCTTTGAAGAAGAT
TGTACCTCTCATACTGGCATGTCACAAACTGAGGATAATATTAATGCAGTCGCTATGAAG
ATTACTGCAGATATTATGCAACACGCAGATTGA
>actP
ATGAAAAGAGTTCTGACGGCGCTTGCCGCCACACTCCCTTTCGCAGCTAACGCCGCGGAT
GCTATTAGCGGGGCCGTAGAGCGCCAGCCAACGAACTGGCAGGCGATTATTATGTTCCTG
ATTTTCGTCGTGTTTACGCTCGGCATTACCTACTGGGCATCAAAACGCGTACGTTCTCGT
AGCGACTACTACACCGCAGGCGGCAATATCACTGGCTTCCAGAACGGGCTGGCGATTGCC
GGGGACTATATGTCCGCCGCCTCATTCTTGGGGATCTCCGCGCTGGTGTTTACCTCCGGC
TATGACGGCTTAATTTACTCGCTGGGCTTCCTGGTGGGCTGGCCGATCATTTTGTTCCTG
ATTGCCGAACGTCTGCGTAACCTGGGGCGCTACACCTTTGCCGATGTGGCCTCTTACCGT
CTGAAACAAGGGCCGATTCGTATTCTTTCGGCCTGTGGTTCTCTGGTGGTGGTGGCGCTT
TACCTTATCGCCCAGATGGTGGGCGCAGGTAAACTGATCGAGCTGCTGTTTGGCCTTAAC
TATCACATTGCGGTGGTGCTGGTCGGCGTGCTGATGATGATGTACGTCCTGTTCGGCGGC
ATGCTGGCGACCACTTGGGTACAGATTATCAAAGCCGTGCTGTTGCTGTTCGGTGCCAGC
TTTATGGCCTTTATGGTGATGAAACACGTCGGCTTTAGCTTCAACAATCTGTTCAGTGAA
GCGATGGCGGTACACCCGAAAGGTGTCGACATCATGAAGCCGGGCGGGCTGGTGAAAGAT
CCGATCTCCGCGCTCTCTCTGGGTCTGGGACTGATGTTTGGTACGGCGGGCTTGCCGCAC
ATTCTGATGCGCTTCTTTACAGTCAGCGATGCCCGCGAAGCACGTAAGAGCGTGTTCTAC
GCCACCGGGTTTATGGGCTACTTCTATATTCTGACCTTTATTATCGGCTTCGGCGCGATC
ATGCTGGTTGGTGCGAATCCGGAATATAAAGACGCGGCGGGCCATCTGATTGGTGGTAAC
AACATGGCGGCCGTTCACCTGGCGAATGCAGTGGGCGGCAACCTGTTCCTCGGTTTTATT
TCAGCGGTTGCTTTTGCCACCATTCTTGCGGTGGTTGCTGGTCTGACGCTGGCGGGCGCA
TCAGCGGTTTCGCATGACCTGTACGCTAACGTCTTCAAAAAAGGCGCGACCGAACGTGAA
GAACTGCGGGTATCGAAAATCACCGTGCTGATTTTAGGTGTGATTGCCATTATCCTCGGC
GTGCTGTTTGAGAATCAGAACATCGCCTTCATGGTAGGCCTGGCGTTTGCCATCGCAGCG
AGCTGTAACTTCCCGATCATTCTGCTTTCTATGTACTGGTCGAAACTGACCACTCGTGGC
GCGATGATGGGTGGCTGGCTGGGGCTGATTACCGCAGTGGTACTGATGATCCTCGGCCCG
ACGATTTGGGTACAGATCCTTGGTCACGAAAAAGCCATCTTCCCGTATGAATACCCGGCG
CTGTTCTCTATCAGCGTGGCATTCCTCGGCATCTGGTTCTTCTCGGCAACCGATAACTCA
GCGGAAGGTGCGCGCGAGCGTGAACTGTTCCGTGCACAGTTTATCCGCTCCCAGACCGGC
TTTGGCGTTGAGCAAGGCCGCGCACATTAA
>yjcH
ATGAATGGCACTATTTATCAGCGGATAGAAGACAATGCGCATTTCAGGGAGTTAGTCGAA
AAACGGCAACGGTTTGCCACCATCCTGTCGATTATTATGCTGGCAGTTTATATCGGCTTT
ATTTTACTGATCGCCTTCGCGCCCGGCTGGCTGGGCACGCCGCTGAATCCGAACACCAGC
GTCACACGCGGTATTCCAATTGGTGTTGGAGTGATTGTGATCTCCTTTGTTCTCACCGGT
ATCTACATCTGGCGGGCGAACGGCGAATTCGACCGTCTTAATAATGAAGTCCTGCATGAG
GTACAAGCATCATGA
>acs
ATGAGCCAAATTCACAAACACACCATTCCTGCCAACATCGCAGACCGTTGCCTGATAAAC
CCTCAGCAGTACGAGGCGATGTATCAACAATCTATTAACGTACCTGATACCTTCTGGGGC
GAACAGGGAAAAATTCTTGACTGGATCAAACCTTACCAGAAGGTGAAAAACACCTCCTTT
GCCCCCGGTAATGTGTCCATTAAATGGTACGAGGACGGCACGCTGAATCTGGCGGCAAAC
TGCCTTGACCGCCATCTGCAAGAAAACGGCGATCGTACCGCCATCATCTGGGAAGGCGAC
GACGCCAGCCAGAGCAAACATATCAGCTATAAAGAGCTGCACCGCGACGTCTGCCGCTTC
GCCAATACCCTGCTCGAGCTGGGCATTAAAAAAGGTGATGTGGTGGCGATTTATATGCCG
ATGGTGCCGGAAGCCGCGGTTGCGATGCTGGCCTGCGCCCGCATTGGCGCGGTGCATTCG
GTGATTTTCGGCGGCTTCTCGCCGGAAGCCGTTGCCGGGCGCATTATTGATTCCAACTCA
CGACTGGTGATCACTTCCGACGAAGGTGTGCGTGCCGGGCGCAGTATTCCGCTGAAGAAA
AACGTTGATGACGCGCTGAAAAACCCGAACGTCACCAGCGTAGAGCATGTGGTGGTACTG
AAGCGTACTGGCGGGAAAATTGACTGGCAGGAAGGGCGCGACCTGTGGTGGCACGACCTG
GTTGAGCAAGCGAGCGATCAGCACCAGGCGGAAGAGATGAACGCCGAAGATCCGCTGTTT
ATTCTCTACACCTCCGGTTCTACCGGTAAGCCAAAAGGTGTGCTGCATACTACCGGCGGT
TATCTGGTGTACGCGGCGCTGACCTTTAAATATGTCTTTGATTATCATCCGGGTGATATC
TACTGGTGCACCGCCGATGTGGGCTGGGTGACCGGACACAGTTACTTGCTGTACGGCCCG
CTGGCCTGCGGTGCGACCACGCTGATGTTTGAAGGCGTACCCAACTGGCCGACGCCTGCC
CGTATGGCGCAGGTGGTGGACAAGCATCAGGTCAATATTCTCTATACCGCACCCACGGCG
ATCCGCGCGCTGATGGCGGAAGGCGATAAAGCGATCGAGGGTACCGACCGTTCGTCGCTG
CGCATTCTCGGTTCCGTGGGCGAGCCAATTAACCCGGAAGCGTGGGAGTGGTACTGGAAA
AAAATCGGCAACGAGAAATGTCCGGTGGTCGATACCTGGTGGCAGACCGAAACTGGCGGT
TTCATGATCACGCCGCTGCCTGGCGCTACCGAGCTGAAAGCCGGTTCGGCAACACGTCCG
TTCTTCGGCGTGCAACCGGCGCTGGTCGATAACGAAGGTAACCCGCTGGAAGGCGCTACC
GAAGGCAGCCTGGTGATCACCGACTCCTGGCCGGGTCAGGCGCGTACGCTGTTTGGCGAT
CACGAACGTTTTGAACAGACCTACTTCTCCACCTTCAAAAATATGTATTTCAGCGGCGAC
GGCGCGCGTCGCGATGAAGATGGCTATTACTGGATCACCGGGCGTGTGGACGACGTGCTG
AACGTCTCCGGTCACCGTCTGGGGACGGCAGAGATTGAGTCGGCGCTGGTGGCGCATCCG
AAGATTGCCGAAGCCGCCGTAGTAGGTATTCCGCACAATATTAAAGGTCAGGCGATCTAC
GCCTACGTCACGCTTAATCACGGGGAGGAACCGTCACCAGAACTGTACGCAGAAGTCCGC
AACTGGGTGCGTAAAGAGATTGGCCCGCTGGCGACGCCAGACGTGCTGCACTGGACCGAC
TCCCTGCCTAAAACCCGCTCCGGCAAAATTATGCGCCGTATTCTGCGCAAAATTGCGGCG
GGCGATACCAGCAACCTGGGCGATACCTCGACGCTTGCCGATCCTGGCGTAGTCGAGAAG
CTGCTTGAAGAGAAGCAGGCTATCGCGATGCCATCGTAA
>group_11024
ATGACAAGGATAAAAATAAACGCACGCCGTATCTTCAGCTTATTGATTCCTTTTTTCTTT
TTCACTTCTGTTCACGCTGAACAAACGGCAGCTCCCGCAAAACCTGTAACTGTGGAAGCG
AAGAATGAAACCTTTGCCCCGCAGCATCCCGATCAATATCTCTCCTGGAAAGCCACCTCG
GAACAGTCAGAGCGTGTTGACGCCCTGGCGGAAGATCCACGGCTGGTGATCCTGTGGGCG
GGGTATCCCTTCTCGCGCGATTACAACAAGCCGCGTGGACATGCCTTTGCTGTGACCGAT
GTGCGTGAAACCCTGCGTACCGGTGCGCCGAAAAACGCTGAAGATGGTCCGCTACCGATG
GCATGCTGGAGTTGTAAAAGCCCGGATGTGGCGCGTCTGATCCAGAAAGACGGCGAAGAT
GGCTACTTCCACGGTAAATGGGCGCGCGGCGGCCCGGAAATCGTCAACAACTTAGGTTGT
GCCGACTGCCATAACACCGCCTCACCAGAGTTCGCCAAAGGCAAACCGGAGTTAACCCTT
TCCCGTCCGTATGCGGCTCGCGCGATGGAAGCCATTGGTAAACCTTTTGAGAAAGCCGGA
CGTTTCGACCAGCAATCGATGGTTTGCGGTCAGTGCCATGTGGAGTATTACTTCGACGGC
AAAAACAAAGCGGTTAAATTCCCGTGGGATGACGGCATGAAAGTCGAAAATATGGAGCAG
TATTACGACAAAATTGCCTTCTCTGACTGGACTAACTCCCTGTCGAAAACGCCAATGCTG
AAAGCGCAGCACCCGGAATATGAAACCTGGACAGCGGGCATTCACGGTAAAAACAACGTG
ACCTGTATCGACTGCCATATGCCAAAAGTGCAGAACGCCGAAGGCAAACTCTACACCGAC
CATAAAATTGGTAATCCGTTTGATAACTTCGCCCAGACTTGTGCGAACTGCCATACCCAG
GACAAAGCTGCCTTGCAACAAGTGGTCGCGGAACGTAAGCAGTCGATTAACGACCTGAAA
ATCAAGGTTGAAGATCAACTGGTTCACGCTCACTTCGAAGCGAAAGCAGCGCTGGATGCA
GGCGCGACGGAAGCTGAAATGAAGCCAATTCAGGACGATATCCGTCATGCCCAGTGGCGC
TGGGATCTGGCGATCGCTTCCCACGGCATTCATATGCACGCACCGGAAGAAGGTTTACGG
ATGCTCGGTACGGCGATGGATAAAGCGGCGGATGCACGCACCAAACTGGCGCGCCTGCTG
GCGACCAAAGGCATCACCCATGAAATCCAGATCCCGGATATCTCGACCAAAGAGAAAGCC
CAGCAGGCCATTGGCCTGAACATGGAACAAATCAAGGCCGAGAAGCAGGACTTCATCAAA
ACGGTGATCCCGCAGTGGGAAGAACAGGCACGTAAAAATGGTCTGTTAAGCCAATAA
>group_17243
ATGAGCGTATTACGTTCGTTATTAACTGCTGGGGTGCTGGCGTCGGGCCTGTTGTGGAGC
CTGAACGGAATTACCGCTACCCCTGCGGCGCAGGCATCTGGTGATCGCTACGAAGTTACC
CAGCAGCGTAACCCGGATGCCGCCTGTCTGGACTGTCATAAGCCAGATATCGAAGGTATG
CATGGCAAACATGCTTCCGTTATCAACCCGAATAACAAACTGCCGGTCACCTGCACCAAC
TGTCACGGCCAGCCATCACCGCAACACCGCGAAGGGGTGAAAGATGTGATGCGCTTTAAC
GAGCCGATGTACAAGGTCGGAGAGCAGAACAGCGTCTGTATGTCCTGTCATCTGCCGGAA
CAGTTGCAAAAAGCGTTCTGGCCGCACGATGTCCACGTAACCAAAGTGGCGTGCGCCAGC
TGCCATTCCCTGCATCCACAGCAAGATACGATGCAGACGTTAAGTGACAAAGGACGGATT
AAGATTTGCGTCGATTGCCACAGCGATCAGCGCACCAATCCGAACTTTAACCCGGCGTCT
GTTCCGTTGCTTAAGGAGCAGCCATGA
>nrfC
ATGACCTGGTCTCGTCGCCAGTTTCTCACCGGCGTCGGCGTGCTGGCAGCCGTCAGCGGC
ACCGCAGGGCGCGTGGTGGCGAAAACGTTGAATATCAATGGGGTGCGTTACGGCATGGTG
CATGACGAGTCGTTATGCATCGGCTGTACCGCCTGTATGGATGCTTGTCGGGAAGTGAAC
AAGGTGCCGGAAGGCGTCTCGCGCCTGACGATTATTCGTAGCGAGCCGCAGGGCGAATTT
CCTGATGTGAAATATCGCTTCTTCCGTAAGTCTTGCCAGCACTGCGATCATGCGCCGTGC
GTTGACGTCTGCCCGACCGGTGCGTCTTTTCGTGATGCCGCTAGCGGGATTGTCGATGTT
AATCCTGATCTCTGCGTCGGTTGTCAGTACTGCATCGCCGCCTGTCCGTACCGCGTGCGC
TTTATCCATCCGGTCACGAAGACGGCGGACAAATGCGATTTCTGCCGTAAAACCAATTTG
CAGGCCGGTAAGCTGCCCGCGTGCGTTGAGGCTTGCCCGACGAAGGCGCTGACGTTTGGC
AATCTGGACGATCCTAACAGTGAGATTTCGCAACTGCTGCGCCAGAAGCCTACTTACCGC
TACAAGCTGGCGCTGGGAACCAAACCGAAGCTGTACCGCGTACCGTTTAAATACGGGGAG
GTGAGCCAATGA
>nrfD
ATGACGCAGACTTCCGCATTTCATTTTGAATCGCTGGTGTGGGACTGGCCGATTGCCATC
TACCTGTTTTTGATTGGTATTTCTGCCGGTCTGGTGACGCTGGCCGTGCTGTTACGTCGC
TTCTACCCGCAGGCGGGCGGTGCAGACAGTACGTTGCTGCGCACCACGCTGATTGTCGGG
CCGGGCGCGGTGATCCTCGGTCTGTTGATCCTCGTCTTCCACCTGACAAGACCGTGGACC
TTCTGGAAGCTGATGTTCCACTACAGTTTTACCTCGGTGATGTCGATGGGGGTGATGCTG
TTTCAGCTCTACATGGTGGTGCTGGTGCTGTGGCTGGCGAAAATCTTTGAACATGATTTG
CTTGCCCTGCAACAACGCTGGTTGCCGAAGCTGGGGATCGTGCAAAAGGTTCTGAGCCTG
CTGACGCCCGTTCATCGCGGACTGGAAACGCTGATGCTGGTGTTGGCGGTGCTGCTGGGG
GCTTATACCGGCTTTCTGCTGTCGGCGCTGAAATCGTATCCGTTCCTCAATAACCCGATC
CTGCCGGTGCTGTTCCTCTTCTCCGGCATCTCGTCCGGTGTGGCGGTAGCGCTGATCGCC
ATGGCGATACGCCAACGCAAAAATCCGCATTCCACGGAAGCGCACTTTGTTCACCGTATG
GAAATCCCTGTGGTATGGGGTGAAATCTTCCTGCTGGTGGCGTTTTTTGTCGGTCTGGCC
CTGGGCGATGACGGTAAAGTGCGTGCGCTGGTGGCGGCATTAGGTGGCGGTTTCTGGACG
TGGTGGTTCTGGCTTGGTGTCGCCGGGCTGGGGCTGATTGTGCCAATGCTGCTCAAACCG
TGGGTCAATCGCAGTTCCGGCATTCCTGCCGTGCTGGCGGCGTGTGGGGCCAGTCTGGTC
GGCGTGTTGATGCTGCGCTTTTTCATTCTCTACGCCGGACAGTTGACGGTGGCGTAA
>group_22970
TTGCGCTGGCCTGCCATGATGCGACTCACTTGCATCGGCATTCTGGCACAGTTCGCGCTC
CTGCTGCTCGCCTTTGGCGTACTGACGTATTGTTTTCTCATCAGCGATTTCTCGGTCATT
TATGTCGCGCAACATAGCTACAGCCTGCTGTCGTGGGAACTCAAGCTGGCAGCGGTGTGG
GGCGGTCATGAAGGTTCGCTGCTGCTTTGGGTGCTGCTGCTTTCCGCCTGGAGCGCGCTG
TTTGCCTGGCATTATCGGCAGCAAACCGATCCGCTATTTCCGCTGACGCTAGCCGTTTTA
TCTCTCATGCTCGCCGCACTGCTACTGTTTGTGGTGCTGTGGTCCGATCCCTTCATGCGG
ATATTTCCACCAGCAATCGAAGGCCGCGATCTCAATCCGATGCTGCAACATCCCGGTCTT
ATCTTCCATCCGCCGCTGCTTTATCTCGGCTATGGCGGTTTGATGGTAGCGGCGAGCGTG
GCGCTGGCGAGTTTACTGCGCGGCGAGTTTGATGGTGCCTGCGCCAGAATTTGTTGGCGC
TGGGCACTACCTGGCTGGAGCGCATTAACGGCGGGGATCATCCTCGGTTCCTGGTGGGCC
TATTGCGAACTGGGCTGGGGCGGCTGGTGGTTCTGGGATCCGGTGGAAAACGCCTCTTTA
TTACCCTGGCTTTCTGCCACTGCGCTGCTGCACAGTTTGTCCCTGACACGCCAGCGGGAG
ATTTTCCGCCACTGGTCGCTGTTGCTGGCGATAGTAACTCTGATGCTGTCGCTACTGGGT
ACCTTAATTGTCCGTTCTGGCATTCTGGTTTCGGTTCATGCGTTCGCACTGGATAACGTC
CGCGCCGTGCCGTTGTTCAGCCTGTTTGCACTGATTAGCCTTGCGTCTCTGGCTCTGTAT
GGCTGGCGAGCGCGGGACGGTGGCCCGGTGGTGCGTTTTTCGGGGTTATCGCGGGAAATG
TTAATCCTCGCTACGCTGTTGCTGTTTTGCGCAGTGCTACTGATCGTGCTGGTGGGAACG
CTTTATCCGATGATTTACGGTCTGCTGGGCTGGGGACGCCTCTCCGTTGGCGCGCCGTAT
TTTAACCGCGCGACGTTACCGTTTGGCCTGTTGATGCTGGTGGTGATTGTGCTGGCGACG
TTTGTCTCTGGCAAACGCGTGCAGCTTCCGGCGCTGGTAGCTCATGCGGGCGTGCTGTTA
TTTGCCGCGGGGATCGTGGTTTCCAGCGTCAGCCGTCAGGAGATCAGCCTGAATTTACAG
CCGGGTCAGCAGGTGACGCTGGCAGGATACACCTTCCGTTTTGAGCGCCTCGATCTGCAA
GCCAAAGGCAATTACACCAGCGAAAAAGCGATAGTGGCACTGTTTGACCATCAGCAACGC
ATTGGTGAACTGATGCCGGAGCGGCGTTTTTACGAAGCACGTCGTCAGCAAATGATGGAA
CCGTCAATTCGCTGGAACGGCATCCATGACTGGTATGCGGTCATGGGTGAAAAAACCGGA
GCGGATCGTTACGCTTTTCGCTTGTATGTACAAAGCGGTGTGCGCTGGATCTGGGGGGGA
GGATTGTTGATGATTGCGGGCGCATTGTTAAGCGGATGGCGGGGGAGGAAGCGCGATGAA
TAA
>group_22971
ATGAATAAAGGACTTCTCACGCTACTGCTGTTATTTACCTGTTTTGCGCGCGCTCAGGTC
GTAGACACCTGGCAATTCGCCAATCCGCAACAACAGCAACAGGCGTTAAATATTGCCAGC
CAGTTACGTTGTCCGCAGTGCCAGAATCAAAACTTACTGGAATCCAACGCGCCGGTGGCA
GTCAGTATGCGCCATCAGGTTTACAGCATGGTGGCGGAGGGGAAGAACGAAGTCGAAATC
ATTGGCTGGATGACCGAACGCTACGGAGATTTTGTTCGCTATAACCCACCGTTAACGGGT
CAGACGCTGGTGTTGTGGGCGCTGCCAGTGGTGTTGTTACTGCTGATGGCACTGATCCTC
TGGCGAGTGAGGGCGAAGCGATGA
>nrfG
ATGAAAGAGCCCAAAATACCGGTGAAAATGCTGACAACACTCACGATTTTGATGGTATTT
CTCTGTGTCGGCAGTTATCTGTTAAGTCCAAAATGGCAGGCGGTACATGCGGAATATCAG
CGTCAGCGCGATCCGCTACATCAGTTTGCCAGCCAGCAAACCCCGGAAGCGCAGCTTCAG
GCATTGCAGGATAAAATCCGCGCTAATCCACAAAACAGCGAACAGTGGGCGTTACTGGGC
GAGTACTATCTGTGGCAAAACGATTACAGCAATTCGCTGCTGGCGTACCGTCAGGCGTTG
CAACTACGTGGTGAGAACGCTGAACTGTATGCGGCGCTGGCGACGGTGCTTTATTACCAG
GCCAGCCAGCATATGACCGCCCAGACTCGCGCAATGATCGATAAAGCCCTCGCGCTGGAC
TCTAACGAAATCACCGCTCTGATGCTGCTGGCTTCCGATGCGTTTATGCAGGCGAATTAC
GCGCAAGCCATCGAACTATGGCAAAAAGTGATGGATCTCAACTCACCCCGGATCAACCGG
ACACAGCTGGTCGAGTCGATTAATATGGCGAAATTGTTGCAGCGGAGATCAGATTAA
>group_14383
ATGAAAAGTATAAAATTCAGCCTGGCCTGGCAGATTCTGTTTGCTATGGTGCTGGGCATT
CTCCTGGGAAGCTACCTGCACTACCATAGCGACAGCCGCGACTGGCTGGTCGTCAATTTG
CTCTCTCCGGCGGGTGATATCTTCATCCATCTGATCAAAATGATTGTTGTGCCGATTGTG
ATCTCCACGCTGGTGGTGGGTATCGCGGGTGTTGGTGATGCCAAACAGCTCGGGCGTATT
GGCGCGAAAACCATTATTTACTTCGAGGTGATCACCACCGTCGCCATCATTTTGGGGATC
ACTCTGGCGAACGTCTTCCAGCCCGGTGCCGGGGTGGATATGTCGCAGCTGGCGACCGTC
GATATCTCGAAATATCAGAGCACTACGGAAGCGGTACAAAGCAGTTCCCACGGCATTATG
GGCACGATTTTGTCGCTGGTGCCGACGAACATTGTGGCGTCGATGGCGAAAGGCGAAATG
CTGCCGATCATCTTCTTCTCGGTGCTGTTTGGTCTGGGGCTTTCCTCCCTGCCCGCGACG
CATCGTGAACCGCTGGTGACCGTGTTCCGCTCCATCTCTGAAACCATGTTTAAAGTGACT
CACATGGTGATGCGTTATGCACCGGTGGGTGTGTTTGCGCTGATTGCGGTGACGGTGGCT
AACTTTGGTTTCTCTTCTCTGTGGCCACTGGCGAAACTGGTGCTGCTGGTGCATTTCGCC
ATTCTGTTCTTCGCGCTGGTAGTGCTGGGAATTGTGGCGCGCCTGTGCGGGTTAAGCGTC
TGGATCCTGATTCGTATTCTGAAAGATGAGCTGATTCTGGCGTACTCCACTGCCAGCTCT
GAAAGCGTACTGCCGCGAATTATTGAGAAGATGGAAGCCTACGGAGCACCGGCGTCGATC
ACCAGCTTCGTGGTGCCGACCGGTTACTCTTTTAACCTTGATGGTTCGACGCTGTATCAA
AGTATTGCCGCTATTTTCATCGCTCAGCTGTATGGCATTGACCTGTCCATCTGGCAGGAA
ATCATTCTGGTGCTGACGCTGATGGTGACCTCGAAAGGGATTGCTGGCGTGCCGGGCGTG
TCGTTTGTGGTGCTGCTGGCAACGCTGGGTAGCGTAGGTATTCCGCTGGAAGGCCTGGCG
TTTATTGCTGGTGTTGACCGTATCCTCGACATGGCGCGTACTGCGCTGAACGTGGTGGGT
AATGCGCTGGCGGTGCTGGTGATTGCCAAGTGGGAACACAAATTTGACCGCAAAAAGGCG
CTGGCTTATGAGCGTGAAGTGCTGGGCAAATTTGATAAAACTGCGGATCAATAA
>group_13497
ATGAAAAAAATTATCGCATTGATGTTGTTTTTGACATTCTTTGCCCACGCGAACGACTCC
GAGCCTGGCAGCCAGTATTTAAAGGCAGCAGAGGCCGGGGACCGACGCGCACAATATTTT
CTTGCCGACAGCTGGTTTAGCTCCGGCGATTTGAGCAAAGCCGAATATTGGGCACAGAAA
GCCGCCGACAGCGGTGATGCTGATGCCTGCGCGCTGCTGGCGCAGATCAAAATCACCAAT
CCGGTCAGTCTGGACTATCCACAAGCAAAAGTTCTTGCAGAGAAAGCGGCGCAAGCGGGC
AGTAAAGAAGGTGAAGTAACGCTGGCGCATATTCTGGTAAATACTCAAGCGGGTAAACCG
GATTATCCAAAGGCGATTTCGCTGTTAGAAAACGCCTCGGAAGATCTGGAGAATGACTCC
GCCGTCGATGCCCAAATGCTGCTTGGTTTGATTTACGCCAACGGCGTGGGCATTAAGGCC
GACGATGACAAGGCAACCTGGTATTTCAAACGCAGCTCTGCAATTTCCCGAACCGGTTAT
TCCGAGTACTGGGCGGGAATGATGTTCTTAAACGGTGAGGAAGGTTTTATCGAGAAGAAC
AAACAAAAGGCGCTGCACTGGTTGAACCTGAGCTGTATGGAAGGGTTTGATACCGGGTGT
GAAGAGTTTGAAAAATTAACCAACGGTTAA
>fdhF_1
ATGAGCAATGCTATTAACGAAATTGATAATACCGATTTAGTGTTCGTTTTCGGGTACAAC
CCGGCGGATTCCCACCCAATCGTGGCGAATCACGTAATTAACGCTAAACGTAACGGGGCG
AAAATTATCGTCTGCGATCCGCGCAAAATTGAAACCGCGCGCATTGCTGACATGCACATT
GCACTGAAAAACGGCTCGAACATCGCGCTGTTGAATGCGATGGGCCATGTCATTATTGAA
GAAAATCTGTACGACAAAGCGTTCGTCGCTTCCCGTACAGAAGGCTTTGAAGAGTATCGT
AAAATCGTTGAAGGCTACACGCCGGAGTCGGTTGAAGATATCACCGGCGTCAGCGCCAGT
GAGATTCGTCAGGCGGCACGGATGTATGCCCAGGCGAAAAGCGCCGCCATCCTGTGGGGC
ATGGGTGTAACCCAGTTCTACCAGGGCGTGGAAACCGTGCGTTCTCTGACCAGCCTCGCG
ATGCTGACCGGTAACCTCGGTAAGCCGCATGCGGGTGTAAACCCGGTTCGTGGTCAGAAC
AACGTGCAGGGTGCCTGCGATATGGGCGCGCTGCCGGATACGTATCCGGGATACCAGTAC
GTGAAAGATCCGGCTAACCGCGAGAAATTCGCCAAAGCCTGGGGCGTGGAAAGCCTGCCT
GCTCATACCGGTTATCGCATCAGCGAGCTGCCGCACCGCGCAGCGCATGGCGAAGTGCGT
GCCGCGTACATTATGGGCGAAGATCCGCTGCAAACTGACGCGGAGCTGTCGGCAGTACGT
AAAGCCTTTGAAGATCTGGAACTGGTTATCGTTCAGGACATCTTTATGACCAAAACCGCG
TCGGCGGCGGATGTCATTTTGCCGTCAACGTCGTGGGGCGAGCATGAAGGCGTGTTTACT
GCGGCTGACCGTGGCTTCCAGCGTTTCTTCAAAGCAGTTGAACCGAAATGGGATCTGAAA
ACGGACTGGCAAATCATCAGTGAAATCGCCACCCGTATGGGTTATCCGATGCACTACAAC
AACACCCAGGAGATCTGGGATGAGTTGCGTCATCTGTGCCCGGATTTCTACGGTGCGACT
TACGAGAAAATGGGCGAACTGGGCTTCATTCAGTGGCCTTGCCGCGATACTTCAGATGCC
GATCAGGGGACTTCTTATCTGTTTAAAGAGAAGTTTGATACCCCGAACGGTCTGGCACAG
TTCTTCACCTGCGACTGGGTAGCGCCAATCGACAAACTCACCGACGAGTACCCGATGGTA
CTGTCAACGGTGCGTGAAGTTGGTCACTACTCTTGCCGTTCGATGACCGGTAACTGTGCG
GCACTGGCGGCGCTGGCTGATGAACCTGGCTACGCACAAATCAATACCGAAGACGCCAAA
CGTCTGGGTATTGAAGATGAGGCATTGGTTTGGGTGCACTCGCGTAAAGGCAAAATTATC
ACCCGTGCGCAGGTCAGCGATCGTCCGAACAAAGGGGCGATTTACATGACCTACCAGTGG
TGGATTGGTGCCTGTAACGAGCTGGTTACCGAAAACTTAAGCCCGATTACGAAAACGCCG
GAATACAAATACTGCGCCGTGCGCGTCGAGCCGATCGCCGATCAGCGCGCCGCCGAGCAG
TACGTGATTGACGAGTACAACAAGTTGAAAACTCGCCTGCGCGAAGCGGCACTGGCGTAA
>group_6243
ATGATCAATCGTCAACTTTCACGTCTGCTGTTGTGCAGCATTCTCGGCAGCACGACGCTG
ATTTCCGGCTGTGCCCTGGTACGTAAGGATTCTGCACCTCATCAACAGCTCAAACCGGAA
CAAATCAAACTGGCCGACGATATTCATCTTGCCAGCTCCGGCTGGCCGCAGGCGCAGTGG
TGGAAACAACTCAATGACCCGCAGCTGGATGCGCTGATCCAACGGACGCTAAGTGGTTCA
CACACCCTCGCCGAAGCGAAACTGCGGGAAGAAAAAGCGCAGTCCCAGGCCGATTTGTTA
GATGCCGGTTCACAATTACAGGTCGCAGCGTTAGGGATGCTCAACCGCCAACGCGTCTCG
GCGAACGGCTTTTTAAGCCCTTATGCGATGGATGCGCCCGCACTGGGTATGGACGGGCCG
TACTATACGGAAGCCACAGTAGGTTTGTTTGCCGGACTGGATCTTGATTTGTGGGGTGTG
CATCGCTCAGCGGTTGCCGCCGCCATTGGCGCGCATAATGCCGCGCTGGCAGAAACCGCA
GCAGTAGAGCTATCGCTGACCACGGGCGTAGCGCAGCTTTATTACAGTATGCAGGCCAGC
TATCAGATGCTCGATCTGTTAGAACAAACTCGCGATGTGATTGATTACGCGGTGAAAGCG
CACCAGAGTAAAGTGGCGCACGGTCTGGAAGCACAAGTGCCTTTCCACGGCGCGCGGGCA
CAGATTCTGGCGGTCGATAAACAAATTGCTGCCGTCAAAGGGCAAATCACCGAAACGCGA
GAATCTCTGCGTGCATTGATTGGCGCGGGGGCCAGCGATATGCCGGAGATCAAACCGGTG
GCATTACCACGAGTCCAGACCGGCATTCCGGCGACACTCTCTTATGAGTTGCTCGCCAGA
CGCCCGGATCTGCAAGCCATGCGCTGGTATGTTCAGGCGTCATTAGATCAGGTGGATTCC
GCGCGGGCGCTGTTCTACCCGAGCTTTGATATCAAAGCGTTTTTCGGCCTTGATGCCATC
CACCTGGATACCTTATTCAAAAAAACCAGTCGCCAGTTCAACTTCATCCCGGGTCTGAAA
TTGCCGCTGTTTGACGGTGGACGGTTGAATGCCAATCTCGAAGGCACGCGCGCCGCCAGC
AACATGATGATTGAACGTTACAACCAGTCAGTACTGAACGCGGTGCGTGACGTTGCCGTC
AACGGCACGCGTCTGCAAACGCTCAACGACGAGCGAGAAATGCAGGCTGAACGCGTGGAA
GCAACGCGCTTCACCCAGCGCGCTGCCGAGGCCGCCTATCAGCGCGGCTTAACCAGCCGC
TTACAGGCCACTGAAGCCCGGTTGCCAGTACTTGCCGAAGAGATGTCATTACTGATGCTG
GACAGCCGCCGGGTGATCCAAAGCATTCAGTTGATGAAATCGCTGGGCGGCGGGTATCAG
GCGGCTCCCGTCGTCGAGAAAAAATAA
>group_5777
ATGAGCGCGCTCAACTCCCTGCCATTACCGGTGGTCAGGCTGCTGGCGTTCTTTCATGAA
GAGTTAAGCGAGCGGCGACCCGGCCGCGTGCCGCAGATCGTGCAACTCTGGGTAGGCTGC
CTGCTGGTGATTCTGATCTCGATGACTTTTGAGATCCCTTTTGTGGCGTTATCGCTGGCA
GTGCTGTTTTACGGTATTCAGTCGAACGCGTTTTACACCAAATTTGTCGCGATCTTGTTT
GTGGTTGCCACGGTGCTGGAGATCGGCAGCCTGTTTTTGATCTACAAATGGTCATACGGC
GAACCGTTGATCCGATTGATCATCGCCGGGCCGATCCTGATGGGCTGTATGTTTTTGATG
CGCACCCATCGGCTGGGACTGGTCTTTTTCGCTGTCGCCATTGTCGCCATTTACGGGCAA
ACCTTCCCCGCCATGCTCGACTATCCGGAAGTGGTCGTGCGCTTAACGCTGTGGTGTATC
GTTGTTGGCCTCTATCCAACCTTGCTGATGACGTTAATCGGCGTGCTGTGGTTTCCCAGT
CGTGCCATTACGCAAATGCATCAAGCGCTTAATGATCGGCTTGATGATGCCATTAGTCAC
CTGACGGACAGCCTCGCACCGCTACCCGAAACGCGGATTGAAAGAGAGGCGCTGGCGCTG
CAAAAACTGAATGTCTTTTGTCTCGCGGACGATGCCAACTGGCGAACTCAAAGCGCATGG
TGGCAAAGCTGCGTGGCAACGGTAACCTACATTTACTCGACGCTGAATCGCTACGATCCC
ACCTCTTTTGCTGATTCTCAGGCAATTATTGAATTTCGGCAAAAATTAGCCTCAGAAATC
AATAAGCTGCAGCATGCCGTTGCTGAAGGTCAGTGCTGGCAAAGCGACTGGCGGATCACT
GAAAGTGAAGCGATGGCGGCACGGGAATGTAACCTGGAGAATATCTGCCAGACGTTGTTA
CAACTGGGTCAGATGGACCCGAATACGCCGCCAACGCCCGCCGCCAAACCGCCATCAATG
GTCGCCGATGCTTTTACCAATCCAGACTATATGCGCTACGCGGTAAAAACACTGCTCGCC
TGTTTGATCTGTTACACCTTCTACAGCGGCGTGGACTGGGAAGGCATTCACACCTGTATG
CTGACATGCGTGATCGTCGCTAACCCAAATGTCGGTTCGTCGTACCAGAAGATGGTGCTG
CGTTTTGGCGGGGCCTTTTGCGGCGCGATTCTGGCGCTGTTATTCACGCTACTGGTCATG
CCCTGGCTGGACAATATTGTCGAATTGCTGTTTGTGCTGGCACCGATTTTCCTGTTGGGC
ACATGGATTGCCACCAGCTCTGAACGCTCTTCTTATATCGGCACACAGATGGTGGTCACC
TTCGCGCTCGCCACGCTCGAAAACGTTTTTGGCCCGGTGTACGACCTGGTGGAAATTCGC
GATCGCGCCATGGGTATCATCATTGGTACCGTGGTGTCCGCGGTGATTTACACCTTTGTC
TGGCCTGAAAGTGAAGCGCGCACACTGCCGCAAAAACTGGCTGGCACGCTGGGTATGTTA
AGTAAAGTAATGCGGATCCCACGCCAGCAGGAAGTCACGGCTCTGCGCACTTATCTGCAA
ATTCGTATCGGTCTGCATGCGGCGTTTAATGCCTGTGAAGAGATGTGCCAACGCGTGGCG
CTGGAGCGTCAACTGGACAGCGAAGAACGCGCCTTACTGATTGAACGTTCGCAAACGGTT
ATTCGTCAGGGCCGCGATATTCTTCACGCCTGGGATGCCACCTGGAACTCGGCGCAGGCG
CTGGATAACGCACTACAGCCGGACAGAGCAGCTCAGTTTGCCGACGCCCTGGAGAAATAC
GCTGCCGGTCTGGCAACCGCACTCAGCCGTTCTCCTCAAATAACGCTTGAAGAGACACCC
GCCTCGCAGGCCATCCTGCCCACCTTATTAAAACAGGAGCAACACGTCTGCCAGCTTTTC
GCCCGCTTGCCAGACTGGACAGCCCCGGCATTAACGCCCGCCACGGAACAGGCACAAGGA
GCCACGCAATGA
>group_19210
ATGGAAAGTACGCCGAAAAAAGCTCCTCGCAGTAAATTCCCTGCTCTGTTAGTGGTTGCA
TTGGCGCTGGTTGCCCTTGTTTTCGTTATCTGGCGCGTAGACAGTGCGCCATCAACTAAT
GACGCTTACGCGTCAGCAGATACCATTGATGTGGTGCCGGAAGTCAGCGGCCGCATTGTA
GAACTGGCGGTCACCGACAACCAGGCAGTCAAACAGGGCGATTTGCTGTTCCGCATTGAC
CCGCGCCCGTACGAAGCCAATCTGGCGAAAGCTGAAGCCTCCCTCGCGGCGCTGGATAAG
CAAATTATGCTCACCCAGCGTAGCGTTGATGCGCAACAGTTTGGTGCCGACTCGATTAAT
GCCACGGTAGAAAAAGCCCGTGCCGCCGCGAAACAGGCCACAGATACATTACGCCGCACC
GAGCCATTACTGAAAGAGGGTTTTGTCTCAGCGGAAGACGTTGACCGTGCAAGAACTGCG
CAGCGCGCCGCAGAAGCCGATCTTAATGCCGTATTGTTACAGGCGCAGTCAGCCGCCAGC
GCCGTCAGCGGCGTCGATGCGCTGGTGGCGCAACGTGCGGCGGTCGAAGCGGATATTGCC
CTGACCAAACTTCATCTGGAAATGGCGACCGTTCGCGCGCCGTTTGATGGCCGGGTCATT
TCCCTCAAAACCTCCGTCGGGCAATTTGCTTCTGCCATGCGCCCTATTTTTACCCTAATC
GACACTCGTCACTGGTACGTGATCGCCAACTTCCGCGAAACCGATCTGAAAAATATTCGC
TCAGGTACACCCGCAACGATTCGCCTGATGAGTGACAGCGGCAAAACCTTCGAGGGTAAA
GTGGATTCGATTGGCTACGGCGTGCTACCGGATGACGGCGGCCTGGTGCTGGGCGGCCTG
CCGAAAGTTTCTCGCTCTATTAACTGGGTCCGCGTTGCCCAGCGTTTTCCGGTCAAAATC
ATGGTCGATAAACCTGACCCGGAAATGTTCCGCATCGGCGCTTCGGCAGTCGCTAATCTT
GAGCCGCAATAA
>group_22972
ATGCCAACAGTTCTCTCTCGCATGGCGATGCAACTCAAAAAAACAGCCTGGATAATTCCC
GTCTTCATGGTTTCGGGATGCTCATTATCTCCGGCAATCCCGGTGATCGGTGCTTATTAT
CCCAGCTGGTTTTTCTGCGCCATTGCCAGCCTTATTTTGATGCTCATCACGAGGCGAGTT
ATTCAGCGGGCAAATATCAATCTGGCATTTGTCGGAATTATTTATACCGCCCTTTTTGCT
CTCTACGCCATGCTGTTCTGGCTGGCATTTTTCTAA
>yjcS_2
ATGAATAACTCTCGGTTATTCCGTTTGAGCAGAATTGTTATTGCGTTAACTGCCGCCAGC
GGCATGATGGTAAATACCGCTTACGCAACAGATGAAGCGAAAGCCGCCACTCAATATACC
CAACAGGTTAATCAGAATTACGCCAAATCATTACCGTTTAGCGATCGTCAGGATTTTGAC
GACGCTCAGCGTGGATTTATCGCTCCGCTGCTGGATGAAGGTATTCTGCGCGATGCTAAT
GGCAAACCATATTATCGCGGGGAAGATTATAAATTTGATATCAATGCGCCCGCGCCCGAA
ACCGTTAACCCTAGCCTGTGGCGTCAGTCGCAGTTAAACGGTATTTCCGGCTTGTTTAAA
GTCACCGACAGAATGTACCAGGTTCGCGGTCAGGATATCTCCAACATCACCTTTATCGAA
GGTGATACCGGGATTATTGTCATCGACCCGCTGGTGACGCCACCGAGCGCAAAAGCCGCC
CTTGACCTTTACTTCCAAAATCGCCCGCAAAAACCGATTGTTGCGGTTATTTATACCCAC
AGCCATACCGACCACTATGGCGGCGTGAAAGGCATTATCTCTGAAGCCGATGTGAAATCC
GGTAAAGTGCAGGTTATCGCCCCTGCTGGCTTTATGGACGAAGCCATCAGCGAAAACGTA
CTGGCGGGTAATATTATGAGCCGCCGTGCACTTTACTCCTACGGCCTGCTGCTGGCGCAT
AACCCTCAGGGTAACATCGGCAATGGTCTTGGCGTAACGCTGGCATCGGGCTACCCGAGC
ATCATCGCACCGAACAAAACCATCACCAAAACCGGTGAGAAGATGATTATCGACGGCCTG
GAGTTTGACTTCCTGATGACCCCAGGTAGCGAAGCACCAGCCGAAATGCACTTCTATATT
CCGGCCCTGAAAGCGCTGTGTACCGCCGAGAACGCCACGCATACCCTGCACAACTTCTAC
ACTCTACGCGGCGCGAAAACCCGCGACACCAGCAAGTGGACCGAGTATCTGAACGAAACG
CTGGATATGTGGGGTAACGACGCGGAAGTCCTGTTTATGCCGCACACCTGGCCGGTCTGG
GGCAATAAGCATATCAATGATTATATTGGTAAATATCGCGATACTATCAAGTACATTCAC
GACCAGACCCTGCACCTGGCGAACCAGGGCTACACCATGAATGAAATCGGCGACATGATT
AAACTGCCGCCTGCACTTGCCAATAACTGGGCCAGCCGTGGCTATTACGGTTCTGTCAGC
CACAACGCCCGCGCGGTGTATAACTTCTATCTTGGCTATTACGACGGTAACCCGGCTAAC
CTGCATCCGTATGGTCAGGTGGAGATGGGTAAACGTTACGTGCAGGCGCTGGGCGGTTCT
GCCCGTGTCATCAACCTGGCGCAAGAAGCGAACAAGCAAGGTGATTACCGCTGGTCGGCA
GAACTGCTGAAACAGGTGATTGCCGCCAACCCGGGTGACCAGGTCGCGAAGAATCTGCAA
GCGAATAACTTTGAACAGCTGGGCTATCAGGCCGAGTCCGCCACCTGGCGCGGTTTCTAC
CTGACCGGCGCGAAAGAGCTGCGCGAAGGGGTGCATAAGTTCAGCCACGGCACCACCGGT
TCCCCGGACACCATTCGCGGGATGTCGGTCGAAATGCTGTTCGACTTTATGTCCGTTCGC
CTCGATAGCGCGAAAGCCGCGGGTAAAAATATCAGCCTGAACTTCAATATGAGCAATGGC
GATAACCTCAACCTGACGCTGAACGATAGCGTGCTTAACTACCGTAAAACACTGCAATCC
CAAGCTGACGCCTCTTTCTACATCAGCCGTGAAGATCTGCACGCCGTGCTGACCGGGCAA
GCCAAAATGGCGGATCTGGTAAAAGCGAAGAAAGCCAAAATTATTGGCAATGGCGCGAAA
CTGGAAGAAATTATCGCCTGTCTGGATAATTTCGATTTGTGGGTGAATATCGTAACCCCA
AATTAA
>group_23520
ATGCAACCGGTGTTTCTTTTTAAAAAACGTACCGGAGCAATGGGCGGTCATGTCGCTGGC
ACCGCAGGATTCTGCGTTGCTGTGCCAGCCTTTTATTCATGGTCAATGAGTGAGGTGATT
GATAAAGACACCAGGTCGTCAGAGCGCACTGATTATCCGCATTATGCCAGTGAAGTTGCA
CTGGCTTTTGGTTCACGAGTGGTTGGCCTCGAACTGGCAAAAATGATTGTGGATGCGTGG
CTGGGCGCACAGTACGAAGGCGGTCGTCATCAACAACGCGTGGAGGCGATTACGGCAATA
GAGCAGCGGAGAAATTGA
>group_9284
ATGAAACGCTTTCCGCTATTTCTTTTATTCACCCTGCTCACGCTGTCCACCGTTCCGGCC
CAGGCTGATATTATCGACGATACTATTGGTAATATTCAGCAGGCGATTAATGACGCTTAT
AACCCTGACCGTGGGCGAGACTATGAAGATTCGCGCGACGACGGCTGGCAGCGTGAAGTG
AGCGACGATCGGCGCAGACAATATGACGACCGCCGCCGCCAGTTTGAAGATCGCCGCAGG
CAGCTGGACGATCGCCAGCGCCAGCTTGATCAGGAGCGTCGGCAACTGGAGGATGAAGAG
CGGAGAATGGAAGATGAGTATGGGCGATGA
>group_23521
ATGAGCCTGACCCTCACGCTCACCGGCACTGGCGGCGCACAGGGCGTTCCGGCATGGGGC
TGCGAGTGCGCGGCCTGCGCCAGAGCGCGGCGCTCGCCGCAGTATCGCCGCCAGCCATGC
AGCGGCGTAGTGAAGTTTAACGACGCGATCACCCTGATCGACGCCGGGCGGCACGATCTC
ACCGATCGCTGGTCGCCTGGATCGTTCCAGCAGTTTTTGCTGACGCACTACCATATGGAT
CACGTCCAAGGGCTATTTCCGCTACGCTGGGGCGTGGGCGATGTGATCCCGGTCTACGGC
CCGCCGGATGAACAGGGCTGCGACGATCTGTTTAAACATCCGGGCCTGCTTGATTTCAGC
CACACAGTGGAACCGTTTGTGGTGTTTGATTTGCAGGGGTTGCAGGTCACGCCGCTGCCG
CTTAACCACTCAAAACTGACCTTCGGTTATCTGCTGGAAACGGCACATAGCCGGGTGGCG
TGGCTGTCTGACACCGCTGGCCTGCCGGAAAAAACGCTGAAATTTTTACTCAATAATCAT
CCGCAGGTGATGGTGATTGATTGCAGTCACCCGCCGCGCGCGGATGCACCGCGTAATCAC
TGTGATTTAAATACCGTGCTTGCGCTGAATCAGGTTATCCGCTCGCCACAGGTGATTCTG
ACCCATATCAGCCACCAGTTTGATGCGTGGCTGATGGAAAACGCACTACCGTCAGGGTTT
GAGGTGGGGTTTGATGGGATGGAGATTGGGGTGGCGTGA
>phnO
ATGCCTGCTTGTGAGCTTCGCCCGGCCACGCAGTACGATACCGACGCGGTTTACGCGCTG
ATTTGTGAGCTAAAACAGGCGGAGTTTGACCACCATGCGTTTCGCGTGGGCTTTAACGCC
AACCTGCGCGCCCCAAACATGCGCTACCATCTGGCGCTGCTGGATGGCGAAGTTGTCGGC
ATGATCGGCCTGCATTTGCAGTTTCATCTGCATCATGTCAACTGGATCGGCGAAATTCAG
GAACTGGTGGTGATGCCGCAGGCGCGCGGTCTGAACGTCGGCAGTAAATTACTGGCATGG
GCAGAAGAAGAAGCCCGCCAGGCCGGGGCCGAAATGACCGAGCTTTCCACCAACGTGAAG
CGCCACGACGCACACCGTTTTTACCTGCGTGAAGGCTACGAGCAGAGCCACTTCCGCTTC
ACCAAGGCGCTGTAA
>group_22977
ATGATGGGAAAACTGATTTGGTTAATGGGGCCGTCCGGCTCCGGGAAAGACAGCCTGCTG
GCGGAACTCCGCCTGCGGGAACAAACGCAGTTACTGGTGGCGCATCGCTACATCACGCGC
GACGCCAGCGCCGGAAGTGAAAACCATATCGCCCTGAGTGAGCGGGAGTTTTTTACCCGC
GCGGGGCAAAACCTGCTGGCCTTAAGCTGGCACGCTAACGGTCTGTATTATGGCGTCGGC
ATCGAGATTGACCTCTGGCTGCACGCTGGATTCGACGTAGTCGTCAACGGTTCACGCGCG
CATTTGCCGCAGGCACGGGCGCGCTATCAATCGGCGCTGCTGCCCGTCTGTTTACAGGTT
TCGCCGGAGATCCTGCGCCAGCGCCTGGAAAACCGTGGCCGTGAAAACGCCAGTGAAATT
AACGCCCGCCTGGCGCGCGCCGCCCGCTATACTCCACAGGATTGCCATACGCTCAACAAT
GACGGCAGCCTGCGCCAGTCGGTCGACACGCTGCTGACGCTGATCCATCAGAAGGAGAAA
CACCATGCCTGCTTGTGA
>group_10268
ATGATTATCAATAACGTTAAGCTGGTGCTGGAAAACGAGGTGGTGCACGGTTCGCTGGAG
GTGCAGGATGGCGAAATCCGCGCCTTTGCCGAAAGCCAGAGCCGCCTGCCAGAAGCGATG
GACGGCGAAGGTGGCTGGCTACTACCCGGCCTGATTGAGCTGCATACCGACAACCTCGAT
AAATTCTTCACCCCGCGCCCGAAAGTCGACTGGCCCGCCCATTCGGCGATGAGCAGCCAC
GACGCGCTGATGGTGGCAAGCGGCATCACCACCGTACTGGACGCGGTGGCGATTGGCGAC
GTGCGCGACGGCGGCGATCGGCTGGAGAATCTGGAGAAGATGATCAACACCATCGAAGAG
ACGCAGAAACGCGGCGTCAACCGCGCCGAGCACCGCCTGCACCTGCGCTGCGAACTGCCG
CATCACACCACACTGCCGCTGTTTGAAAAACTGGTTCAGCGCGAACCGGTGACGCTGGTG
TCGCTGATGGACCACTCACCGGGCCAGCGCCAGTTCGCTAACCGCGAGAAGTATCGCGAA
TATTATCAGGGCAAATACTCCCTCACCGATGCGCAGATGCAGCAGTACGAAGAAGAGCAA
TTGGCGCTCGCCGCACGCTGGTCGCAGCCGAATCGCGAATCCATCGCCGCCCTGTGCCAC
GCGCGACAAATTGCGCTCGCCAGCCACGATGACGCCACGCACGCCCACGTTGCCGAATCC
CACCAACTTGGCAGCGTGATCGCCGAATTTCCCACCACGTTCGAAGCGGCGGAAGCCTCG
CGTAAGCATGGCATGAACGTGCTGATGGGTGCGCCAAATATCGTGCGTGGCGGCTCGCAC
TCCGGCAATGTGGCGGCCAGTGAACTGGCGCAGCTTGGTCTGCTGGATATCCTCTCTTCC
GACTACTACCCCGCCAGCCTGCTGGATGCGGCGTTCCGCGTCGCCGATGACGAGAGCAAC
CGCTTTACGCTACCGCAGGCGGTGAGGCTGGTGACCAAAAATCCGGCGCAGGCGCTGAAT
CTTCAGGATCGCGGGGTGATTGGCGAGGGTAAACGCGCTGACCTGGTGCTGGCGCATCGC
CAGGGCAATCACATTCATATCGACCACGTCTGGCGTCAGGGTAAAAGGGTGTTCTGA
>group_19644
ATGATTAACGTACAAAACGTCAGTAAAACCTTCATCCTGCACCAGCAAAACGGCGTGCGC
CTGCCCGTCTTACAACGCGCCTCGCTCACCGTCAACGCAGGTGAATGCGTGGTGCTCCAC
GGCCATTCCGGCAGCGGCAAATCAACTCTGCTACGCTCGCTGTACGCCAACTATCTGCCC
GACGAAGGGCAAATCCAGATCAAACACGGTGACGAATGGGTAGACCTGGTCACCGCGCCA
GCGCGCAAAGTGGTGGAGATCCGCAAAACTACCATCGGCTGGGTGAGCCAGTTTCTGCGC
GTCATCCCGCGTATCTCAGCACTGGAAGTGGTGATGCAGCCGCTGCTCGATACAGGCGTT
CCGCGTGAAGCCTGCGCCGCTAAAGCCGCGCGTCTTCTCACCCGCCTGAACGTGCCGGAA
CGCCTGTGGCACCTGGCACCATCGACCTTCTCCGGCGGCGAACAGCAGCGCGTCAACATC
GCCCGCGGCTTTATCGTCGACTACCCCATTCTGCTGCTCGACGAACCTACCGCCTCGCTG
GACGCCAAAAACAGCGCCGCGGTGGTGGAACTGATTCACGAAGCCAAAGCCCGTGGCGCA
GCCATCGTCGGCATCTTCCATGACGAAGCTGTACGTAATGACGTCGCCGACCGCCTGCAC
CCAATGGGAGCCTCTTCATGA
>group_14542
ATGAATAAACCGTTACTTTCGGTCAATAACCTGACCCACCTTTACGCGCCGGGCAAAGGC
TTTAGCGATGTCTCTTTTGATTTATGGCCGGGAGAAGTGCTGGGCATTGTCGGGGAGTCC
GGCTCCGGGAAGACCACGCTGCTGAAGTCGATCTCCGCGCGTCTGACGCCGCAGCAGGGG
GAGATTCACTACGAGAACCGTTCGCTGTATGCAATGAGCGAGGCCGACCGCCGTCGCCTG
CTGCGCACCGAATGGGGCGTAGTGCATCAGCATCCACTCGACGGCCTGCGCCGTCAGGTC
TCGGCAGGCGGCAATATCGGCGAGCGGTTGATGGCGACCGGGGCGCGTCATTACGGCGAC
ATTCGCGCCACCGCGCAGAAGTGGCTGGAAGAGGTGGAGATTCCCGCCAACCGGATCGAC
GACCTGCCGACCACCTTTTCCGGCGGTATGCAGCAGCGTTTGCAGATTGCCCGCAACCTG
GTGACGCATCCGAAGCTGGTGTTTATGGATGAACCGACCGGCGGGCTGGATGTGTCGGTG
CAGGCCCGCCTGCTCGACCTGCTGCGCGGCCTGGTGGTGGAGCTGAACCTCGCGGTGGTG
ATTGTCACCCATGATTTAGGCGTCGCCCGCCTGCTGGCGGACCGTTTGCTGGTGATGAAG
CAGGGGCAAGTGGTGGAGAGTGGGTTAACCGACCGCGTGCTCGACGACCCGCATCATCCG
TATACACAGCTGCTGGTGTCATCGGTTTTGCAGAATTGA
>phnJ
ATGGCTAATCTGAGCGGCTACAACTTTGCCTACCTCGACGAGCAGACCAAACGCATGATC
CGCCGCGCCATCTTAAAAGCGGTGGCTATCCCCGGTTATCAGGTGCCGTTTGGCGGGCGC
GAGATGCCGATGCCCTACGGCTGGGGAACCGGCGGCATTCAGCTCACCGCCAGCGTGATT
GGCGAAAGCGACGTGTTGAAGGTGATTGACCAGGGTGCGGATGACACCACCAACGCCGTG
TCGATTCGCAACTTCTTTAAGCGCGTGACCGGGGTAAACACCACTGAACGTACGGACGAT
GCGACGCTTATCCAGACGCGTCACCGCATCCCCGAAACGCCGCTGACCGAAGATCAGATC
ATTATCTTCCAGGTGCCAATCCCGGAACCGCTGCGCTTTATCGAGCCGCGCGAAACGGAG
ACCCGCACTATGCACGCGCTGGAGGAGTACGGCGTGATGCAGGTGAAACTGTATGAAGAT
ATCGCCCGCTTCGGTCATATCGCCACCACCTATGCTTATCCGGTGAAGGTGAACGGGCGC
TACGTGATGGACCCGTCGCCGATCCCGAAATTCGATAACCCGAAAATGGACATGATGCCC
GCCCTGCAGCTGTTCGGCGCAGGGCGCGAGAAGCGCATCTATGCGGTGCCGCCGTTTACC
CGCGTGGAAAGTCTCGATTTCGACGATCACCCGTTCACCGTTCAGCAGTGGGATGAGCCA
TGCGCCATCTGCGGATCGACCCACAGCTATCTTGATGAAGTGGTGCTGGATGACGCCGGA
AACCGCATGTTTGTCTGCTCCGATACCGATTATTGCCGCCAACAGAGCGAGGCGAAAAGC
CAATGA
>phnI
ATGTACGTTGCCGTGAAAGGGGGCGAAAAGGCGATCGACGCCGCCCACGCCCTGCAAGAG
AGCCGACGCCGGGGCGATACCGATTTGCCCGAACTGAGCGTCGCCCAGATTGAACAGCAG
CTTAACCTCGCGGTAGATCGCGTGATGACAGAAGGCGGCATTGCCGACCGCGAACTGGCG
GCGCTGGCGCTGAAACAGGCCAGCGGCGATAACGTTGAAGCAATTTTCCTGCTGCGCGCC
TACCGCACCACGCTGGCGAAACTGGCGGTAAGCGAGCCGCTCGACACCACAGAGATGCGT
CTCGAACGGCGTATTTCGGCGGTTTATAAAGACATTCCCGGCGGCCAGCTGCTTGGCCCA
ACCTACGACTACACCCATCGCCTGCTCGATTTCACCCTGTTGGCAAACGGTGAAGCACCA
ACGCTGACCACCGCCGACAGCGAACAACAGCCGTCGCCGCACGTTTTCAGCCTGCTGGCG
CGTCAGGGGCTGGCGAAGTTTGAAGAAGATAGCGGCGCACAGCCGGATGACATCACCCGC
ACGCCGCCGGTTTACCCCTGCTCACGTTCTTCCCGTTTGCAGCAGTTGATGCGCGGCGAC
GAAGGCTATTTGCTGGCGCTGGCCTACTCCACCCAACGCGGTTACGGGCGCAACCACCCG
TTCGCGGGCGAGATCCGCAGCGGCTATATCGACGTATCGATTGTGCCGGAAGAGCTGGGA
TTTGCGGTAAACGTCGGCGAACTGCTGATGACCGAGTGTGAAATGGTCAACGGTTTTATC
GACCCGCCGGATGAGCCGCCGCACTTCACGCGCGGCTACGGGCTGGTATTCGGCATGAGC
GAGCGCAAAGCGATGGCAATGGCGCTGGTTGACCGTGCGTTGCAAACCCCGGAATACGGC
GAGCACGCGACAGGCCCGGCGCAGGATGAAGAGTTCGTGCTGGCGCATGCCGACAACGTC
GAAGCCGCAGGCTTTGTCTCGCACCTCAAACTCCCGCACTACGTCGATTTCCAGGCCGAA
CTGGAGCTACTCAAACGTCTGCAACAGGAGCAGAACCATGGCTAA
>phnH
ATGACCCTGGAAACCGCTTTTATGCTTCCCGTGCAGGATGCCCAGCACAGTTTTCGTCGC
CTGTTAAAGGCGATGAGCGAGCCGGGCGTGATTGTCGCCCTGCATCAGCTCAAACGCGGC
TGGCAGCCGCTGAATATCGCCACCACCAGCGTGCTGCTGACGCTGGCCGATAACGACACG
CCGGTGTGGCTTGCCACGCCATTAAGTAACGATATCGTCAGCCAGAGCCTGCGTTTTCAT
ACCAACGCGCCGCTGGTCAGCCAGCCGGAACAGGCGACCTTCGCGGTGACGGATGAGGCG
ATTTCCAGCGAACAGCTCAACGCCCTTTCCACCGGCACCGCCGTTGCGCCGGAAGCGGGC
GCGACGCTGATTTTACAGGTCGCCAGCCTGAGCGGCGGACGCATGTTGCGTCTCACCGGC
GCGGGCATTGCCGAAGAACGAATGATCGCTCCGCAGCTGCCGGAGTGCATTCTGCACGAA
CTCACCGAGCGCCCGCACCCGTTCCCGCTCGGCATCGACCTGATCCTGACCTGCGGCGAG
CGCCTGCTGGCTGTTCCGCGAACCACTCATGTGGAGGTGTGCTGA
>group_23522
ATGCACGCAGATACCGCGACCCGCCAGCACTGGATGTCCGTGCTGGCGCACAGCCAACCG
GCTGAACTGGCAGCCCGCCTGAACGCGCTGAACATCACCGCCGACTATGAAGTGATCCGC
ACGGCCGAAACTGGCCTGGTGCAGATTCAGGCGCGAATGGGCGGTACCGGCGAACGCTTT
TTTGCCGGCGACGCCACGCTGACCCGCGCCGCCGTCCGCCTGGCTGACGGCACCCTCGGC
TACAGCTGGGTGCTGGGGCGCGACAAACAGCACGCCGAACGCTGCGCGCTGATTGACGCG
CTGATGCAGCAATCTCGCTATTTTCAAAACTTATCAGAAACCCTTATTGCCCCGCTGGAC
GCTGACCGTATGGCACGCATTGCCGCACGCCAGGCCGAAGTGAACGCCAGCCGGGTCGAC
TTCTTTACGATGGTTCGCGGAGACAACGCATGA
>phnF
ATGCACTTGTCTACACATCCGACCAGCTACCCAACACGCTATCAAGAGATAGCCGCAAAA
CTTGAGCAGGAGCTTCGTCAACACTATCGCTGCGGCGACTATCTTCCCGCCGAGCAGCAA
CTGGCGGCGCGCTTTGAGGTGAACCGCCACACCCTGCGCCGCGCCATCGATCAACTGGTG
GAAAAAGGCTGGGTACAACGCCGTCAGGGCGTCGGCGTACTGGTACTGATGCGCCCGTTC
GATTACCCGCTCAACGCCCAGGCGCGTTTTAGCCAGAACCTGCTGGACCAGGGTAGCCAT
CCCACCAGCGAAAAACTGCTTTCGGTATTGCGCCCCGCGTCCGGCCACGTCGCTGACGCA
CTGGGGATTACCGAGGGGGAGAACGTCATCCACCTGCGCACCCTGCGTCGGGTCAACGGC
GTCGCGCTCTGTTTAATCGACCACTACTTCGCGGACCTCACCCTCTGGCCGACGCTGCAA
CGCTTCGACAGCGGCTCGCTGCACGATTTTCTGCGCGAGCAAACCGGAATTGCGCTGCGC
CGCAGCCAGACGCGGATCAGCGCCCGCCGCGCCCAGGCCAAAGAGTGCCAGCGCCTTGAA
ATCCCGAATATGTCGCCGCTGCTGTGCGTGCGCACCCTTAACCACCGTGACGGTGAAAGC
AGCCCGGCGGAGTACTCCGTCAGCCTGACCCGCGCCGACATGATTGAATTCACTATGGAG
CACTGA
>phnE
ATGCAAACCATCACCATCGCCCCACCCAAGCGCAGCTGGTTCTCGCTTCTGAGCTGGGCC
GTTGTTCTCGCCGTGCTGGTCGTCTCGTGGCAGGGCGCGGAAATGGCCCCGCTCACGCTG
ATTAAAGACGGCGGCAACATGGCAACCTTCGCTGCCGACTTCTTCCCGCCCGATTTCAGC
CAGTGGCAGGATTACCTCACCGAAATGGCCGTCACGCTGCAAATCGCCGTCTGGGGCACC
GCGCTGGCGGTGGTTCTCTCCATCCCCTTTGGCCTGATGAGCGCCGAAAACCTGGTGCCG
TGGTGGGTTTACCAGCCCGTTCGCCGCCTGATGGACGCCTGCCGCGCCATTAACGAAATG
GTCTTCGCCATGCTGTTCGTGGTCGCCGTCGGTCTCGGACCGTTCGCTGGCGTGCTGGCG
CTATTTATCCACACCACCGGCGTGCTCTCCAAGCTGCTTTCCGAAGCGGTGGAAGCGATC
GAACCCGGCCCGGTAGAAGGCATTCGCGCCACCGGCGCCAACAAGCTGGAAGAGATCCTC
TACGGCGTGCTGCCACAGGTGATGCCGCTGCTGATCTCCTACTCCCTCTATCGCTTCGAA
TCCAACGTCCGCTCGGCGACCGTCGTCGGCATGGTCGGCGCGGGCGGGATCGGCGTCACG
CTGTGGGAAGCGATTCGCGGTTTCCAGTTCCAGCAAACCTGCGCCCTGATGGTGCTGATT
ATCGTCACGGTCAGCCTGCTGGATTTCCTCTCTCAACGGTTGCGTAAGCACTTTATCTGA
>phnD
ATGAACGCTAAGATAATTGCCTCGCTGGCCTTCACCAGCATGTTCAGCCTCAGCACCCTG
TTAAGCCCGGCACACGCCGAAGAGCAGGAAAAGGCGCTGAATTTCGGCATTATTTCAACG
GAATCACAGCAAAACCTGAAACCGCAATGGACGCCATTCTTACAGGATATGGAGAAGAAG
CTGGGCGTGAAGGTGAACGCCTTCTTTGCCCCAGACTACGCAGGCATTATCCAGGGAATG
CGCTTCAATAAAGTGGATATCGCCTGGTACGGCAACCTGTCGGCAATGGAAGCGGTGGAT
CGCGCCAACGGCCAGGTCTTCGCCCAGACGGTCGCGGCGGATGGATCGCCAGGTTACTGG
AGCGTGTTGATCGTCAACAAAGATAGTCCGATCAACAACCTGAACGATCTGCTGGCGAAG
CGGAAAGATCTCACCTTCGGCAATGGCGATCCTAACTCCACCTCTGGCTTCCTCGTCCCC
GGTTACTACGTCTTTGCCAAAAACAATATCTCCGCCAGCGACTTTAAGCGCACCGTCAAC
GCTGGGCATGAAACCAACGCGCTGGCCGTCGCCAACAAGCAGGTGGATGTTGCCACCAAC
AACACCGAAAACCTCGACAAGCTGAAAACCTCCGCGCCAGAGAAGCTGAAAGAACTGAAG
ATGATCTGGAAGTCGCCGCTGATCCCAGGCGATCCGATCGTCTGGCGCAAGAATCTCTCC
GAAACCACCAAAGACAAGATCTACGACTTCTTTATGAATTACGGCAAGACGCCGGAAGAG
AAAGCGGTGCTGGAACGCCTGGGCTGGGCCCCGTTCCGCGCCTCCAGCGACCTGCAACTG
GTGCCGATTCGTCAGCTCGCACTGTTTAAAGAGATGCAAAGCGTGAAAGGCAATAAAGGG
CTAAATGAGCAGGACAAGCTGGCAAAAACCACCGAGATTCAGGCGCAGCTGGATGACCTG
GACCGCCTGAACAACGCGTTAAGCGCGATGAGTTCGGTGAGTAAAGCGGTGCAGTAA
>phnC
ATGCAAACGATTATCCGTGTCGAGAAGCTCGCCAAAACCTTCAATCAGCATCAGGCGCTG
CATGCGGTTGATCTGAACATTCATCACGGTGAAATGGTGGCTCTGCTTGGGCCGTCGGGT
TCCGGCAAATCCACCCTTTTACGTCACTTAAGCGGTTTGATTACCGGCGATAAATCCGCC
GGCAGCCATATCGAGCTGCTGGGCCGCACAGTCCAGCGCGAAGGCCGTCTGGCGCGCGAT
ATCCGCAAAAGCCGCGCCAACACCGGCTACATCTTCCAACAATTCAACCTGGTGAACCGC
CTGAGCGTACTGGAGAACGTGCTGATTGGCGCGCTCGGCAGCACGCCGTTCTGGCGCACC
TGTTTTAGCTGGTTCACCGGCGAGCAGAAACAGCGCGCGTTACAGGCGCTGACCCGCGTT
GGCATGGTGCATTTTGCCCATCAGCGCGTTTCCACCCTCTCCGGCGGACAGCAGCAGCGT
GTGGCGATTGCCCGCGCGCTGATGCAGCAGGCGAAGGTGATTCTGGCCGATGAACCCATC
GCCTCGCTGGACCCGGAATCCGCCCGCATCGTGATGGACACCCTGCGCGACATCAACCAG
AACGACGGCATCACCGTGGTCGTCACGCTACATCAGGTGGATTACGCCCTGCGCTACTGC
GAACGCATCGTCGCCCTGCGCCAGGGGCACGTTTTCTACGACGGCAGCAGCCAACAGTTT
GATAACGAACGTTTTGACCATCTCTACCGCAGCATTAATCGCATCGAAGAGAACGCGAAA
GCTGCCTGA
>phnB
ATGCCGTTAAGTCCCTACCTCTCTTTTGCCGGTAACTGTGCCGACGCAATTGCTTATTAT
CAACGTACGTTGGGCGCTGAACTGCTCTATAAAATCAGCTTCGGCGAAATGCCAAAATCA
GCGCAGGACAGCGCCGAGAACTGCCCTTCCGGAATGCAATTTCCCGATACCGCCATCGCT
CATGCCAACGTGCGCATTGCCGGAAGCGACATCATGATGAGCGATGCCATGCCGTCAGGA
AAAGCCAGCTACTCCGGCTTTACGCTGGTGCTCGATTCGCAACAGGTCGAAGAAGGAAAA
CGCTGGTTTGACAATCTTGCCGCTAACGGAAAAATCGAAATGGCCTGGCAGGAAACTTTC
TGGGCGCATGGCTTTGGCAAAGTCACCGATAAATTTGGCGTACCGTGGATGATTAATGTC
GTCAAACAACAACCAACGCAATAA
>group_19372
ATGTCATTACCACACTGCCCAAAATGCAACTCCGAATACACTTACGAAGATAACGGCATG
TACATCTGCCCGGAATGTGCCTACGAATGGAACGACGCAGAACCTGCACAGGAAAGCGAC
GAGCTGATCGTTAAAGATGCTAACGGCAATCTGCTGGCTGACGGCGACAGCGTTACCATC
ATTAAAGATCTGAAGGTGAAAGGTAGCTCTTCGATGCTGAAAATTGGCACCAAAGTGAAA
AACATCCGCCTGGTTGAAGGCGACCATAACATCGATTGCAAAATCGACGGTTTTGGTCCG
ATGAAACTGAAATCTGAGTTTGTGAAAAAGAACTGA
>yjdA
ATGTACACACAGACCCTGTATGAGTTAAGTCAGGAGGCTGAACGCCTGTTACAGCTTTCT
CGCCAACAGTTGCAGTTACTGGAAAAAATGCCTCTCTCTGTACCCGGAGACGACGCGCCA
CAACTGGCTTTACCCTGGAGTCAGCCTAATATCGCCGAACGTCACGCGATGCTGAATAAT
GAGTTGCGTAAAATTTCCCGACTGGAAATGGTGCTGGCAATTGTCGGTACCATGAAAGCA
GGGAAATCAACCACCATTAATGCCATTGTTGGTACGGAGGTTCTGCCTAATCGTAATCGC
CCAATGACTGCGCTGCCGACGCTTATTCGCCATACGCCCGGGCAAAAGGAACCGGTACTG
CATTTTTCACATGTCGCGCCAATCGATTGTTTAATTCAACAATTACAACAGCGCCTGCGT
GATTGCGATATTAAGCATCTGACCGATGTGCTGGAAATAGATAAAGATATGCGTGCGCTT
ATGCAGCGGATCGAAAATGGCGTCGCTTTCGAAAAATATTATCTGGGTGCCCAGCCTATT
TTTCATTGTCTGAAAAGTTTGAATGATTTAGTGCGACTGGCGAAGGCGCTGGACGTCGAT
TTTCCTTTTTCTGCTTACGCCGCCATTGAGCATATTCCCGTGATTGAAGTGGAGTTTGTC
CATCTGGCGGGGCTGGAGAGTTATCCCGGTCAGTTGACGTTACTGGATACCCCCGGGCCA
AATGAAGCCGGGCAACCGCATCTGCAAAAAATGCTTAACCAGCAGCTGGCACGCGCCTCG
GCGGTACTGGCGGTGCTGGATTATACGCAACTGAAATCGATCTCCGATGAAGAGGTCCGT
GAGGCGATTTTGGCGGTGGGGCAATCGGTGCCGCTGTATGTGCTGGTCAATAAGTTCGAT
CAACAGGATCGTAACAGTGACGACGCCGACCAGGTGCGGGCACTGATTTCCGGGACGCTG
ATGAAAGGCTGTATTACGCCACAGCAGATATTTCCGGTGTCGTCGATGTGGGGCTACCTG
GCGAATCGAGCGCGCCATGAGTTAGCCAACAACGGTAAGTTACCAGCGCCAGAGCAACAA
CGCTGGGTGGAAGATTTTGCCCATGCTGCGCTCGGCAGGCGCTGGCGTCATGACGATCTG
GCGGACCTCGAACATATTCGTCATGCTGCCGATCAGTTGTGGGAAGATTCGCTGTTCGCC
CAGCCAATTCAGGCGTTGCTTCATGCCGCTTACGCTAACGCCTCGTTGTATGCTCTGCGA
TCTGCTGCGCATAAACTGTTGAATTACGCGCAGCAGGCGCGGGGATACCTGGATTTTCGT
GCGCACGGGTTAAACGTCGCTTGTGAACAATTGCGGCAAAATATCCATCAGGTCGAAGAA
AGTTTGCAGCTATTGCAACTCAATCAGGCGCAGGTGAGCGGCGAGGTTAAACATGAAATC
GAGCTGGCCCTGACCTCCGCCAACCACTTTCTGCGTCAACAGCAAGATGCGCTGAATGCG
CAGTTAGCCGCCTTGTTTCAGGATGATTCGGAGCCGTTAAGCGAGATTCGTACCTGCTGT
GAGACACTGTTACAGACGGCGCAGAACACCATCAGTCGCGACTTTACGCTGCGTTTTGCC
GAGCTTGAATCCACCCTTTGCCGGGTGTTAACCGATGTTATTCGGCCCATTGAGCAACAA
GTCAAAATGGAATTGAGCGAGTCAGGGTTTCGTCCTGGGTTTCATTTTCCTGTTTTTCAC
GGCGTAGTTCCCCACTTCAACACTCGCCAGCTGTTCAGTGAAGTCATTTCGCGCCAGGAT
GCAACGGACGAGCAGAGCACGCGTTTAGGCGTTGTGCGTGAGACTTTTTCGCGCTGGTTG
AATCAGCCCGACTGGGGACGGGGAAATGAGAAATCCCCGACAGAAACGGTTGATTACAGT
GTGTTGCAACGAGCTTTAAGCGCAGAAGTCGATCTTTATTGCCAACAAATGGCTAAAGTT
CTGGCAGAGCAGGTCGATGAATCTGTTACGGCAGGCATGAATACTTTTTTCGCTGAGTTC
GCTTCATGTTTGACGGAATTACAGACGCGTTTACGCGAAAGTCTGGCTCTGCGTCAACAA
AATGAATCGGTGGTCAGGCTGATGCAGCAGCAATTGCAGCAGACTGTGATGACTCACGGC
TGGATTTACACCGACGCCCAGCTGTTACGCGATGATATTCAAACACTTTTCACGGCAGAA
CGATATTGA
>group_11029
TTGACCAAGACGTTACTTGACGGCCCCGGTCGCGTGCTGGAGTCGGTTTATCCCCGCTTT
TTAGTGGATCTGGCGCAGGGCGATGATGCCCGCCTTCCACAAGCCCATCAGCAGCAGTTT
CGTGAACGACTGATGCAGGAACTTCTTGCGCGCGTGCAGCTTCAGACATGGACGAACGGC
GGCATGTTAAATGCGCCGCTTAGCCTGCGACTGACAATGGTGGAAAAACTGGCGTCGATG
CTGGATCCCGGTCATCTGGCGCTGACGCAGATCGCGCAGCATCTGGCGCTGCTGCAAAAA
ATGGATCACCGCCAGCACTCTGCTTTCCCGGAGCTCCCCCAGCAAATTGCCGCCTTGTAT
GAGTGGTTTTCAGCCCGTTGCCGCTGGAAGGAAAAGGCGTTAACGCAACGAGGCCTACTG
GTGCAGGCAGGTGATCAGAGCGAGCAAATTTTTACCCGCTGGCGTGCTGGGGCGTATAAC
GCCTGGTCGTTGCCTGGGCGCTGTTTTATCGTTCTCGAAGAGTTGCGTTGGGGGGCATTT
GGCGATGCCTGTCGTCTGGGAAGCCCGCAAGCGGTGGCGTTGTTGCTGGGTGATTTGCGC
GTGAAAGCGACACAACATCTGGCAGAGAGTATCAATGCGGCCCCGACCACGCGTCACTAT
TACCATCAGTGGTTTGCCTCTTCGACCGTTCCGACGGGCGGGGATCATGCTGATTTTTTA
AGTTGGCTGGGAAAGTGGACCACGGCAGATAAACAACCCGTTTGCTGGTCAGTGACCCAA
CGCTGGCAAACTGTCGCGCTGGGGATGCCACGACTCTGTTCAGCGCAGCGTCTGGCGGGG
GCAATGGTCGAGGAAATCTTCTCTGTAAATTTGGCGTAA
>proP_2
ATGCTGAAAAGGAAAAAAGTAAAACCGATTACCCTTCGTGATGTCACCATTATTGATGAC
GGTAAACTGCGTAAAGCCATTACCGCAGCATCACTGGGTAATGCAATGGAATGGTTTGAT
TTTGGTGTTTATGGTTTTGTTGCTTACGCATTAGGTAAAGTTTTTTTCCCGGGGGCTGAC
CCCAGCGTGCAGATGGTTGCTGCACTTGCCACGTTCTCCGTTCCCTTTCTGATTCGACCG
CTTGGCGGACTCTTCTTTGGTATGTTGGGCGATAAATATGGTCGCCAGAAGATCCTCGCT
ATCACTATTGTGATTATGTCGATCAGTACGTTCTGTATTGGCTTAATACCGTCCTACGAC
ACGATTGGTATTTGGGCACCGATTCTGCTGTTGATCTGTAAGATGGCACAAGGTTTCTCG
GTCGGCGGTGAATATACCGGGGCGTCGATATTTGTTGCGGAATACTCCCCTGACCGTAAA
CGTGGCTTTATGGGCAGCTGGCTGGACTTTGGTTCTATTGCCGGGTTTGTGCTGGGTGCT
GGCGTAGTGGTGTTAATTTCGACCATTGTCGGCGAAGCGAACTTCCTCGACTGGGGCTGG
CGTATTCCGTTCTTTATTGCTCTGCCGTTAGGGATTATCGGGCTTTACCTGCGCCATGCG
CTGGAAGAAACTCCGGCGTTCCAGCAGCATGTCGATAAACTGGAACAGGGCGACCGCGAA
GGTTTGCAGGATGGCCCGAAAGTCTCGTTTAAAGAGATTGCCACCAAACACTGGCGCAGC
CTGTTGACATGTATTGGTCTGGTAATTGCCACCAACGTGACTTACTACATGTTGCTGACC
TATATGCCGAGTTATTTGTCGCATAACCTGCATTACTCCGAAGACCACGGGGTGCTGATT
ATTATCGCCATTATGATCGGTATGCTGTTTGTCCAGCCGGTGATGGGCTTGCTGAGTGAC
CGTTTTGGCCGTCGTCCGTTTGTGCTACTTGGTAGTGTTGCCCTGTTTGTGTTGGCGATC
CCGGCGTTTATTCTGATTAACAGTAACGTCATCGGCCTGATTTTTGCCGGGTTACTGATG
CTGGCGGTGATCCTTAACTGCTTTACGGGCGTTATGGCTTCTACCTTGCCAGCGATGTTC
CCGACGCATATCCGTTACAGCGCGCTGGCGGCGGCATTTAATATTTCGGTGCTGGTTGCC
GGTCTGACGCCAACACTGGCGGCCTGGCTGGTCGAAAGCTCGCAGAATCTGATGATGCCT
GCCTATTACCTGATGGTAGTGGCGGTGATTGGTTTAATCACCGGCGTAACCATGAAAGAG
ACGGCAAATCGTCCGTTGAAAGGTGCGACACCGGCGGCGTCAGATATACAGGAAGCGAAG
GAAATTCTCGTCGAGCATTACGATAATATCGAGCAGAAAATCGATAATATTGACCACGAG
ATTGCCGATTTGCAGGCGAAACGTACCCGCCTGGTGCAGCAACATCCGCGAATTGATGAA
TAA
>basR
ATGAAAATTCTGATTGTTGAAGACGATACGCTGTTATTGCAGGGATTGATTCTGGCGGCG
CAAACTGAAGGCTACGCGTGCGATGGCGTGACAACCGCGCGGATGGCGGAACAAAGCCTT
GAGGCCGGTCATTACAGCCTGGTGGTACTGGATTTAGGGTTACCCGACGAAGATGGACTG
CATTTTCTCGCCCGTATCCGGCAGAAAAAATATACCCTGCCGGTACTGATCCTCACCGCT
CGCGATACGCTGACCGACAAAATCGCCGGGCTGGATGTCGGTGCCGATGACTATCTGGTG
AAGCCTTTTGCGCTGGAAGAGTTACACGCCCGTATCCGCGCCCTGCTACGACGCCATAAT
AATCAGGGCGAAAGTGAGCTGATTGTTGGCAATCTGACGCTGAATATGGGTCGCCGTCAG
GTATGGATGGGCGGTGAAGAGTTGATTCTGACGCCCAAAGAATATGCTCTGCTGTCACGG
TTAATGCTCAAAGCAGGCAGTCCGGTGCATCGGGAAATTCTCTACAACGACATCTATAAC
TGGGACAATGAACCCTCGACCAACACCCTGGAAGTGCATATCCACAATCTGCGCGACAAA
GTGGGCAAAGCCCGTATCCGCACCGTGCGCGGCTTTGGCTATATGCTGGTCGCGAATGAG
GAAAACTAA
>yjdB
ATGTTGAAGCGCCTACTAAAAAGACCCTCTTTGAATTTACTCGCCTGGCTATTGTTGGCC
GCTTTTTATATCTCTATCTGCCTGAATATTGCCTTTTTTAAACAGGTGTTGCAGGCGCTG
CCGCTGGATTCGCTGCATAACGTACTGGTTTTCTTGTCGATGCCGGTCGTCGCTTTCAGC
GTGATTAATATTGTCCTGACACTAAGCTCTTTCTTATGGCTTAATCGACCACTGGCCTGC
CTGTTTATTCTGGTTGGCGCGGCTGCACAATATTTCATAATGACTTACGGCATCGTCATC
GACCGCTCGATGATTGCCAATATTATTGATACCACTCCGGCAGAAAGTTATGCGCTGATG
ACACCGCAAATGTTATTAACGCTGGGATTCAGCGGCGTGCTTGCTGCGCTGATTGCCTGC
TGGATAAAAATCAAACCTGCCACCTCGCGTCTGCGCAGTGTTCTTTTCCGTGGAGCCAAT
ATTCTGGTTTCTGTACTACTGATTTTGCTGGTCGCCGCACTGTTTTATAAAGACTACGCC
TCGTTGTTCCGCAATAACAAAGAGCTGGTGAAATCCTTAAGCCCCTCTAACAGCATTGTT
GCCAGCTGGTCATGGTACTCCCATCAGCGACTGGCAAATCTACCGCTGGTGCGAATTGGT
GAAGACGCCCACCGCAACCCGTTAATGCAGAACGAAAAACGTAAAAATTTGACCATCCTG
ATTGTCGGCGAAACCTCGCGGGCGGAGAACTTCTCCCTCAACGGCTACCCGCGTGAAACT
AACCCGCGGCTGGCGAAAGATAACGTGGTCTATTTCCCTAATACCGCATCTTGCGGCACG
GCAACGGCAGTTTCAGTACCGTGCATGTTCTCGGATATGCCGCGTGAGCATTACAAAGAA
GAGCTGGCACAGCACCAGGAAGGCGTGCTGGATATCATTCAGCGAGCGGGCATCAACGTG
CTGTGGAATGACAACGATGGCGGCTGTAAAGGTGCCTGCGACCGCGTGCCTCACCAGAAC
GTCACCGCGCTGAATCTGCCTGGTCAGTGCATCAACGGCGAATGCTATGACGAAGTACTG
TTCCACGGGCTGGAAGAGTACATCAATAACCTGCAGGGTGATGGCGTGATTGTCTTACAC
ACCATCGGCAGCCACGGTCCGACCTATTACAACCGCTATCCGCCGCAGTTCAGGAAATTT
ACCCCAACCTGCGACACCAATGAGATCCAGACCTGTAGCAAAGAGCAACTGGTGAACACT
TACGACAACACGCTGGTTTACGTCGACTATATTGTTGATAAAGCGATTAATCTGCTGAAA
GAACATCAGGATAAATTTACCACCAGCCTGGTTTATCTTTCTGACCACGGTGAATCGTTA
GGTGAAAATGGCATCTATCTGCACGGTCTGCCTTATGCCATCGCCCCGGATAGCCAAAAA
CAGGTGCCGATGCTGCTGTGGCTGTCGGAGGATTATCAAAAACGGTATCAGGTTGACCAG
AACTGCCTGCAAAAACAGGCGCAAACGCAACACTATTCACAAGACAATTTATTCTCCACG
CTATTGGGATTAACTGGCGTTGAGACGAAGTATTACCAGGCTGCGGATGATATTCTGCAA
ACTTGCAGGAGAGTGAGTGAATGA
>group_10269
ATGTCTTCGGATGCTGATGCTCACAAAGTGGGCTTAATCCCCGTCACCCTGATGGTGTCG
GGGAATATTATGGGGTCAGGTGTTTTTCTGTTACCTGCAAACCTGGCCTCTACTGGCGGG
ATTGCCATTTATGGATGGTTGGTGACGATTATCGGTGCACTGGGGCTCTCGATGGTATAC
GCCAAAATGTCGTTCCTCGACCCAAGTCCTGGTGGTTCTTACGCTTACGCCCGCCGCTGC
TTTGGCCCGTTTCTCGGTTATCAAACCAACGTCCTCTACTGGCTGGCCTGCTGGATCGGC
AATATCGCCATGGTGGTCATTGGCGTAGGATATTTAAGTTACTTCTTCCCGATTCTGAAA
GATCCATTGGTATTAACCATCACCTGCGTCGTGGTGCTGTGGATCTTCGTCCTGCTGAAC
ATTGTCGGTCCGAAAATGATCACCCGTGTGCAGGCAGTTGCCACCGTGCTGGCGCTGATC
CCCATCGTCGGGATTGCCGTATTTGGCTGGTTCTGGTTCCGTGGTGAAACCTATATGGCG
GCATGGAACGTCAGCGGCCTGGGCACCTTCGGTGCAATTCAAAGTACCCTTAACGTTACG
CTGTGGTCGTTCATCGGTGTGGAAAGTGCCTCCGTTGCCGCAGGTGTGGTGAAAAACCCG
AAACGCAATGTCCCTATCGCCACCATTGGTGGGGTATTGATTGCCGCCGTTTGCTATGTA
CTTTCTACCACCGCGATTATGGGGATGATCCCTAATGCCGCACTGCGCGTTTCTGCTTCG
CCATTCGGTGATGCCGCACGGATGGCGTTGGGTGACACCGCCGGGGCCATTGTTTCCTTC
TGCGCAGCTGCGGGTTGCTTAGGTTCACTGGGCGGCTGGACGTTGCTGGCGGGTCAAACG
GCGAAAGCCGCTGCCGATGACGGACTGTTCCCACCAATTTTTGCCCGTGTAAATAAAGCG
GGTACGCCAGTGGCGGGGCTGATTATCGTCGGTATTTTGATGACCATCTTCCAGCTCAGC
AGCATTTCACCAAACGCGACCAAAGAGTTCGGTCTGGTTTCTTCCGTCTCGGTCATCTTT
ACACTGGTGCCATATCTTTACACCTGTGCGGCGTTACTGCTGCTCGGACACGGTCACTTT
GGTAAAGCACGCCCGGCATATCTGGCAGTTACTACCATTGCCTTCCTCTACTGCATCTGG
GCCGTGGTGGGGTCCGGAGCGAAAGAGGTTATGTGGTCATTTGTCACCCTGATGGTCATC
ACCGCCATGTATGCGCTGAATTACAACCGGCTACATAAAAACCCGTATCCCTTAGATGCA
CCAATAAGCAAAGATTAA
>group_7008
ATGAGGATTTGCAGCGACCAACCTTGTATTGTTTTATTGACTGAAAAAGATGTCTGGATA
AGGGTGAATGGGAAAGAACCTATTAGCCTTAAAGCTAACCATATGGCGTTATTAAATTGT
GAAAATAATATTATCGACGTCTCCTCTCTTAACAACACTTTGGTTGCTCATATTAGTCAC
GACATCATCAAAGATTACCTCCGGTTTCTGAATAAAGATCTCTCGCAAATACCAGTATGG
CAACGTAGCGCTACGCCCATACTCACCCTGCCATGCCTGACGCCAGACGTCTTTCGCGTT
GCCGCGCAACACAGCATGATGCCCGCAGAAACTGAGTCAGAAAAGGAACGAACACGCGCA
TTATTATTCACGGTGCTATCCCGTTTTCTCGACAGTAAAAAATTCCTTTCATTAATGATG
TATATGTTACGTAATTGTGTAAGTGACAGCGTTTATCAAATTATTGAAAGCGATATTCAC
AAAGACTGGAATCTTAGTATGGTAGCCAGTTGTTTATGTCTTAGCCCAAGTCTGTTAAAG
AAAAAGTTGAAAAGCGAAAACACCAGTTATAGCCAAATAATCACCACCTGCCGCATGCGT
TATGCCGTAAATGAATTAATGATGGACGGTAAAAATATCTCTCAGGTATCACAGTCCTGC
GGCTACAACAGTACGTCGTACTTTATTTCTGTCTTTAAAGACTTCTACGGTATGACGCCG
CTGCATTATGTTAGTCAGCACAGAGAACGCACTGTCGCCTGA
>adiA
ATGATGAAAGTATTAATTGTTGAAAGCGAGTTTCTCCATCAAGACACCTGGGTCGGTAAC
GCCGTTGAGCGTCTGGCAGATGCTTTAAGCCAGCAAAATGTTACCGTGATTAAATCCACC
TCCTTTGATGATGGTTTTGCCATTCTCTCTTCAAACGAAGCCATTGACTGCCTGATGTTC
AGTTATCAAATGGAACATCCGGACGAACATCAAAACGTCAGACAATTGATCGGTAAGCTT
CATGAGCGCCAACAAAACGTGCCGGTCTTCCTGTTGGGCGATCGGGAAAAAGCCCTCGCC
GCAATGGATCGCGACCTGCTGGAGCTTGTCGATGAATTCGCCTGGATTCTGGAAGATACC
GCCGACTTTATCGCCGGACGCGCTGTTGCCGCGATGACCCGCTACCGCCAGCAGCTGTTG
CCGCCACTGTTCAGCGCGCTGATGAAATATAGCGACATCCATGAATATTCCTGGGCAGCG
CCAGGCCACCAGGGCGGCGTTGGTTTTACCAAAACACCCGCCGGACGTTTCTACCATGAC
TACTATGGAGAAAATCTGTTCCGCACCGATATGGGCATCGAACGAACTTCCCTCGGTTCT
TTGCTTGACCATACTGGCGCATTTGGCGAAAGCGAAAAATATGCCGCACGCGTATTTGGT
GCCGATCGCTCCTGGTCGGTAGTCGTCGGTACTTCCGGCTCTAACCGCACCATCATGCAG
GCTTGCATGACCGATAACGATGTCGTGGTCGTTGACCGTAATTGCCATAAATCCATCGAA
CAAGGCTTGATGCTGACAGGCGCGAAACCAGTCTACATGGTGCCAAGCCGCAACCGCTAC
GGCATTATCGGGCCAATCTATCCGCAGGAAATGCAACCTGAAACCTTGCAGAAGAAAATC
AGTGAAAGCCCGCTGACTAAAGACAAAGCTGGGCAAAAACCGTCTTACTGCGTGGTGACC
AACTGCACCTATGACGGCGTGTGTTATAACGCTAAAGAAGCGCAGGATCTGCTGGAAAAA
ACCTCCGATCGTCTGCACTTTGACGAAGCCTGGTACGGCTATGCACGTTTCAACCCGATC
TATGCCGATCACTATGCCATGCGCGGCGAACCTGGCGATCACAACGGTCCTACCGTTTTC
GCCACCCACTCCACCCACAAACTGCTGAATGCGCTTTCACAGGCTTCTTATATTCATGTA
CGTGAAGGTCGTGGGGCGATTAACTTCTCCCGCTTTAACCAGGCCTACATGATGCATGCC
ACCACCTCCCCGCTGTATGCCATCTGCGCATCCAACGACGTGGCGGTGTCGATGATGGAC
GGCAACAGCGGCCTGTCACTGACGCAGGAAGTGATCGACGAAGCGGTTGATTTCCGTCAG
GCGATGGCGCGGCTGTATAAAGAGTTCACCGCTGACGGTAGCTGGTTCTTCAAACCGTGG
AACAAAGAAGTCGTCACCGACCCACAAACCGGCAAAACCTATGACTTTGCTGACGCACCA
ACCAAACTGCTGACCACCGTTCAGGACTGCTGGGTAATGCATCCGGGCGAAAGCTGGCAC
GGCTTCAAAGATATTCCGGATAACTGGAGTATGCTCGACCCGATTAAAGTCAGCATCCTT
GCTCCGGGAATGGGTGAAGATGGTGAACTGGAAGAAACCGGTGTTCCGGCGGCGCTGGTC
ACTGCCTGGCTTGGTCGCCACGGCATTGTGCCTACCCGCACCACTGACTTCCAAATTATG
TTCCTGTTCTCTATGGGCGTAACCCGTGGGAAATGGGGGACTCTGGTTAACACCCTTTGC
TCCTTCAAACGCCACTATGACGCCAACACACCGCTGGCGCAGGTGATGCCGGAACTTGTT
GAACAATATCCTGACACTTACGCGAACATGGGGATTCACGATCTGGGTGACACCATGTTT
GCCTGGCTGAAAGAAAACAACCCTGGCGCACGGTTGAACGAAGCCTATTCCGGCCTGCCG
ATGGCGGAAATCACCCCGCGTGAAGCGTACAACGCGATTGTCGACAACAATGTCGAACTG
GTATCCATTGAAAATCTGCCAGGACGCATCGCGGCAAACTCAGTTATCCCGTATCCGCCA
GGAATCCCGATGCTGCTGTCTGGTGAAAACTTCGGCGATAAAAACAGTCCGCAAGTAAGT
TATTTACGCTCGCTGCAATCCTGGGACCACCATTTCCCTGGATTTGAACACGAAACTGAA
GGGACTGAAATTATTGACGGTATTTACCACGTTATGTGCGTGAAAGCGTAA
>melR
ATGAATACAGATACGTTTATGTGCAGCAGCGACGAAAAACAGACCCGCAGCCCGCTGTCG
CTGTATTCGGAATACCAGCGGATGGAGATTGAGTTTCGCGCACCGCATATCATGCCCACC
AGCCACTGGCATGGTCAGGTCGAAGTGAATGTGCCTTTCGATGGCGATGTGGAATACCTG
ATCAACAATGAAAAAGTGAATATCAATCAGGGTCATATCACGCTGTTCTGGGCCTGTACA
CCGCACCAACTAACAGATACCGGAACCTGTCAGAGCATGGCGATTTTTAATCTGCCGATG
CATCTGTTTCTCTCCTGGCCGCTGGATAAAGACCTGATTAACCACGTCACTCACGGCATG
GTGATCAAATCACTGGCCACACAGCAACTTAGCCCGTTTGAAGTGCGCCGCTGGCAGCAG
GAATTAAACAGTCCGAACGAGCAAATTCGCCAGCTCGCCATTGATGAAATTGGCCTGATG
CTCAAGCGATTTAGCCTCTCTGGCTGGGAACCGATTCTGGTCAATAAAACCTCGCGCACA
CACAAAAACAGCGTCTCGCGCCATGCGCAATTTTATGTTAGCCAGATGCTGGGCTTTATT
GCCGAAAACTATGATCAGGCGCTGACCATCAACGATGTGGCTGAGCACGTCAAACTTAAC
GCCAACTATGCAATGGGGATATTCCAGCGGGTCATGCAATTGACGATGAAACAGTACATT
ACCGCGATGCGCATCAACCACGTTCGCGCGTTACTGAGCGATACCGATAAAAGTATTCTC
GATATTGCCCTGACGGCAGGCTTTCGTTCAAGTAGTCGTTTTTACAGCACGTTCGGCAAA
TATGTCGGCATGTCGCCGCAACAATACCGCAAACTTAGCCAACAGCGCCGCCAGACGTTT
CCCGGCTAA
>melA
ATGATGACTGCACCCAAAATTACATTTATCGGCGCTGGTTCGACGATTTTCGTTAAAAAT
ATTCTTGGTGATGTGTTCCATCGCGAGGCGCTGAAAACGGCGCATATTGCCCTGATGGAC
ATTGATCCTACCCGCCTGGAAGAGTCGCATATTGTGGTGCGTAAGCTTATGGATTCAGCA
GGGGCCAGCGGCAAAATCACCTGCCACACCCAACAGAAAGAAGCCTTACAGGATGCCGAT
TTTGTCGTGGTGGCATTTCAGATTGGCGGTTATGAACCTTGCACGGTGACTGATTTCGAG
GTCTGTAAGCGGCATGGTCTGGAACAAACCATTGCCGATACGTTGGGGCCGGGCGGTATT
ATGCGCGCGCTACGTACCATTCCGCATCTGTGGCAAATTTGCGAGGACATGACGGAAGTC
TGCCCCGATGCCACCATGCTCAACTATGTTAACCCAATGGCGATGAATACCTGGGCGATG
TATGCCCGCTATCCGCATATCAAACAGGTCGGGCTGTGCCATTCGGTGCAGGGAACGGCG
GAAGAGCTGGCGCGTGACCTCAATATCGACCCAGCTACGCTGCGTTACCGTTGCGCAGGT
ATCAACCATATGGCGTTTTACCTGGAGCTGGAGCGCAAAACCGCCGACGGCAGTTATGTG
AATCTCTACCCGGAACTGCTGGCGGCTTATGAAGCAGGGCAGGCACCGAAGCCGAATATT
CATGGCAATACTCGCTGCCAGAATATTGTGCGCTACGAAATGTTCAAAAAGCTGGGCTAC
TTCGTCACGGAATCGTCAGAACATTTTGCTGAGTACACACCGTGGTTTATTAAGCCAGGT
CGTGAGGATTTGATTGAGCGTTATAAAGTACCGCTGGATGAGTACCCGAAACGCTGCGTC
GAGCAGCTGGCGAACTGGCATAAAGAGCTGGAGGAGTATAAAAACGCCTCCCGGATTGAT
ATTAAACCGTCACGGGAATATGCCAGCACAATCATGAACGCTATCTGGACTGGCGAGCCG
AGTGTGATTTACGGCAACGTCCGTAACGATGGTTTGATTGATAACCTGCCACAAGGATGT
TGCGTGGAAGTAGCCTGTCTGGTTGATGCTAATGGCATTCAGCCGACCAAAGTCGGTACG
CTACCTTCGCATCTGGCCGCCCTGATGCAAACCAACATCAACGTACAGACGCTGCTGACC
GAAGCTATTCTTACGGAAAATCGCGACCGTGTTTACCACGCCGCGATGATGGACCCGCAT
ACTGCTGCCGTGCTGGGCATTGATGAAATATATGCTCTTGTTGACGACCTGATTGCCGCC
CACGGCGACTGGCTGCCAGGCTGGTTGCACCGTTAA
>melB
ATGACTACAAAACTCAGTTATGGATTTGGAGCGTTCGGGAAGGATTTTGCGATCGGCATT
GTGTATATGTACCTCATGTATTACTACACCGATGTCGTTGGGCTGTCTGTGGGTTTGGTC
GGTACTTTGTTTCTGGTGGCGAGGATCTGGGATGCTATTAACGATCCGATTATGGGATGG
ATTGTAAATGCTACGCGATCGCGATGGGGTAAGTTCAAACCCTGGATCCTGATCGGTACG
TTGGCAAACTCTGTAATCTTATTTCTCCTCTTTAGTGCGCATCTGTTTGAAGGTACTACT
CAGATTGTCTTTGTTTGCGTGACCTACATCCTCTGGGGCATGACTTACACCATTATGGAT
ATTCCCTTCTGGTCGCTGGTTCCAACCATCACGCTCGATAAACGTGAGCGCGAACAACTG
GTTCCTTATCCGCGTTTTTTTGCCAGTCTGGCAGGCTTTGTTACGGCAGGTGTGACGCTA
CCATTTGTTAATTATGTCGGCGGTGGCGATCGGGGATTTGGCTTTCAGATGTTCACTCTG
GTACTAATCGCCTTTTTTATTGTTTCAACCATCATCACTCTGCGCAATGTGCATGAAGTC
TTTTCGTCAGACAATCAACCGTCTGCTGAAGGAAGCCATCTGACACTTAAAGCCATCGTT
GCGCTAATTTATAAAAACGATCAGCTTTCATGCCTCTTGGGTATGGCTCTTGCTTATAAT
GTAGCCAGCAACATTATTACCGGATTTGCTATCTATTATTTCTCATATGTTATCGGTGAT
GCGGATTTGTTCCCCTATTATCTGTCGTATGCGGGAGCTGCTAACCTGGTGACGTTAGTA
TTCTTCCCACGCTTAGTTAAATCATTATCCCGACGCATTTTATGGGCCGGAGCATCTATT
CTTCCGGTGTTAAGCTGTGGTGTTCTCCTGTTAATGGCATTAATGAGCTATCACAACGTC
GTCCTCATTGTGATTGCGGGTATTTTGCTGAATGTGGGAACGGCGCTTTTCTGGGTATTA
CAGGTCATCATGGTGGCAGATACCGTTGATTACGGTGAATATAAACTGCACGTACGCTGT
GAAAGTATCGCTTACTCCGTGCAGACTATGGTGGTGAAGGGCGGTTCAGCCTTTGCGGCT
TTTTTCATTGCGGTTGTGTTAGGGATGATTGGCTATGTACCGAATGTTGAACAGTCTACG
CAAGCCCTATTAGGTATGCAGTTTATTATGATTGCTCTACCAACTCTGTTTTTCATGGTA
ACGCTGATTCTCTACTTCCGTTTCTATCGCCTCAATGGCGACACGCTGCGCAGGATCCAG
ATTCATCTGCTGGATAAATATCGCAAAGTACCGCCCGAGCCTGTTCATGCTGATATTCCG
GTCGGTGCAGTGAGTGATGTGAAAGCCTGA
>yjdF
ATGACCCGCACACTCAAGCCGTTAATTCTTAACACCGGCGCACTGGCGCTAACGTTAATC
CTGATTTATACCGGCATTTCGGCCCATGACAAACTCACCTGGCTGATGGAAGTGACACCG
GTGATTATTGTCGTGCCGCTACTCCTTGCCACCGCGAAACGTTATCCGTTAACGCCGCTG
CTCTATACGCTCATTTTCTTTCACGCCATCATCCTGATGGTCGGCGGACAATACACCTAC
GCGAAAGTCCCCGTTGGTTTTGAGGTGCAGGAATGGTTAGGGTTGAGCCGTAATCCGTAT
GACAAGCTGGGGCATTTTTTCCAGGGGCTGGTGCCTGCACTGGTGGCACGAGAAATTCTC
GTTCGCGGGATGTACGTGCGCGGACGTAAAATGGTGGCGTTCCTGGTCTGCTGCGTGGCG
CTGGCGATAAGCGCGATGTATGAATTAATCGAGTGGTGGGCGGCGCTGGCAATGGGCCAG
GGAGCGGATGATTTTCTCGGCACCCAGGGCGACCAGTGGGACACGCAATCCGATATGTTC
TGCGCGCTGCTTGGCGCATTAACGACGGTGATATTCCTCGCTCGCTTTCATTGCCGCCAG
CTACGGCGCTTTGGCTTGATAACCGGATAA
>fumB
ATGTCAAACAAACCCTTTATCTACCAGGCACCTTTCCCGATGGGGAAAGACAATACCGAA
TACTATCTACTCACTTCCGATTACGTTAGCGTTGCCGACTTCGACGGCGAAACCATCCTG
AAAGTGGAACCAGAAGCCCTGACCCTGCTGGCGCAGCAAGCCTTTCACGACGCTTCTTTT
ATGCTCCGCCCGGCACACCAGAAACAGGTTGCGGCTATTCTTCACGATCCAGAAGCCAGC
GAAAACGACAAGTACGTGGCGCTGCAATTCTTAAGAAACTCCGAAATCGCCGCCAAAGGC
GTGCTGCCGACCTGCCAGGATACCGGCACCGCGATCATCGTCGGTAAAAAAGGCCAGCGC
GTGTGGACCGGCGGCGGTGATGAAGAAGCGCTGTCGAAAGGCGTCTATAACACCTATATC
GAAGATAACCTGCGCTATTCACAGAATGCGGCGCTGGACATGTACAAAGAGGTCAACACC
GGCACTAACCTGCCTGCGCAAATCGACCTGTACGCGGTAGATGGCGATGAGTACAAATTC
CTTTGCGTTGCGAAAGGCGGCGGCTCTGCCAACAAAACGTATCTCTACCAGGAAACCAAA
GCCCTGCTGACTCCCGGCAAACTGAAAAACTTCCTCGTCGAGAAAATGCGTACCCTCGGT
ACTGCAGCCTGCCCGCCGTACCATATCGCGTTTGTGATTGGCGGTACGTCTGCGGAAACC
AACCTGAAAACCGTCAAGTTAGCAAGCGCTCACTATTACGATGAACTGCCGACGGAAGGG
AACGAACATGGTCAGGCGTTCCGCGATGTCCAGCTGGAACAGGAACTGCTGGAAGAGGCC
CAGAAACTCGGTCTTGGCGCGCAGTTTGGCGGTAAATACTTCGCGCACGACATTCGCGTT
ATCCGTCTGCCACGTCACGGCGCATCCTGCCCGGTCGGCATGGGCGTCTCCTGCTCCGCT
GACCGTAACATTAAAGCGAAAATCAACCGCGAAGGTATCTGGATCGAAAAACTGGAACAC
AACCCAGGCCAGTACATTCCACAAGAACTGCGCCAGGCCGGTGAAGGCGAAGCGGTGAAA
GTTGACCTTAACCGCCCGATGAAAGAGATCCTCGCCCAGCTTTCGCAATACCCGGTATCC
ACTCGTTTGTCGCTCACCGGCACCATTATCGTGGGCCGAGATATTGCACACGCCAAGCTG
AAAGAGCTGATTGACGCCGGTAAAGAACTTCCGCAGTACATCAAAGATCACCCGATCTAC
TACGCGGGTCCGGCGAAAACCCCTGCCGGTTATCCATCAGGTTCACTTGGCCCAACCACC
GCAGGCCGTATGGACTCCTACGTGGATCTGCTGCAATCCCACGGCGGCAGCATGATCATG
CTGGCGAAAGGTAACCGCAGTCAGCAGGTTACCGACGCGTGTCATAAACACGGCGGCTTC
TACCTCGGTAGCATCGGCGGTCCGGCGGCGGTACTGGCGCAGCAGAGCATCAAGCATCTG
GAATGCGTCGCTTATCCGGAGCTGGGTATGGAAGCTATCTGGAAAATCGAAGTAGAAGAT
TTCCCGGCGTTTATCCTGGTCGATGACAAAGGTAACGACTTCTTCCAGCAGATCGTCAAC
AAACAGTGCGCGAACTGCACTAAGTAA
>dcuB
ATGTTATTTACTATCCAACTTATCATAATACTGATATGTCTGTTTTATGGTGCCAGAAAG
GGTGGTATCGCGCTGGGTTTATTAGGCGGTATCGGTCTGGTCATTCTGGTCTTCGTCTTC
CACCTTCAGCCAGGTAAACCACCAGTTGATGTCATGCTGGTTATCATTGCGGTGGTGGCG
GCATCGGCGACCTTGCAAGCTTCGGGCGGTCTTGATGTCATGCTGCAAATTGCCGAGAAG
TTGCTGCGCCGCAACCCGAAATATGTCTCAATTGTCGCGCCGTTTGTGACCTGTACACTG
ACCATTCTTTGCGGTACGGGTCATGTGGTTTACACCATTCTGCCGATCATCTACGACGTC
GCCATTAAGAACAACATCCGTCCGGAACGTCCGATGGCGGCAAGTTCTATCGGTGCACAG
ATGGGGATTATCGCCAGTCCGGTGTCGGTTGCGGTCGTGTCTCTGGTTGCAATGCTGGGT
AATGTCACCTTTGATGGTCGCCATCTTGAGTTCCTCGACCTGCTGGCAATCACCATTCCA
TCGACGTTAATCGGTATCCTGGCGATCGGTATCTTCAGCTGGTTCCGCGGTAAAGATCTG
GATAAAGACGAAGAGTTCCAGAAATTCATCTCCGTACCGGAAAACCGTGAGTATGTTTAC
GGTGATACCGCGACGCTGCTCGATAAAAAACTGCCGAAAAGCAACTGGCTGGCAATGTGG
ATTTTCCTCGGTGCAATCGCTGTAGTCGCCCTTCTTGGTGCTGATTCGGACCTGCGTCCA
TCCTTCGGCGGCAAACCGCTGTCGATGGTACTGGTTATTCAGATGTTTATGCTGCTGACC
GGGGCGCTGATTATTATCCTGACCAAAACCAATCCCGCGTCTATCTCAAAAAACGAAGTC
TTCCGTTCCGGTATGATCGCCATCGTGGCGGTGTACGGTATCGCATGGATGGCAGAAACC
ATGTTCGGTGCGCATATGTCTGAAATTCAGGGCGTACTGGGTGAAATGGTGAAAGAGTAT
CCGTGGGCCTATGCCATTGTTCTGCTGCTGGTTTCCAAGTTTGTAAACTCTCAGGCTGCG
GCGCTGGCGGCGATTGTTCCGGTCGCGCTGGCGATCGGCGTTGATCCGGCATACATCGTG
GCTTCAGCACCGGCTTGCTACGGTTATTACATCCTGCCGACTTATCCGAGCGATCTGGCA
GCGATTCAGTTTGACCGTTCCGGCACCACCCACATCGGTCGCTTCGTCATCAACCACAGC
TTTATTCTGCCGGGGTTGATTGGTGTGAGCGTATCGTGCGTCTTCGGCTGGATCTTCGCC
GCGATGTACGGGTTCTTATAA
>dcuR
ATGATCAATGTATTAATTATCGATGACGACGCAATGGTCGCGGAGCTGAATCGCCGATAC
GTAGCACAAATCCCAGGCTTTCAATGCTGTGGAACAGCCTCGACGCTGGAGAAAGCCAAA
GAGATTATCTTCAATAGCGATACGCCTATCGACCTGATATTGCTCGATATCTATATGCAA
AAAGAGAACGGGCTCGATTTACTGCCTGTCCTGCATAACGCGCGTTGCAAAAGTGATGTG
ATTGTCATCTCCTCCGCAGCCGATGCGGCAACCATTAAAGATTCGCTGCATTACGGTGTC
GTGGATTACCTGATCAAACCCTTCCAGGCTTCCCGCTTTGAAGAGGCGCTCACCGGCTGG
CGGCAAAAGAAAATGGCGCTGGAAAAACATCAGTATTATGACCAGGCCGAGCTTGATCAG
CTAATCCACGGCAGCAGCTCCAACGAACAGGATCCTCGTCGCTTGCCAAAAGGCTTAACG
CCGCAGACGTTACGCACGCTGTGCCAGTGGATTGACGCGCATCAGGACTATGAGTTTTCA
ACCGACGAGCTGGCTAACGAGGTTAACATCTCGCGTGTTTCCTGCCGAAAATACCTCATC
TGGCTGGTCAACTGCCACATCTTGTTCACCAGTATCCATTATGGCGTCACGGGGCGTCCG
GTTTACCGTTACCGTATTCAGGCAGAACACTACTCACTGCTGAAACAATATTGCCAATAA
>dcuS
ATGAGACATTCATTGCCCTACCGCATGTTACGCAAACGTCCGATGAAATTGAGTACCACA
GTGATCTTAATGGTCAGCGCGGTACTGTTCTCGGTGCTATTGGTGGTGCATCTGATTTAC
TTCTCGCAAATCAGTGATATGACGCGAGACGGGCTGGCCAACAAGGCACTGGCAATGGCG
CGTACCCTCGCCGACTCGCCGGAAATCCGTCAGGGCTTGCAGAAAAAACCGCAGGAGAGC
GGAATCCAGGCCATCGCGGAAGCCGTGCGCAAACGCAACGATCTGCTGTTTATTGTCGTT
ACCGATATGCAAAGTCTTCGCTACTCGCATCCTGAAGCCCAGCGTATTGGTCAGCCATTT
AAAGGTGATGACATCCTTAAAGCGCTGAATGGCAAAGAAAATGTCGCTATCAATCGCGGT
TTTCTGGCACAGGCTTTACGCGTATTTACCCCCATCTACGATGAAAATCATAAACAAATT
GGCGTGGTGGCGATCGGCCTTGAGTTAAGCCGCGTGACCCAACAAATCAATGACAGTCGC
TGGAGCATTATCTGGTCGGTATTATTTGGCATGCTGGTCGGACTGATTGGCACCTGCATT
CTGGTTAAGGTACTGAAAAAAATCCTTTTCGGCCTGGAACCCTACGAAATCTCCACGCTG
TTTGAGCAACGCCAGGCCATGTTGCAGTCTATCAAAGAAGGCGTCGTTGCCGTGGACGAT
CGCGGCGAGGTCACGCTGATCAACGATGCCGCACAAGAATTGCTGAATTACCGTAAGTCG
CAGGACGATGAGAAACTGTCGACGCTAAGCCACTCATGGTCACAGGTGGTAGATGTCTCG
GAAGTGTTACGCGACGGTACGCCGCGCCGCGACGAAGAGATTACGATTAAAGACCGGCTA
TTACTGATCAACACCGTTCCGGTGCGCAGTAATGGCGTTATCATCGGTGCCATTTCAACC
TTCAGGGACAAAACTGAAGTTCGTAAACTGATGCAGCGACTCGACGGTCTGGTCAACTAT
GCTGATGCACTTCGTGAACGATCCCACGAATTTATGAATAAATTGCATGTGATTCTCGGA
TTATTGCATCTGAAGAGTTATAAGCAGTTGGAAGATTACATTCTCAAAACAGCCAATAAC
TATCAGGAAGAGATTGGCTCTCTGCTGGGTAAGATCAAATCTCCGGTTATCGCTGGTTTT
TTAATCAGCAAGATTAACCGCGCGACCGATTTAGGCCATACGCTGATTTTAAACAGTGAA
AGCCAGCTGCCAGACAGCGGCAGTGAGGACCAGGTCGCGACGCTGATTACCACATTGGGA
AATCTGATAGAAAACGCGCTGGAAGCATTAGGGCCGGAACCCGGTGGCGAAATTAGCGTA
ACATTGCACTACCGTCACGGCTGGCTGCACTGCGAAGTTAACGATGATGGACCGGGGATC
GCACCCGACAAAATCGATCACATTTTTGACAAAGGTGTCTCGACAAAAGGAAGCGAGCGA
GGCGTCGGTTTAGCACTTGTCAAACAACAGGTAGAAAATCTCGGCGGCAGCATCGCCGTG
GAATCGGAACCCGGGATTTTCACACAATTTTTTGTCCAGATACCCTGGGACGGGGAGAGG
TCGAACAGATGA
>group_23523
ATGGATCAGGCGCTACTGGACGAGGGTTATCGCTGTTATACCGGCGAAAAGATCGATGTC
TATTTCAACACTGCGATATGTCAGCATTCTGGCAATTGCGTACGTGGCAACGGCAAGTTA
TTTAATCTCAAACGAAAGCCGTGGATCATGCCGGATGAAGTCGACGTCGTCACTGTGGTT
AAAGTGATTGATACGTGCCCGAGCGGCGCGCTGAAATACCGTCATAAATAA
>yjdJ
ATGGAAATACGCGAAGGCCACAATAAATTTTACATTAATGACGAACAGGGCAAGCAAATC
GCTGAAATTGTCTTTGTGCCGACCGGAGAGAATTTAGCGATTATCGAACATACCGATGTC
GATGAAAGCCTGAAAGGGCAGGGGATTGGTAAACAGCTGGTTGCGAAAGTCGTGGAAAAA
ATGCGTCGGGAAAAACGAAAAATTATCCCACTATGCCCATTTGCGAAACACGAATTTGAT
AAAACGCGGGAGTATGATGATATTCGCAGTTGA
>yjdK
ATGGAAGGTAAAAACAAGTTCAATACTTATGTTGTTTCTTTTGATTATCCATCATCTTAT
TCCTCAGTGTTCTTAAGGTTAAGATCATTGATGTATGATATGAATTTCTCTTCTATCGTG
GCTGATGAATATGGGATACCACGACAATTGAATGAAAATTCTTTCGCAATAACGACATCG
TTAGCCGCAAGTGAAATCGAAGATTTAATCAGGCTTAAATGCTTAGACTTACCGGATATT
GATTTTGACCTCAACATTATGACAGTTGATGACTATTTCCGTCAGTTTTACAAGTAG
>group_19374
ATGGCACTATTCTCTAAAATATTAATTTTTTATGTGATTGGTGTGAACATATCCTTTGTC
ATTATCTGGTTTATCTCACATGAGAAAACACATATTCGTTTACTTAGTGCATTCCTGGTC
GGAATAACCTGGCCAATGAGTCTGCCTGTGGCATTACTTTTTTCTCTCTTTTAG
>lysS_2
ATGTCTGAACAAGAAACACGGGGAGCCAATGAGGCTATTGATTTTAACGATGAACTGAGA
AATCGCCGCGAAAAACTGGCGGCACTACGTCAGCAAGGTGTGGCGTTTCCCAATGATTTT
CGCCGCGACCATACCTCTGACCAGCTGCACGAAGAGTTTGATGCGAAGGATAACCAGGAA
CTGGAATCCTTAAACATTGAAGTCTCGGTTGCTGGCCGAATGATGACCCGTCGTATCATG
GGGAAAGCCTCCTTTGTAACGTTGCAGGATGTCGGTGGCCGTATTCAACTGTACGTTGCA
AGAGATAGCCTGCCAGAAGGTGTTTATAACGATCAGTTTAAAAAATGGGATCTGGGTGAC
ATTATCGGTGCCCGCGGTACGCTGTTTAAGACGCAAACCGGTGAGCTTTCCATTCACTGT
ACTGAGTTGCGCCTGCTGACAAAAGCACTACGTCCTTTACCAGATAAATTCCATGGTCTG
CAGGATCAGGAAGTCCGTTATCGTCAACGTTATCTGGACCTCATCGCTAACGATAAATCC
CGTCAAACGTTTGTTGTCCGTTCAAAAATTCTGGCCGCTATCCGCCAGTTCATGGTCGCG
CGCGGCTTTATGGAAGTAGAAACCCCGATGATGCAGGTAATTCCAGGTGGGGCATCTGCT
CGCCCGTTTATTACCCATCATAACGCTCTGGATTTAGATATGTACCTGCGTATCGCGCCG
GAGCTGTATCTGAAACGTCTGGTTGTAGGCGGTTTTGAACGGGTATTCGAAATCAACCGT
AACTTCCGTAATGAAGGTATTTCTGTTCGCCATAATCCTGAGTTCACAATGATGGAACTC
TACATGGCGTATGCGGATTACCACGATTTGATTGAACTGACAGAGTCCCTGTTCCGCACC
CTGGCACAAGAGGTTCTGGGTACCACTAAAGTCACTTATGGCGAGCATGTGTTTGATTTC
GGCAAACCGTTTGAAAAACTCACCATGCGCGAAGCAATCAAAAAATATCGTCCAGAAACC
GATATGGCCGACCTGGATAATTTTGATGCTGCTAAAGCATTAGCTGAATCTATCGGAATT
ACGGTAGAGAAAAGCTGGGGGCTGGGACGTATTGTCACGGAGATCTTTGATGAAGTGGCA
GAAGCACATCTGATTCAGCCAACCTTTATTACGGAATATCCGGCAGAAGTGTCACCGCTG
GCGCGCCGTAATGATGTTAACCCGGAAATCACCGACCGTTTTGAATTCTTCATCGGTGGT
CGTGAAATCGGTAATGGTTTTAGCGAATTAAACGACGCAGAAGATCAGGCTGAACGTTTC
CAGGAACAGGTTAACGCTAAAGCTGCAGGTGACGACGAAGCCATGTTCTATGACGAAGAT
TACGTGACTGCGCTGGAATATGGTCTGCCGCCAACCGCTGGTCTGGGTATTGGTATCGAC
CGAATGATTATGCTGTTTACAAACAGTCATACTATTCGCGACGTTATTCTCTTCCCGGCG
ATGCGCCCACAGAAATAA
>yjdL
ATGAAAACACCCTCACAGCCGCGCGCGATATACTATATCGTGGCGATCCAAATCTGGGAG
TACTTCAGTTTTTACGGCATGCGTGCCTTACTCATTCTCTATCTCACCCATCAGCTTGGT
TTTGATGATAACCATGCCATCAGCCTGTTCAGCGCATATGCTTCTCTGGTTTACGTTACC
CCTATTCTCGGCGGCTGGCTTGCCGACCGCCTGCTCGGCAACCGCACTGCAGTGATTGCC
GGCGCGCTGTTAATGACCCTTGGCCATGTGGTGCTGGGCATTGATACAAATTCAACCTTT
AGCCTGTATCTGGCGCTGGCAATCATTATTTGTGGCTACGGTTTATTCAAATCAAACATC
AGCTGTTTGCTTGGCGAGCTCTACGACGAGAACGATCATCGACGTGATGGCGGTTTTTCG
CTGCTGTATGCTGCGGGCAATATCGGTTCTATCGCCGCCCCAATCGCCTGCGGCCTGGCT
GCTCAGTGGTATGGATGGCATGTTGGCTTTGCCCTTGCGGGTGGCGGCATGTTTATCGGT
TTGTTGATTTTCTTAAGCGGGCATCGTCATTTCCAGTCCACGCGTAGTATGGATAAAAAA
GCGCTCACTAGCGTGAAATTTGCCTTACCAGTATGGAGCTGGTTAGTGGTGATGCTCTGT
TTAGCCCCAGTATTTTTTACCCTGCTGCTGGAGAACGACTGGTCGGGATATTTGCTGGCG
ATCGTTTGCCTCATTGCCGCACAAATCATTGCCCGCATGATGATCAAATTCCCCGAACAT
CGCCGTGCTCTTTGGCAAATTGTATTGTTGATGTTTGTCGGGACATTGTTCTGGGTACTG
GCACAACAGGGCGGCAGTACCATCAGCTTGTTTATCGATCGCTTTGTGAATCGTCAGGCA
TTCAATATTGAAGTACCTACAGCACTATTCCAGTCGGTGAATGCAATTGCGGTGATGCTC
GCTGGGGTTGTACTGGCCTGGCTGGCGTCGCCAGAAAGCCGCGGCAACTCAACATTGCGC
GTCTGGCTGAAGTTTGCCTTTGGCTTACTGCTGATGGCTTGTGGCTTTATGTTGTTGGCA
TTTGATGCCCGACATGCAGCGGCTGACGGTCAAACGTCAATGGGCGTGATGATATCCGGG
TTGGCGCTAATGGGCTTTGCCGAACTCTTTATTGACCCGGTGGCGATTGCGCAAATCACG
CGTCTGAAAATGTCTGGCGTATTAACCGGGATCTATATGCTGGCAACAGGCGCGGTCGCC
AACTGGCTGGCAGGCGTCGTGGCACAGCAGACGACAGAGTCGCAAATTAGCGGTATGGCA
ATTGCAGCTTACCAGCGATTCTTTTCTCAGATGGGAGAGTGGACGTTGGCTTGTGTCGCG
ATCATCGTTGTATTGGCCTTTGCTACCCGTTTTCTGTTTAGCACGCCGACGAATATGATA
CAGGAGAGCAACGATTAA
>cadA
ATGAACGTTATTGCAATATTGAATCACATGGGGGTTTATTTTAAAGAAGAACCCATCCGT
GAACTTCATCGCGCGCTTGAACGTCTGAACTTCCAGATTGTTTACCCGAACGACCGTGAC
GACTTATTAAAACTGATCGAAAACAATGCGCGTCTGTGCGGCGTTATTTTTGACTGGGAT
AAATATAATCTCGAGCTGTGCGAAGAAATTAGCAAAATGAACGAGAACCTGCCGTTGTAC
GCGTTCGCTAATACGTATTCCACTCTCGATGTAAGCCTGAATGACCTGCGTTTACAGATT
AGCTTCTTTGAATATGCGCTGGGTGCTGCTGAAGATATTGCTAATAAGATCAAGCAGACC
ACTGACGAATATATCAACACTATTCTGCCTCCGCTGACTAAAGCACTGTTTAAATATGTT
CGTGAAGGTAAATATACTTTCTGTACTCCTGGTCACATGGGCGGTACTGCATTCCAGAAA
AGCCCGGTAGGTAGCCTGTTCTATGATTTCTTTGGTCCGAATACCATGAAATCTGATATT
TCCATTTCAGTATCTGAACTGGGTTCTCTGCTGGATCACAGTGGTCCACACAAAGAAGCA
GAACAGTATATCGCTCGCGTCTTTAACGCAGACCGCAGCTACATGGTGACCAACGGTACT
TCCACTGCGAACAAAATTGTTGGCATGTACTCTGCTCCGGCAGGCAGCACCATTCTGATT
GACCGTAACTGCCACAAATCGCTGACCCACCTGATGATGATGAGCGATGTTACGCCAATC
TATTTCCGCCCGACCCGTAACGCTTACGGTATTCTTGGTGGTATCCCACAGAGTGAATTC
CAGCACGCTACCATTGCTAAGCGCGTGAAAGAAACACCAAACGCAACCTGGCCGGTACAT
GCTGTAATTACCAACTCTACCTATGATGGTCTGCTGTACAACACCGACTTCATCAAGAAA
ACACTGGATGTGAAATCCATCCACTTTGACTCCGCGTGGGTGCCTTACACCAACTTCTCA
CCGATTTACGAAGGTAAATGCGGTATGAGCGGTGGCCGTGTAGAAGGGAAAGTGATTTAC
GAAACCCAGTCCACTCACAAACTGCTGGCGGCGTTCTCTCAGGCTTCCATGATCCACGTT
AAAGGTGACGTAAACGAAGAAACCTTTAACGAAGCCTACATGATGCACACCACCACTTCT
CCTCACTACGGTATCGTGGCGTCCACTGAAACCGCTGCGGCGATGATGAAAGGCAATGCA
GGTAAACGTCTGATCAACGGTTCCATTGAACGTGCGATCAAATTCCGTAAAGAGATCAAA
CGTCTGAGAACGGAATCTGATGGCTGGTTCTTTGATGTATGGCAGCCGGATCATATCGAT
ACGACTGAATGCTGGCCGCTGCGTTCTGACAGCACCTGGCACGGCTTCAAAAACATCGAT
AACGAGCACATGTATCTTGACCCGATCAAAGTCACCCTGCTGACTCCGGGGATGGAAAAA
GACGGCACCATGAGCGACTTTGGTATTCCGGCCAGCATCGTGGCGAAATACCTCGACGAA
CATGGCATCGTTGTTGAGAAAACCGGTCCGTATAACCTGCTGTTCCTGTTCAGCATCGGT
ATCGATAAGACCAAAGCACTGAGCCTGCTGCGTGCTCTGACTGACTTCAAACGTGCGTTC
GACCTGAACCTGCGTGTGAAAAACATGCTGCCGTCTCTGTATCGTGAAGATCCTGAATTC
TATGAAAACATGCGTATTCAGGAACTGGCTCAGAATATCCACAAACTGATTGTTCACCAC
AATCTGCCGGATCTGATGTATCGCGCATTTGAAGTGCTGCCGACGATGGTAATGACTCCG
TATGCTGCATTCCAGAAAGAGCTGCACGGTATGACCGAAGAAGTTTACCTCGACGAAATG
GTAGGTCGTATTAACGCCAATATGATCCTTCCGTATCCGCCGGGAGTTCCTCTGGTAATG
CCGGGTGAAATGATCACCGAAGAAAGCCGTCCGGTTCTGGAGTTCCTGCAGATGCTGTGT
GAAATCGGCGCTCACTATCCGGGCTTTGAAACCGATATTCACGGTGCATACCGTCAGGCT
GATGGCCGCTATACCGTTAAGGTATTGAAAGAAGAAAGCAAAAAATAA
>cadB
ATGAGTTCTGCCAAGAAGATCGGGCTATTTGCCTGTACCGGTGTTGTTGCCGGTAATATG
ATGGGGAGCGGTATTGCATTATTACCTGCGAACCTAGCAAGTATCGGTGGTATTGCTATC
TGGGGTTGGATTATCTCTATTATTGGTGCAATGTCGCTGGCGTATGTATATGCCCGACTG
GCAACAAAAAACCCGCAACAAGGTGGCCCAATTGCTTATGCCGGAGAAATTTCCCCTGCA
TTTGGTTTTCAGACAGGTGTTCTTTATTACCATGCTAACTGGATTGGTAACCTGGCGATT
GGTATTACCGCGGTATCTTATCTTTCCACCTTCTTCCCAGTATTAAATGATCCTGTTCCG
GCGGGTATCGCCTGTATTGCTATCGTCTGGGTATTTACCTTTGTAAATATGCTCGGCGGT
ACTTGGGTAAGCCGTTTAACCACTATTGGTCTGGTGCTGGTTCTTATTCCTGTGGTGATG
ACTGCTATTGTTGGCTGGCATTGGTTTGATGCGGCAACTTATGCAGCTAACTGGAATACT
GCGGATACCACTGATGGTCATGCGATCATTAAAAGTATTCTGCTCTGCCTGTGGGCCTTC
GTGGGTGTTGAATCCGCAGCAGTAAGTACTGGTATGGTTAAAAACCCGAAACGTACCGTT
CCGCTGGCAACCATGCTGGGTACTGGTTTAGCAGGTATTGTTTATATCGCTGCGACTCAG
GTGCTTTCCGGTATGTATCCGTCTTCTGTAATGGCGGCTTCCGGTGCTCCGTTTGCAATC
AGTGCTTCAACTATCCTCGGTAACTGGGCTGCGCCGCTGGTTTCTGCATTCACCGCCTTT
GCGTGCCTGACTTCTCTGGGCTCCTGGATGATGTTGGTAGGCCAGGCAGGTGTACGTGCC
GCTAACGACGGTAACTTCCCGAAAGTTTATGGTGAAGTCGACAGCAACGGTATTCCGAAA
AAAGGTCTGCTGCTGGCTGCAGTGAAAATGACTGCCCTGATGATCCTCATCACTCTGATG
AACTCTGCCGGTGGTAAAGCATCTGACCTGTTCGGTGAACTGACCGGTATCGCAGTACTG
CTGACTATGCTGCCGTACTTCTACTCTTGCGTTGACCTGATTCGTTTTGAAGGCGTTAAC
ATCCGCAACTTTGTCAGCCTGATCTGCTCTGTACTGGGTTGCGTGTTCTGCTTCATCGCG
CTGATGGGCGCAAGCTCCTTCGAGCTGGCAGGTACCTTCATCGTCAGCCTGATTATCCTG
ATGTTCTACGCTCGCAAAATGCACGAGCGCCAGAGCCACTCAATGGATAACCACACCGCG
TCTAACGCACATTAA
>cadC
ATGCAACAACCTGTAGTTCGCGTTGGCGAATGGCTTGTTACTCCGTCCATAAACCAAATT
AGCCGCAATGGGCGTCAACTTACCCTTGAGCCGAGATTAATCGATCTTCTGGTTTTCTTT
GCTCAACACAGTGGCGAAGTACTTAGCAGGGATGAACTTATCGATAATGTCTGGAAGAGA
AGTATTGTCACCAATCATGTTGTGACGCAGAGTATCTCAGAACTACGTAAGTCATTAAAA
GATAATGATGAAGATAGTCCTGTCTATATCGCTACTGTACCAAAGCGCGGCTATAAATTA
ATGGTGCCGGTTATCTGGTACAGCGAAGAAGAGGGAGAGGAAATAATGCTATCTTCGCCT
CCCCCTATACCAGAGGCGGTTCCTGCCACAGATTCTCCCTCCCACAGTCTTAACATTCAA
AACACCGCAACGCCACCTGAACAATCCCCAGTTAAAAGCAAACGATTCACTACCTTTTGG
GTATGGTTTTTTTTCCTGTTGTCGTTAGGTATCTGTGTAGCACTGGTAGCGTTTTCAACT
CTTGATACACGTCTTCCGATGAGCAAATCGCGTATTTTGCTCAATCCACGCGATATTGAC
ATTAATATGGTAAATAAAAGTTGTAACAGCTGGAGTTCCCCGTATCAGCTCTCTTACGCG
ATAGGCGTGGGTAATTTGGTGGCGACATCACTTAACACCTTCTCCACCTTTATGGTGCAT
GACAAAATCAACTACAACATTGATGAACCGAGCAGTTCCGGTAAAACATTATCTATTGCG
TTTGTTAATCAGCGCCAATACCGTGCTCAACAATGCTTTATGTCGATAAAATTGGTAGAC
AATGCAGATGGTTCAACCATGCTGGATAAACGTTATGTCATCACTAACGGTAATCAGCTG
GCGATTCAAAATGATTTACTGGAGAGTTTATCAAAAGCGTTAAACCAACCGTGGCCACAA
CGAATGCAGGAGACGCTCCAGCAAATTTTGCCTCATCGTGGTGCGTTATTAACTAATTTT
TATCAGGCACATGATTATTTACTGCATGGCGATGATAAATCATTGAACCGTGCCAGTGAA
TTATTAGGTGAGATTGTTCAATCATCCCCAGAATTTACCTACGCGAGAGCAGAAAAAGCA
TTAGTTGATATCGTGCGCCATTCTCAACATCCTTTAGATGAAAAACAATTAGCAGCACTG
AACACAGAAATAGATAACATTGTTACACTACCGGAATTGAATAACCTGTCCATTATATAT
CAAATAAAAGCGGTCAGTGCTCTGGTAAAAGGTAAAACAGATGAGTCTTACCAGGCGATA
AATACTGGCATTGATCTTGAAATGTCCTGGCTAAATTATGTATTGCTTGGCAAGGTTTAT
GAAATGAAGGGGATGAACCGGGAAGCAGCTGATGCATATCTCACCGCCTTTAATTTACGC
CCAGGGGCAAACACCCTTTACTGGATTGAAAATGGTATATTCCAGACTTCTGTTCCTTAT
GTTGTACCTTATCTCGACAAATTTCTCGCTTCAGAATAA
>yjdC
GTGCAACGTGAAGATGTACTGGGAGAAGCCCTGAAATTATTAGAATTACAAGGGATTGCC
AACACCACGCTGGAGATGGTTGCTGAACGTGTGGATTATCCACTGGACGAGCTACGCCGC
TTCTGGCCAGACAAAGAGGCAATCCTCTACGATGCGCTGCGTTATCTTAGCCAACAGATA
GATGTCTGGCGTCGTCAGCTGATGCTGGACGAAACGCAAACCGCCGAACAAAAGCTGCTG
GCACGTTATCAGGCGTTATCGGAGTGCGTTAAAAACAACCGCTATCCGGGCTGTCTATTT
ATCGCTGCCTGTACGTTTTATCCCGATCCTGGCCACCCTATTCATCAACTGGCCGATCAG
CAAAAAAGCGCGGCCTACGATTTCACCCACGAACTGTTAACCACACTGGAAGTTGACGAT
CCGGCGATGGTAGCAAAGCAGATGGAACTGGTGCTGGAAGGCTGTTTAAGCCGAATGCTG
GTGAATCGTAGCCAGGCGGATGTCGACACTGCACATCGGCTGGCGGAAGATATCCTGCGC
TTCGCCCGCTGCCGCCAGGGTGGTGCATTGACCTGA
>dipZ
ATGGCTCAACGCATCTTTACGCTGATCCTGCTACTTTGCAGCACTTCCGTTTTTGCCGGA
TTATTCGACGCGCCGGGACGTTCACAATTTGTCCCCGCGGATCAAGCCTTTACTTTTGAT
TTTCAGCAAAACCAACATGACCTTAATCTGACCTGGCAGATCAAAGACGGTTACTACCTC
TACCGTAAACAGATCCGCATTACGCCGGAACACGCGAAAATTGCCGACGTGCAGCTGCCG
CAAGGCGTCTGGCATGAAGATGAGTTTTACGGCAAAAGCGAGATTTACCGCGATCGGCTG
ACGCTTCCCGTAACCATCAACCAGGCGAGTGCGGGAGCGACGTTAACTGTCACCTACCAG
GGCTGTGCTGATGCCGGTTTCTGTTATCCGCCAGAAACCAAAACCGTTCCGTTAAGCGAA
GTGGTCGCCAACAACGCAGCGTCACAGCCTGTGTCTGTTTCGCAGCAAGAGCAGCACACC
GCGCAATTGCCCTTTTCCGCGCTCTGGGCGTTGTTGATCGGTATTGGTATCGCCTTTACG
CCATGCGTGCTGCCAATGTACCCACTGATTTCTGGCATCGTGCTGGGTGGTAAACAGCGG
CTCTCCACTGCCAGAGCATTGTTGCTGACCTTTATTTATGTGCAGGGGATGGCACTGACT
TACACGGCGCTGGGTCTGGTAGTTGCCGCCGCAGGGTTACAGTTCCAGGCGGCGCTACAG
CACCCATACGTGCTCATTGGCCTCGCCATCGTCTTTACCTTGCTGGCGATGTCAATGTTT
GGCTTGTTTACTCTACAACTCCCCTCTTCGCTGCAAACACGTCTCACGTTGATGAGCAAT
CGCCAACAGGGCGGCTCACCTGGCGGTGTGTTTGTTATGGGGGCGATTGCCGGACTGATC
TGTTCACCATGCACCACCGCACCGCTTAGCGCGATTCTGCTGTATATCGCCCAAAGCGGG
AACATGTGGCTGGGCGGCGGCACGCTTTATCTCTATGCGTTGGGCATGGGCCTGCCGCTG
ATGCTAATTACCGTCTTTGGTAACCGCTTGCTGCCGAAAAGCGGCCCGTGGATGGAACAA
GTCAAAACCGCGTTTGGTTTTGTGATCCTCGCACTGCCGGTCTTCCTGCTGGAGCGAGTG
ATTGGTGATGTATGGGGATTACGCTTGTGGTCGGCGCTGGGTGTCGCATTCTTTGGCTGG
GCCTTTATCACCAGCCTACAGGCTAAACGCGGCTGGATGCGCGTGGTGCAAATAATCCTG
CTGGCAGCGGCATTGGTTAGCGTGCGCCCACTTCAGGATTGGGCATTTGGTGCGACGCAT
ACCGCGCAAACTCAGACGCATCTCAACTTTACACAAATCAAAACGGTAGATGAGTTAAAT
CAGGCGCTCGTTGAAGCCAAAGGCAAACCGGTGATGTTAGATCTTTATGCCGACTGGTGC
GTCGCCTGTAAAGAGTTTGAGAAATACACCTTCAGCGACCCGCAGGTGCAAAAAGCGTTA
GCAGACACGGTCTTACTTCAGGCCAACGTCACGGCCAACGACGCACAAGATGTGGCGCTG
TTAAAGCATCTTAATGTCCTTGGCCTACCGACAATTCTCTTTTTTGACGGACAAGGCCAG
GAGCATCCACAAGCACGCGTCACGGGCTTTATGGATGCTGAAACCTTCAGCGCACATTTG
CGCGATCGCCAACCGTGA
>cutA
ATGCTTGATGAAAAAAGTTCGAATACCGCGTCTGTCGTGGTGCTATGTACCGCACCGGAT
GAAGCGACAGCCCAGGATTTAGCCGCCAAAGTGCTGGCGGAAAAACTGGCGGCCTGCGCG
ACCTTGATCCCCGGCGCTACCTCTCTCTATTACTGGGAAGGTAAGCTGGAGCAAGAATAC
GAAGTGCAGATGATTTTAAAAACTACCGTATCTCACCAGCAGGCACTGCTGGAATGCCTG
AAGTCTCATCATCCATATCAAACCCCGGAACTTCTGGTTTTACCTGTTACACACGGAGAC
ACAGATTACCTCTCATGGCTCAACGCATCTTTACGCTGA
>dcuA
ATGCTAGTTGTAGAACTCATCATAGTTTTGCTGGCGATCTTCTTGGGCGCCAGATTGGGG
GGAATAGGTATTGGTTTTGCAGGCGGATTGGGGGTGCTGGTTCTTGCCGCTATTGGCGTT
AAACCCGGTAACATCCCGTTCGATGTCATTTCCATTATCATGGCGGTTATCGCCGCTATT
TCTGCCATGCAGGTTGCTGGCGGTCTGGACTATCTGGTTCATCAGACAGAAAAGCTGCTG
CGCCGTAACCCGAAATACATCACGATCCTCGCACCGATCGTGACCTATTTCCTGACTATC
TTTGCTGGTACTGGCAACATATCTCTGGCGACACTGCCAGTTATCGCTGAAGTTGCGAAG
GAACAAGGCGTCAAACCTTGCCGTCCGCTGTCTACTGCAGTGGTATCCGCGCAGATTGCG
ATCACCGCATCGCCAATCTCAGCGGCAGTGGTTTACATGTCTTCCGTGATGGAAGGTCAT
GGCATCAGCTACCTCCATCTGCTCTCCGTGGTCATCCCGTCCACCCTGCTGGCGGTTCTG
GTGATGTCCTTTCTGGTCACTATGCTGTTCAACTCCAAACTCTCTGACGATCCGATTTAT
CGCAAGCGTCTGGAAGAGGGCCTGGTTGAACTGCGCGGTGAAAAGCAGATTGAAATCAAA
TCCGGTGCAAAAACGTCCGTCTGGCTGTTCCTGCTGGGCGTAGTTGGCGTGGTTATCTAT
GCAATCATCAACAGCCCAAGCATGGGTCTGGTTGAAAAACCGCTGATGAACACCACCAAC
GCAATCCTGATCATCATGCTCAGCGTTGCAACTCTGACCACCGTTATCTGTAAAGTCGAT
ACCGACAACATCCTCAACTCCAGCACCTTCAAAGCAGGTATGAGCGCCTGTATTTGTATC
CTGGGTGTTGCGTGGCTGGGCGATACTTTCGTTTCCAACAACATCGACTGGATCAAAGAT
ACCGCTGGTGAAGTGATTCAGGGTCATCCGTGGCTGCTGGCCGTCATCTTCTTCTTTGCT
TCTGCTCTGCTGTACTCTCAGGCTGCAACCGCAAAAGCACTGATGCCGATGGCTCTGGCA
CTGAACGTTTCACCGCTGACCGCTGTTGCTTCTTTCGCTGCGGTGTCTGGTCTGTTCATT
CTGCCGACCTACCCGACGCTGGTTGCTGCGGTACAGATGGATGACACGGGTACAACCCGT
ATCGGTAAATTCGTCTTCAACCATCCGTTCTTCATCCCGGGTACTCTGGGTGTTGCCCTG
GCCGTTTGCTTCGGCTTCGTGCTGGGTAGCTTCATGCTGTAA
>aspA
ATGTCAAACAACATTCGTATCGAAGAAGATCTGTTGGGTACCAGGGAAGTTCCAGCTGAT
GCCTACTATGGTGTTCACACTCTGAGAGCGATTGAAAACTTCTATATCAGCAACAACAAA
ATCAGTGATATTCCTGAATTTGTTCGCGGTATGGTAATGGTTAAAAAAGCCGCAGCTATG
GCAAACAAAGAGCTGCAAACCATTCCTAAAAGTGTAGCGAATGCCATCATTGCCGCATGT
GATGAAGTCCTGAACAACGGAAAATGCATGGATCAGTTCCCGGTAGACGTCTACCAGGGC
GGCGCAGGTACTTCCGTAAACATGAACACCAACGAAGTGCTGGCCAATATCGGTCTGGAA
CTGATGGGTCACCAGAAAGGTGAATATCAGTACCTGAACCCGAACGACCATGTTAACAAA
TGTCAGTCCACTAACGACGCCTACCCGACCGGTTTCCGTATCGCAGTTTACTCTTCCCTG
ATTAAGCTGGTAGATGCGATTAACCAACTGCGTGAAGGCTTTGAACGTAAAGCTGTCGAA
TTCCAGGACATCCTGAAAATGGGTCGTACCCAGCTGCAGGACGCAGTACCGATGACCCTC
GGTCAGGAATTCCGCGCTTTCAGCATCCTGCTGAAAGAAGAAGTGAAAAATATCCAACGT
ACCGCTGAACTGCTGCTGGAAGTTAACCTTGGCGCAACAGCAATCGGTACTGGTCTGAAC
ACGCCGAAAGAGTACTCTCCGCTGGCAGTGAAAAAACTGGCTGAAGTCACTGGCTTCCCA
TGCGTACCGGCTGAAGACCTGATCGAAGCGACCTCTGACTGCGGCGCTTATGTTATGGTT
CACGGCGCGCTGAAACGCCTGGCTGTGAAGATGTCCAAAATCTGTAACGACCTGCGCTTG
CTCTCTTCTGGTCCACGTGCCGGCCTGAACGAGATCAACCTGCCGGAACTGCAGGCGGGC
TCTTCCATCATGCCAGCTAAAGTAAACCCGGTTGTTCCGGAAGTGGTTAACCAGGTATGC
TTCAAAGTCATCGGTAACGACACCACTGTTACCATGGCAGCAGAAGCAGGTCAGCTGCAG
TTGAACGTTATGGAGCCGGTCATTGGCCAGGCCATGTTCGAATCCGTTCACATTCTGACC
AACGCTTGCTACAACCTGCTGGAAAAATGCATTAACGGCATCACTGCTAACAAAGAAGTG
TGCGAAGGTTACGTTTACAACTCTATCGGTATCGTTACTTACCTGAACCCGTTCATCGGT
CACCACAACGGTGACATCGTGGGTAAAATCTGTGCCGAAACTGGTAAGAGTGTACGTGAA
GTCGTTCTGGAACGCGGTCTGTTGACTGAAGCGGAACTTGACGATATTTTCTCCGTACAG
AATCTGATGCACCCGGCTTACAAAGCAAAACGCTATACTGATGAAAGCGAACAGTAA
>fxsA
TTGCGCTGGTTACCTTTTATTGCCATTTTCCTTTATGTCTATATTGAGATTTCAATCTTT
ATTCAGGTTGCCCATGTATTGGGGGTATTGCTGACCCTCGTGCTGGTTATATTCACGTCA
GTTATCGGGATGTCATTGGTACGTAACCAGGGCTTTAAGAATTTCGTGCTGATGCAGCAA
AAAATGGCGGCGGGTGAAAACCCAGCGGCGGAGATGATTAAAAGTGTTTCGCTGATCATT
GCCGGTTTGCTGCTTTTATTACCGGGCTTTTTCACCGACTTCCTCGGTCTTCTGCTTTTA
TTACCGCCGGTGCAAAAGCATCTGACAGTGAAGTTGATGCCGCATTTGCGCTTTTCTCGT
ATGCCAGGCGGCGGTTTTAGCGCCGGGACCGGTGGCGGTAATACTTTTGATGGTGAGTAC
CAGCGAAAGGATGATGAGCGCGACCGCCTTGATCATAAAGACGATCGCCAGGATTAA
>group_13512
ATGAGTGGACTCAAACAAGAACTGGGGCTGGCCCAGGGCATTGGCCTGCTATCGACGTCA
TTATTAGGCACTGGCGTGTTTGCCGTTCCTGCGTTAGCTGCGCTGGTAGCGGGCAATAAC
AGCCTGTGGGCGTGGCCCGTTTTGATTATCTTAGTGTTCCCGATTGCGATTGTGTTTGCG
ATTCTGGGTCGCCACTATCCCAGCGCAGGCGGTGTCGCGCACTTCGTCGGTATGGCGTTT
GGTTCGCGACTTGAGCGAGTCACCGGCTGGTTGTTTTTATCGGTCATTCCCGTGGGTTTG
CCTGCCGCGCTACAAATTGCCGCCGGGTTCGGCCAGGCAATGTTTGGCTGGCATAGCTGG
CAACTGTTGTTGGCAGAACTCGGTACGCTGGCGCTGGTGTGGTATATCGGTACTCGCGGT
GCCAGTTCCAGTGCTAATCTACAAACCGTTATTGCCGGACTTATCGTCGCGCTGATTGTC
GCTATCTGGTGGGCGGGCGATATCAAACCTGCGAATATCCCCTTCCCGGCACCTGGTAAT
ATCGAACTTACCGGGTTATTTGCTGCGTTATCAGTGATGTTCTGGTGTTTTGTCGGTCTG
GAAGCATTTGCCCATCTTGCCTCGGAATTTAAAAATCCAGAGCGTGATTTTCCTCGCGCA
TTGATGATTGGTCTGCTGCTGGCAGGATTAGTCTACTGGGGCTGTACGGTAGTCGTCTTA
CACTTCGACGCCTATGGTGAAAAAATGGCGGCGGCAGCATCGCTTCCAAAAATTGTAGTG
CAGTTGTTCGGTGTAGGAGCGTTATGGATTGCCTGCGTGATTGGCTATCTGGCCTGCTTT
GCCAGTCTCAACATTTATATACAGAGCTTCGCCCGCCTGGTCTGGTCGCAGGCGCAACAT
AATCCTGACCACTACCTGGCACGCCTCTCTTCTCGCCATATCCCGAATAATGCCCTCAAT
GCGGTGCTCGGCTGCTGTGTGGTGAGCACGTTGGTGATTCATGCTTTAGAGATCAATCTG
GACGCTCTTATTATTTATGCCAATGGCATCTTTATTATGATTTATCTGTTATGCATGCTG
GCAGGCTGTAAATTATTGCAAGGACGTTATCGACTACTGGCGGTGGTTGGCGGGCTGTTA
TGCGTTCTGTTACTGGCAATGGTCGGCTGGAAAAGTCTCTATGCGCTGATCATGCTGGCG
GGGTTATGGCTGTTGCTGCCAAAACGAAAAACGCCGGAAAATGGCATAACCACATAA
>groS
ATGAATATTCGTCCATTGCATGATCGCGTGATCGTCAAGCGTAAAGAAGTTGAAACTAAA
TCTGCTGGCGGCATCGTTCTGACCGGCTCTGCAGCGGCTAAATCCACCCGCGGCGAAGTG
CTGGCTGTCGGCAATGGCCGTATCCTTGAAAATGGCGAAGTGAAGCCGCTGGATGTGAAA
GTTGGCGACATCGTTATTTTCAACGATGGCTACGGTGTGAAATCTGAGAAGATCGACAAT
GAAGAAGTGTTGATCATGTCCGAAAGCGACATTCTGGCAATTGTTGAAGCGTAA
>groL
ATGGCAGCTAAAGACGTAAAATTCGGTAACGACGCTCGTGTGAAAATGCTGCGCGGCGTA
AACGTACTGGCAGATGCAGTGAAAGTTACCCTCGGTCCGAAAGGCCGTAACGTAGTTCTG
GATAAATCTTTCGGTGCACCGACCATCACCAAAGATGGTGTTTCCGTTGCTCGTGAAATC
GAACTGGAAGACAAGTTCGAAAATATGGGTGCGCAGATGGTGAAAGAAGTTGCCTCTAAA
GCGAACGACGCTGCAGGCGACGGTACCACCACTGCAACTGTACTGGCTCAGGCTATCATC
ACTGAGGGTCTGAAAGCTGTTGCTGCGGGCATGAACCCGATGGACCTGAAACGTGGTATC
GACAAAGCCGTTACCGCTGCAGTTGAAGAACTGAAAGCGCTGTCCGTACCGTGCTCTGAC
TCTAAAGCGATTGCTCAGGTTGGTACCATCTCCGCTAACTCCGACGAAACCGTAGGTAAA
CTGATCGCTGAAGCGATGGACAAAGTCGGTAAAGAAGGCGTTATCACCGTTGAAGACGGT
ACCGGTCTGCAGGACGAACTGGACGTGGTTGAAGGTATGCAGTTCGACCGTGGCTACCTG
TCTCCTTACTTCATCAACAAGCCGGAAACTGGCGCAGTAGAACTGGAAAGCCCGTTCATC
CTGCTGGCTGACAAGAAAATCTCTAACATCCGCGAAATGCTGCCGGTTCTGGAAGCTGTT
GCCAAAGCAGGCAAACCGCTGCTGATCATCGCTGAAGATGTTGAAGGCGAAGCGCTGGCA
ACTCTGGTTGTTAACACCATGCGTGGCATCGTGAAAGTTGCTGCGGTTAAAGCTCCGGGC
TTCGGCGATCGTCGTAAAGCTATGCTGCAGGATATCGCAACCCTGACTGGCGGTACCGTA
ATCTCTGAAGAGATCGGTATGGAGCTGGAAAAAGCAACCCTGGAAGACCTGGGTCAGGCT
AAACGTGTTGTGATCAACAAAGACACCACCACTATCATCGATGGCGTGGGTGAAGAAGCT
GCAATCCAGGGCCGTGTTGCTCAGATCCGTCAGCAGATTGAAGAAGCAACTTCTGACTAC
GACCGTGAAAAACTGCAGGAACGCGTAGCGAAACTGGCAGGCGGCGTTGCAGTTATCAAA
GTAGGTGCTGCTACCGAAGTTGAAATGAAAGAGAAAAAAGCACGCGTTGAAGACGCCCTG
CACGCGACCCGTGCTGCGGTAGAAGAAGGCGTGGTTGCTGGTGGTGGTGTTGCGCTGATC
CGCGTAGCGTCTAAACTGGCTGACCTGCGTGGTCAGAACGAAGACCAGAACGTGGGTATC
AAAGTTGCACTGCGTGCAATGGAAGCTCCGCTGCGTCAGATCGTCCTGAACTGCGGCGAA
GAACCGTCTGTTGTTGCTAACACCGTTAAAGGCGGCGACGGCAACTACGGTTACAACGCA
GCAACCGAAGAATACGGCAACATGATCGACATGGGTATCCTGGACCCAACCAAAGTAACC
CGTTCTGCTCTGCAGTACGCGGCTTCTGTGGCTGGCCTGATGATCACCACCGAGTGCATG
GTTACCGACCTGCCGAAAAATGATGCAGCTGACTTAGGCGCTGCTGGCGGTATGGGCGGC
ATGGGTGGCATGGGCGGCATGATGTAA
>group_22986
ATGCACGTAAAATACTTAGCAGGGATTGTCGGTGCCGCGCTACTGATGGCGGGTTGTAGC
TCCAGCAACGAATTGAGTGCTGCCGGTCAGAGTGTACGCATTGTGGACGAGCAGCCAGGC
GCAGAGTGCCAGCTGATTGGTACTGCGACAGGTAAGCAAAGCAACTGGCTTTCCGGGCAA
CACGGAGAAGAGGGCGGTTCTATGCGCGGCGCAGCAAACGATCTGCGCAACCAGGCGGCT
GCAATGGGCGGTAACGTGATTTATGGCATCAGTAGCCCGTCGCAGGGAATGTTGTCCAGT
TTTGTCCCGACGGATAGCCAGATTATCGGTCAGGTTTATAAGTGCCCGAACTGA
>group_10508
ATGGAACATGAACTTCATTATATCGGTATCGACACCGCTAAAGAGAAACTGGATGTCGAT
GTGTTGCGTCCTGATGGTCGTCATCGCACCAAAAAATTCGCTAACACCACTAAAGGGCAC
GATGAGCTGGTGAGCTGGCTGAAAGGTCACAAGATTGACCATGCGCATATCTGCATCGAA
GCGACCGGCACCTATATGGAACCTGTCGCTGAGTGCCTTTACGATGCTGGCTACATAGTG
TCAGTCATTAATCCTGCGCTGGGTAAAGCTTTCGCTCAGAGTGAAGGACTGCGTAACAAG
ACTGATACCGTGGATGCGCGCATGCTGGCAGAGTTCTGTCGTCAGAAGCGCCCTGCAGCC
TGGGAAGCGCCTCACCCGCTTGAACGCGCGTTGCGTGCCCTGGTAGTCCGCCACCAGGCG
CTGACAGATATGCACACGCAGGAACTGAATCGCACTGAAACGGCGCGGGAAGTCCAGAGA
CCGAGCATTGATGCTCACCTTCTGTGGCTTGAAGCAGAGCTGAAGCGTCTTGAGAAGCAG
ATAAAAGACCTGACAGACGATGATCCGGATATGAAACACCGCAGGAAACTGCTGGAAAGC
ATCCCGGGTATCGGAGAGAAAACATCTGCGGTATTGCTGGCTTATATCGGTCTGAAGGAC
CGCTTCGCCCATGCCAGACAGTTCGCCGCTTTTGCGGGTCTGACACCACGGCGTTATGAA
TCAGGTAGCAGTGTGAGAGGGGCGAGCCGGATGAGTAAGGCCGGACATGTGTCGCTTCGC
AGGGCGTTGTATATGCCCGCAATGGTAGCCACCAGTAAGACTGAGTGGGGACGGGCGTTC
CGCGACCGTCTGGCGGCTAATGGCAAGAAAGGAAAGGTGATTCTCGGCGCGATGATGCGC
AAGCTGGCACAGGTGGCGTATGGAGTGCTGAAGTCAGGCGTGCCGTTCGATGCGTCACGG
CATAATCCGGTAGCGGCGTAA
>group_11727
ATGAAAAAGAAAACAACACTTAGCGAGGAGGACCAGGCTCTGTTTCGCCAGTTGATGGCG
GGGACTCGCAAGATTAAGCAGGACACGATTGTCCACCGACCGCAGCGTAAAAAAATCAGC
GAAGTGCCGGTGAAACGCTTGATCCAGGAGCAGGCTGATGCCAGCCATTATTTCTCCGAT
GAGTTTCAGCCGTTATTAAATACCGAAGGTCCGGTGAAATATGTTCGCCCGGATGTCAGC
CATTTTGAGGCGAAGAAACTGCGCCGCGGCGATTATTCACCGGAATTGTTTTTGGATTTA
CACGGTCTGACGCAGCTGCAGGCCAAGCAGGAACTGGGCGCGTTGATTGCCGCCTGTCGC
CGCGAACATGTGTTTTGTGCCTGCGTGATGCATGGGCACGGGAAGCATATTTTGAAGCAA
CAAACACCGCTGTGGCTGGCACAACATCCGCATGTGATGGCATTTCACCAGGCACCGAAA
GAGTACGGCGGTGATGCGGCTTTGTTGGTGTTGATTGAAGTGGAAGAGTGGTTGCCGCCG
GAGTTGCCCTGA
>prmB
GTGGATAAAATTTTCGTTGATGAAGCAGTAAATGAGCTGCAAACCATTCAGGACATGTTG
CGCTGGTCGGTAAGCCGCTTCAGCGCGGCAAATATCTGGTACGGTCACGGCACCGATAAC
CCGTGGGATGAAGCCGTACAGCTGGTGTTACCATCGCTCTACCTGCCGCTGGATATCCCG
GAAGATATGCGCACCGCGCGTCTGACCTCCAGCGAAAAACACCGTATTGTTGAACGCGTG
ATCCGCCGCGTCAACGAGCGCATTCCGGTGGCTTACCTGACCAACAAAGCCTGGTTCTGC
GGTCATGAATTTTACGTCGATGAACGCGTGCTGGTGCCGCGCTCACCGATTGGTGAACTG
ATCAACAATAAATTTGCCGGACTCATCAGCAAGCAACCGCAGCATATTTTAGATATGTGT
ACCGGTAGCGGCTGCATCGCCATTGCCTGTGCTTATGCCTTCCCGGAAGCGGAAGTCGAC
GCGGTAGATATCTCTCCCGACGCGCTGGCGGTTGCCGAACAGAACATCGAAGAACACGGT
CTGATCCACAACGTCATTCCGATTCGTTCCGATCTGTTCCGTGATTTGCCGAAAGTGCAA
TACGATCTGATTGTCACTAACCCGCCGTATGTCGACGCGGAAGATATGTCCGACCTGCCA
AACGAATACCGTCACGAGCCGGAACTGGGCCTGGCATCTGGCACCGACGGCCTGAAACTG
ACGCGTCGCATTCTCGGTAACGCGGCAGATTACCTTGCGGATGATGGCGTGTTGATTTGT
GAAGTGGGCAACAGCATGGTACATCTTATGGAACAATATCCGGATGTTCCGTTCACCTGG
CTGGAGTTTGATAACGGCGGCGATGGAGTGTTTATGCTCACCAAAGAGCAGCTTATTGCC
GCACGAGAACATTTCGCGATTTATAAAGATTAA
>aroC
ATGGCTGGAAACACAATTGGACAACTCTTTCGCGTAACCACCTTCGGCGAATCGCACGGG
CTGGCGCTCGGCTGCATCGTCGATGGTGTTCCGCCAGGCATTCCGCTGACGGAAGCGGAC
CTGCAACATGACCTTGATCGTCGTCGCCCTGGGACATCGCGCTATACCACCCAGCGCCGC
GAGCCGGATCAGGTCAAAATACTCTCCGGTGTTTTTGAAGGCGTTACTACTGGCACCAGC
ATTGGCTTGTTGATCGAAAATACCGACCAGCGTTCTCAGGATTACAGCGCAATTAAAGAC
GTCTTCCGTCCAGGCCATGCTGATTACACCTACGAACAAAAATACGGTCTGCGCGATTAT
CGCGGCGGTGGACGTTCTTCCGCCCGCGAAACCGCCATGCGCGTGGCGGCAGGGGCGATT
GCCAAAAAATATCTCGCCGAGAAATTTGGTATTGAAATCCGCGGCTGCCTGACCCAGATG
GGCGACATTCCGCTGGAAATCAAAGACTGGTCGCTGGTTGAACAAAATCCGTTCTTCTGC
CCGGACCCCGACAAAATCGACGCGTTAGATGAACTGATGCGCGCGCTGAAAAAAGAGGGC
GACTCCATCGGCGCGAAAGTCACCGTTGTTGCCAGTGGTGTCCCCGCCGGACTTGGCGAG
CCGGTCTTTGACCGCCTGGATGCCGACATCGCCCATGCGCTGATGAGCATCAACGCGGTG
AAAGGCGTGGAAATTGGCGACGGTTTTGACGTAGTGGCGCTGCGCGGCAGCCAGAACCGC
GACGAAATCACCAAAGACGGTTTCCAGAGCAACCATGCGGGCGGCATTCTCGGCGGTATC
AGCAGCGGGCAGCAAATCATTGCCCATATGGCGCTGAAACCGACCTCCAGCATTACCGTG
CCGGGGCGCACTATTAACCGCTTTGGCGAAGAAGTTGAGATGATCACCAAAGGCCGTCAC
GATCCCTGTGTCGGGATCCGTGCAGTGCCGATCGCAGAAGCGATGCTGGCGATCGTTTTA
ATGGATCACCTGTTACGGCAGCGGGCGCAAAATGCCGATGTGAAGACTGATATTCCACGC
TGGTAA
>mepA
ATGAACAAAACCGCGATTGCGCTGCTGGCTCTGCTTGCCAGTAGCGCTAGCCTGGCAGCG
ACGCCGTGGCAAAAAATAACCCAACCTGTGCCGGGTAGCGCACAATCGATAGGCAGTTTT
TCTAATGGCTGTATTGTCGGCGCTGACACGTTGCCGATACAGTCCGAACATTATCAGGTC
ATGCGTACCGATCAGCGTCGCTATTTCGGTCACCCGGATCTGGTGATGTTTATCCAGCGT
CTGAGTAGCCAGGTGAGCAATCTGGGCATGGGTACGGTGCTGATTGGCGATATGGGGATG
CCCGCTGGTGGGCGTTTCAACGGCGGTCATGCCAGCCACCAGACCGGACTGGATGTCGAT
ATCTTTCTGCAACTGCCGAAAACTCGCTGGACCTCCGCGCAGCTCTTGCGCCCGCAAGCA
CTGGACTTAGTTTCCCGCGACGGTAAACACGTTGTTCCGACGCTGTGGAAGCCAGAAATT
TTCAGCTTGATCAAACTCGCCGCCCAGGACAAAGACGTCACACGCATTTTTGTTAATCCG
GCGATTAAACAACAACTTTGCCTTGATGCGGGCACCGATCGCGACTGGTTGCGCAAAGTG
CGACCCTGGTTCCAGCATCGTGCGCATATGCATGTACGATTACGTTGTCCTGCCGATAGT
CTGGAGTGTGAAGATCAACCTTTACCGCCACCAGGCGATGGTTGCGGGGCAGAACTGCAA
AGCTGGTTTGAACCTCCAAAACCGGGAACAACAAAGCCTGAGAAGAAGACACCGCCTCCG
TTGCCGCCTTCCTGCCAGGCGCTACTGGATGAGCACGTGATCTAA
>yfcA
ATGGAAACGTTTAATAGCCTGTTTATGGTTTCCCCGCTGTTGCTGGGTGTTCTCTTTTTT
GTCGCCATGCTGGCGGGATTTATCGACTCGATTGCCGGTGGCGGTGGGTTACTCACCATT
CCGGCATTGATGGCGGCAGGGATGTCTCCCGCTAATGCGCTGGCAACCAATAAACTGCAA
GCCTGCGGCGGCTCTATTTCCGCCACTATCTACTTTATTCGCCGCAAAGTGGTTAGTTTA
AGCGATCAGAAACTCAATATCGCCATGACCTTTATCGGCTCAATGAGCGGCGCACTGCTG
GTGCAATACGTTCAGGCTGATGTCTTACGGCAGATTTTGCCCATTCTGGTGATTTGTATC
GGCCTCTATTTCTTGCTGATGCCAAAGCTGGGTGAAGAAGATCGCCAGCGCCGGATGTAC
GGTTTGCCCTTCGCGTTAATTGCCGGTGGCTGCGTCGGTTTTTATGACGGATTCTTTGGC
CCGGCTGCCGGATCGTTTTACGCGCTGGCCTTCGTTACGCTGTGCGGATTCAACCTCGCC
AAAGCCACGGCTCACGCCAAATTACTCAACGCAACGTCAAACATTGGCGGTCTGCTGCTG
TTTATTCTCGGCGGCAAAGTGATTTGGGCGACGGGCTTTGTCATGCTGGTGGGGCAGTTC
CTCGGCGCGCGCATGGGTTCACGGCTGGTGTTGAGCAAAGGACAAAAGCTGATCCGCCCG
ATGATTGTTATCGTCTCGGCGGTGATGAGTGCCAAATTACTTTACGATAGCCACGGACAG
GAGATCCTCCACTGGTTGGGGATGAACTAA
>yfcM
ATGAACAGTACACACCACTATGAGCAGTTGATTGAAATTTTTAATAGCTGCTTTGCCGAT
GAATTTAATACCCGTCTGATTAAAGGCGACGACGAACCGATCTATCTTCCTGCTGATGCG
GAAGTACCGTATAACCGAATTGTCTTTGCCCACGGCTTTTATGCCAGCGCAATTCATGAG
ATTTCGCACTGGTGTATTGCCGGAAAAGCGCGCCGTGAGCTGGTTGATTTCGGCTACTGG
TATTGCCCGGACGGACGCGATGCCCAAACGCAAAGCCAGTTTGAAGATGTTGAAGTGAAG
CCGCAGGCACTCGACTGGTTGTTCTGTGTGGCGGCGGGATATCCGTTTAACGTCAGTTGC
GACAATCTGGAAGGCGACTTCGAACCGGATCGTGTGGTGTTTCAACGGCGGGTACATGCG
CAGGTGATGGATTACCTAGCAAACGGCATTCCTGAACGCCCGGCACGCTTCATTAAAGCA
CTACAAAATTATTATCACACGCCGGAACTTACGGCGGAACAGTTCCCGTGGCCGGAAGCG
CTCAACTAA
>yfcL
ATGATCGCGGAGTTTGAATCACGCATTCTGGCATTAATCGACGGTATGGTTGACCATGCC
AGTGATGATGAGTTGTTTGCCAGTGGGTATTTGCGTGGCCACCTGACATTAGCCATCGCA
GAACTGGAAAGTGGTGATGACCACTCCGCTCAGGCGGTGCATACGACCGTTAGCCAGAGT
CTGGAAAAAGCCATTGGTGCCGGTGAATTGTCGCCGCGTGACCAGGCGCTGGTGACCGAT
ATGTGGGAAAACCTGTTTCAGCAGGCGTCACAGCAGTAA
>group_19311
GTGAAACACTACTCCATACAACCTGCCAACCTCGAATTTAATGCTGAGGGTACACCTGTT
TCCCGAGATTTTGACGATGTCTATTTTTCCAACGATAACGGGCTGGAAGAGACGCGTTAT
GTTTTTCTGGGAGGCAACCAATTAGAGGTACGCTTTCCTGAGCATCCACATCCTCTGTTT
GTGGTAGCAGAGAGCGGCTTCGGCACCGGATTAAACTTCCTGACGCTATGGCAGGCATTT
GATCAGTTTCGCGAAGCGCATCCGCAAGCGCAATTACAACGCTTACATTTCATTAGTTTT
GAGAAATTTCCCCTCACCCGTGCGGATTTAGCCTTAGCGCATCAACACTGGCCGGAACTG
GCTCCGTGGGCAGAACAACTTCAGGCGCAGTGGCCAATGCCCTTGCCCGGTTGCCATCGT
TTATTGCTCGATGAAGGCCGCGTGACGCTGGATTTATGGTTTGGCGATATTAACGAACTG
ACCAGCCAACTGGACGATTCGCTAAATCAAAAAGTAGATGCCTGGTTTCTGGACGGCTTT
GCGCCAGCGAAAAACCCGGATATGTGGACGCAAAATCTGTTTAACGCCATGGCAAGGTTG
GCGCGTCCGGGCGGCACGCTAGCGACATTTACGTCTGCCGGTTTTGTCCGCCGCGGTTTG
CAGGACGCCGGATTCACGATGCAAAAACGTAAGGGCTTTGGGCGCAAACGGGAAATGCTT
TGCGGGGTGATGGAACAGACATTACCGCTCCCCTGCTCCGCGCCGTGGTTTAACCGCACG
GGCAGCAGCAAACGGGAAGCGGCGATTATCGGCGGTGGTATTGCCAGCGCGTTGTTGTCG
CTGGCGCTATTACGGCGCGGCTGGCAGGTAACGCTTTATTGCGCGGATGAGGCCCCCGCA
CTGGGTGCTTCCGGCAATCGCCAGGGGGCGCTGTATCCGTTATTAAGCAAACACGATGAG
GCGCTAAACCGCTTTTTCTCTAATGCGTTTACTTTTGCTCGTCGGTTTTACGACCAATTA
CCCGTTAAATTTGATCATGACTGGTGCGGCGTCACGCAGTTAGGCTGGGATGAGAAAAGC
CAGCATAAAATCGCACAGATGTTGTCAATGGATTTACCCGCAGAACTGGCTGTAGCCGTT
GAGGCAAATGCGGTTGAACAAATTACGGGCGTTGCGACAAATTGCAGCGGCATTACTTAT
CCGCAAGGTGGTTGGCTGTGCCCAGCAGAACTGACCCGTAATGTGCTGGAACTGGCGCAA
CAGCAGGGTTTGCAGATTTATTATCAATATCAGTTACAGAATTTATCCCGTAAGGATGAC
TGTTGGTTGTTGAATTTTGCAGGAGATCAGCAAGCAACACACAGCGTAGTGGTACTGGCG
AACGGGCATCAAATCAGCCGATTCAGCCAAACGTCGACTCTCCCGGTGTATTCGGTTGCC
GGGCAGGTCAGCCATATTCCGACAACGCCGGAACTGGCAGAGCTGAAGCAGGTGCTGTGC
TATGACGGTTATCTCACGCCACAAAATCCGGCGAATCAACATCATTGTATTGGTGCCAGT
TATCATCGCGGCAGCGAAGATACGGCGTACAGTGAGGACGATCAGCAGCAGAATCGCCAG
CGGTTGATTGATTGTTTCCCGCAGGCACAGTGGGCAAAAGAGGTTGATGTCAGTGATAAA
GAGGCGCGCTGCGGTGTGCGTTGTGCCACCCGCGATCATCTGCCAATGGTAGGCAATGTT
CCCGATTATGAGGCAACACTCGTGGAATATGCGTCGTTGGCGGAGCAGAAAGATGAGGCG
GTAAGCGCGCCGGTTTTTGACGATCTCTTTATGTTTGCGGCTTTAGGTTCTCGCGGTTTG
TGTTCTGCCCCGCTGTGTGCCGAGATTCTGGCGGCGCAGATGAGCGACGAACCGATTCCG
ATGGATGCCAGTACGCTGGCGGCGTTAAACCCGAATCGGTTATGGGTGCGGAAATTGTTG
AAGGGTAAAGCGGTTAAGGCGGGGTAA
>fabB
ATGAAACGTGCAGTGATTACTGGCCTGGGCATTGTTTCCAGCATCGGTAATAACCAGCAG
GAAGTCCTGGCATCTCTGCGTGAAGGACGTTCAGGGATCACTTTCTCTCAGGAGCTGAAG
GATTCCGGCATGCGTAGCCACGTCTGGGGCAACGTAAAACTGGATACCACTGGCCTCATT
GACCGCAAAGTTGTGCGCTTTATGAGCGACGCATCCATTTATGCATTCCTTTCTATGGAG
CAGGCAATCGCAGATGCGGGCCTTTCTCCGGAAGCTTACCAGAATAACCCGCGCGTTGGC
CTGATTGCAGGTTCTGGCGGCGGTTCCCCGCGTTTCCAGGTATTCGGCGCTGACGCAATG
CGCGGCCCGCGCGGCCTGAAAGCGGTTGGCCCGTATGTGGTCACCAAAGCGATGGCATCC
GGCGTTTCTGCCTGCCTCGCCACGCCGTTTAAAATTCATGGCGTTAACTACTCCATCAGC
TCCGCGTGTGCGACTTCCGCACACTGTATCGGTAACGCAGTAGAGCAGATCCAACTGGGC
AAACAGGACATCGTGTTTGCTGGCGGCGGCGAAGAGCTGTGCTGGGAAATGGCCTGCGAA
TTCGACGCGATGGGTGCGCTGTCTACTAAATACAACGACACCCCGGAAAAAGCCTCCCGT
ACTTACGACGCTCACCGTGACGGTTTCGTTATCGCTGGCGGCGGCGGTATGGTAGTGGTT
GAAGAGCTGGAACACGCGCTGGCGCGTGGTGCTCACATCTATGCTGAAATCGTTGGCTAC
GGCGCAACCTCTGATGGTGCAGACATGGTTGCTCCGTCTGGCGAAGGCGCAGTACGTTGT
ATGCAGATGGCGATGCATGGCGTTGATACCCCAATCGATTACCTGAACTCTCACGGTACT
TCGACTCCGGTTGGCGACGTGAAAGAACTGGCAGCTATCCGTGAAGTGTTCGGCGATAAG
AGCCCGGCGATTTCTGCAACCAAAGCCATGACCGGTCACTCTCTGGGCGCTGCTGGCGTA
CAGGAAGCTATCTACTCTCTGCTGATGCTGGAACACGGCTTTATCGCCCCGAGCATCAAC
ATTGAAGAGCTGGACGAGCAGGCTGCGGGTCTGAACATCGTGACCGAAACGACCGATCGA
GAACTGACTACCGTTATGTCTAACAGCTTCGGCTTCGGCGGCACCAACGCCACGCTGGTA
ATGCGCAAGCTGAAAGATTAA
>group_9758
ATGACTGCTGTAAGCCAAACCGAAACACGATCTTCTGCCAATTTTTCGCTCTTCCGCATC
GCTTTTGCGGTTTTTCTCACCTACATGACCGTAGGGCTGCCGTTGCCGGTTATCCCGCTG
TTTGTTCATCATGATCTGGGCTATGGCAATACCATGGTCGGGATTGCCGTCGGGATTCAG
TTTCTGGCTACGGTGCTGACGCGTGGCTATGCCGGGCGACTGGCCGATCAATATGGTGCA
AAACGTTCGGCGCTTCAGGGGATGTTAGCTTGTGGTCTGGCTGGCGGCGCGTTGCTGCTG
GCGGCGATTTTGCCTGTCTCCGCACCGTTCAAATTTGCCCTGTTGGTCGTCGGGCGTTTG
ATTCTTGGCTTTGGTGAAAGCCAGTTACTGACAGGCGCTCTGACCTGGGGGTTAGGCATC
GTAGGGCCAAAACACTCTGGCAAAGTGATGTCATGGAATGGAATGGCGATTTACGGTGCC
CTCGCTGTTGGTGCTCCGCTTGGCCTGTTGATTCATAGCCATTACGGTTTTGCCGCACTG
GCGATCACCACAATGGTATTACCCTTACTGGCATGGGCCTGTAACGGCACAGTGCGCAAA
GTACCGGCCCTGGCGGGAGAACGTCCATCGCTGTGGAGCGTTGTCGGGCTTATCTGGAAA
CCAGGGTTAGGGCTGGCACTACAAGGCGTTGGTTTTGCGGTTATCGGGACTTTCGTTTCG
CTCTACTTTGCCAGCAAAGGATGGGCGATGGCGGGCTTTACTCTTACCGCGTTTGGCGGC
GCATTTGTCGTGATGCGCGTCATGTTTGGCTGGATGCCGGACCGTTTTGGCGGCGTGAAA
GTGGCGATTGTCTCTCTGCTTGTAGAAACGGTGGGCTTGTTGCTGCTCTGGCAAGCCCCA
GGGGCGTGGGTCGCATTAGCGGGCGCGGCGTTAACCGGAGCCGGATGTTCGCTTATCTTT
CCTGCGCTGGGCGTGGAGGTGGTTAAACGCGTCCCCTCACAAGTTCGCGGCACCGCACTG
GGCGGTTACGCCGCGTTTCAGGATATCGCCCTCGGCGTCTCCGGGCCGCTGGCGGGAATG
CTGGCGACCACGTTTGGTTACTCTTCGGTATTTCTTGCCGGGGCGATCTCTGCGGTGCTG
GGAATTATTGTCACGATACTGTCATTTCGTCGGGGCTAA
>group_22884
ATGATACAACCTATTTCCGGCCCTCCTCCTGGGCAACCACCAGGTCAGGGAGATAACCTG
CCGTCTGGCGCGGGCAATCAGCCTTTATCCAGTCAGCAACGTACTTCGCTGGAAAGCTTA
ATGACGAAAGTGACCTCACTGACGCAACAGCAAAGAGCAGAACTGTGGGCGGGTATCAGG
CACGATATTGGTCTGTCGGGAGATTCACCGCTGCTTTCGCGTCACTTCCCTGCCGCTGAA
CATAATCTGGCGCAACGTCTGCTGGCCGCGCAAAAAAGCCATTCTGCCCGCCAGCTTTTA
GCGCAATTAGGCGAGTATTTACGTCTGGGGAATAATCGTCAGGCGGTCACGGATTATATC
CGTCATAACTTTGGTCAGACGCCGCTGAATCAGCTCTCACCGGAGCAATTAAAAACCATT
CTCACCCTGTTGCAGGAAGGGAAGATGGTTATTCCGCAACCGCAGCAGCGCGAGGCGACC
GACCGTCCTTTATTACCGGCGGAGCACAATGCGCTCAAACAGCTGGTGACCAAACTTGCG
GCGGCAACGGGGGAACCCAGCAAACAGATCTGGCAATCGATGCTGGAACTTTCCGGGGTG
AAAGATGGCGAGTTAATTCCAGCGAAACTGTTTAACCATCTGGTGACCTGGCTGCAGGCG
CGCCAGACGTTAAGCCAGCAAAATACGCCGACGCTGGAATCACTACAGATGGCGCTAAAA
CAACCTTTAGATGCCAGTGAATTGGCGGCGTTATCGGCATATATCCAGCAAAAATATGGC
CTTTCTGCGCAATCATCGCTTTCTTCTGCCCAGGCCGAGGATATTCTTAATCAGCTTTAT
CAACGGCGGGTTAAAGGGATTGATCCGCGTGATATGCAACCGCTGCTTAATCCTTTTCCA
CCGATGATGGACACGTTGCAAAATATGGCAACGCGTCCCGCGCTGTGGATACTGTTAGTC
GCGATTATCCTGATGCTGGTCTGGCTGGTTCGTTAG
>pdxB
GTGAAAATCCTTGTTGATGAAAATATGCCTTATGCCCGCGACTTATTTAGCCGTTTGGGT
GAGGTGACCGCGGTTCCCGGGCGTCCAATCCCCGTCGCTCAACTGGCAGACGCGGATGCG
CTGATGGTGCGTTCGGTCACGAAAGTGAATGAATCTTTGCTGGCAGGAAAACCCATTAAA
TTTGTTGGTACTGCCACAGCAGGGACCGACCATGTCGATGAAGCATGGTTAAAGCAGGCG
GGAATTGGTTTTTCCGCGGCACCTGGCTGTAATGCGATTGCGGTGGTGGAATATGTTTTC
TCCTCCCTGCTGATGCTTGCCGAACGCGATGGATTTTCACTGCACGACCGTACGGTGGGG
ATCGTGGGCGTTGGTAACGTTGGACGTCGATTGCAAGCGCGACTGGAAGCGTTAGGGATT
AAAACCTTGCTTTGCGATCCGCCTCGCGCTGACCGTGGGGATGAGGGTGATTTCCGCTCG
CTGGATGAATTAGTTCAGCATGCGGATATTCTGACTTTCCATACGCCACTCTTCAAAGAT
GGGCCGTACAAAACGCTGCATCTGGCGGATGAAAAACTGATCCGTAGCCTGAAGCCGGGA
GCGATTCTGATTAACGCCTGCCGTGGCGCAGTCGTCGATAATACTGCGTTGCTGACCTGC
CTGAATGAAGGCCAGAAGTTAAGCGTAGTGCTGGATGTCTGGGAAGGCGAACCGGAACTT
AACGTGGAGTTGCTGACAAAAGTGGATATCGGCACGCCGCATATCGCAGGTTATACCCTG
GAAGGTAAAGCACGCGGTACTACGCAAGTGTTTGAAGCCTATAGCAAGTTTATTGGGCAT
GAACAGCACGTTGCGCTGGATACATTACTGCCCGCGCCAGAGTTTGGTCGCATTACGCTG
CATGGCCCGCTCGATCAACCGACGCTGAAAAGGCTGGTGCATTTGGTGTATGATGTGCGC
CGCGATGACGCACAGCTGCGTAAAGTCGCCGGGATACCGGGTGAGTTCGATAAACTGCGC
AAAAACTATCTTGAGCGCCGTGAATGGTCATCTCTGTATGTAATTTGTGATGACGCCAGT
GCGGCATCATTGCTGTGTAAACTGGGTTTTAACGCCGTTCATCATCCGGCACGTTAA
>usg
ATGTCTGAAGGCTGGAACATTGCCGTCCTGGGCGCAACTGGCGCTGTGGGCGAAGCCCTG
CTTGAAACGCTGGCTGAACGTCAGTTCCCGGTTGGGGAAATTTATGCACTGGCACGTAAC
GAAAGCGCAGGCGAACAACTGCGCTTTGGTGGTAAGACAATCACCGTGCAGGATGCCGCT
GAATTCGACTGGACGCAGGCGCAGCTGGCATTTTTTGTCGCAGGCAAAGAAGCTACCGCT
GCCTGGGTTGAAGAAGCGACCAACTCAGGTTGCCTGGTGATCGACAGCAGCGGACTGTTT
GCTCTCGAACCCGACGTACCGCTGGTGGTGCCGGAAGTAAACCCGTTTGTACTGACCGAT
TACCGCAACCGGAATGTCATCGCCGTACCAGACAGTCTGACCAGCCAGCTGCTGGCGGCA
CTGAAACCGTTAATCGATCAGGGCGGTTTGTCGCGTATCAGTGTTACCAGCCTGATTTCA
GCCTCCGCCCAGGGCAAAAAAGCGGTCGATGCGTTAGCGGGGCAGAGTGCGAAATTGCTC
AACGGCATTCCGATTGACGAAGAAGATTTCTTCGGTCGTCAACTGGCGTTCAATATGCTG
CCGTTGTTGCCGGATAGCGAAGGTAGCGTGCGTGAAGAACGTCGTATCGTTGACGAAGTA
CGCAAAATCCTGCAGGACGAAGGGCTGATGATTTCGGCAAGCGTCGTCCAGGCACCGGTA
TTCTACGGTCATGCCCAGATGGTCAACTTTGAAGCACTGCGTCCGCTGGCGGCAGAAGAA
GCGCGTGATGCGTTTGCTCAGGGCGAAGATATTGTGCTCTCTGAAGAGAACGAATTCCCG
ACTCAGGTAGGGGATGCTTCGGGTACGCCGCATCTTTCTGTTGGCTGCGTGCGTAATGAC
TACGGTATGCCGGAGCAAGTCCAGTTCTGGTCGGTGGCCGATAACGTTCGCTTTGGCGGC
GCGCTGATGGCAGTAAAAATCGCCGAGAAACTGGTGCAGGAGTATCTGTACTAA
>truA
ATGTCCGACCAGCAACAACCGCCAGTTTATAAAATTGCGCTGGGCATTGAGTACGACGGC
AGTAAGTATTACGGCTGGCAACGGCAGAATGAAGTCCGCAGTGTGCAGGAGAAGCTGGAA
AAGGCGCTCTCCCAGGTGGCGAACGAACCCATTACCGTCTTCTGCGCCGGGCGTACTGAC
GCTGGTGTACACGGTACCGGGCAGGTAGTGCATTTCGAAACGACCGCGCAGCGCAAAGAC
GCGGCGTGGACCTTGGGCGTAAATGCGAATTTACCTGGTGACATCGCCGTGCGTTGGGTT
AAAGCTGTACCTGATGATTTTCATGCCCGATTTAGCGCCACGGCTCGCCGTTATCGCTAC
ATCATCTACAATCATCGGCTGCGCCCGGCGGTACTGAGTAAAGGGGTAACCCATTTTTAC
GAACCGCTGGACGCTGAACGGATGCATCGGGCTGCGCAATGCTTGCTGGGCGAGAATGAT
TTCACCTCGTTCCGTGCGGTGCAGTGCCAGTCCCGAACCCCGTGGCGCAACGTTATGCAT
ATTAATGTCACGCGTCACGGTCCTTATGTGGTGGTAGATATCAAAGCGAATGCCTTTGTA
CATCATATGGTCAGGAATATTGTCGGCAGCCTGATGGAAGTCGGTGCCCACAACCAGCCG
GAGAGCTGGATAGCAGAGTTGCTGGCGGCAAAGGACAGAACGCTGGCGGCAGCAACGGCA
AAAGCGGAAGGGCTGTATCTGGTCGCGGTGGATTACCCTGACCGGTATGATCTTCCAAAA
CCGCCAATGGGCCCGCTATTTCTGGCGGACTAA
>group_19133
ATGGACCTGATTTATTTCCTCATCGATTTTATCCTGCACATTGACGTGCATCTGGCAGAG
CTGGTCGCGGAGTACGGCGTCTGGGTTTATGCCATTCTGTTTTTGATTCTGTTCTGCGAA
ACGGGGCTGGTGGTAACGCCATTCCTGCCTGGTGATTCGCTGCTGTTTGTTGCTGGTGCA
TTGGCGTCGCTGGAAACTAACGATCTCAATGTCCATATGATGGTGGTGCTTATGTTGATT
GCCGCTATTGTCGGTGATGCAGTGAACTATACCATTGGACGGTTATTTGGTGACAAACTG
TTCAGTAACCCGGATTCGAAAATCTTTCGTCGCAGTTATCTTGATAAGACTCATCAGTTT
TACGAGAGACATGGCGGCAAAACGATTATTCTCGCCCGTTTTGTACCGATCGTCAGAACG
TTCGCCCCGTTTGTTGCGGGAATGGGCCACATGTCGTACCGTCATTTCGCCGCTTATAAC
GTGATCGGCGCACTGTTGTGGGTACTGATTTTTACCTACGCGGGTTATTTCTTCGGCACG
CTCCCCTTCATTCAGAGCAACCTTAAGCTGATGATTGTTGGCATTATTTTTGTTTCAATA
TTGCCTGGGGTTTTCGAATTTATTCGTCACAAACGCGCTGCGGCACGCGCCGCAAAATAA
>accD
ATGAGCTGGATTGAACGAATTAAAAGCAACATTACTCCCACCCGCAAGGCGAGCATTCCT
GAAGGGGTGTGGACTAAGTGTGATAGCTGCGGTCAGGTTTTATACCGCGCTGAGCTGGAA
CGTAATCTTGAGGTCTGTCCGAAGTGTGACCATCACATGCGTATGACAGCGCGTAATCGC
CTGCATAGCCTGTTAGATGAAGGAAGCCTTGTGGAGCTGGGTAGCGAGCTTGAGCCGAAA
GATGTGCTGAAGTTTCGTGACTCCAAGAAGTATAAAGACCGTCTGGCATCTGCGCAGAAA
GAAACTGGCGAAAAAGATGCGCTGGTGGTGATGAAAGGCACTCTGTATGGAATGCCGGTT
GTCGCTGCGGCATTCGAGTTCGCCTTTATGGGCGGTTCAATGGGGTCTGTTGTGGGTGCA
CGTTTCGTGCGTGCCGTTGAGCAGGCGCTGGAAGATAACTGCCCGCTGATCTGCTTCTCC
GCCTCTGGTGGCGCACGTATGCAGGAAGCACTGATGTCGCTGATGCAGATGGCGAAAACC
TCTGCGGCACTGGCAAAAATGCAGGAGCGCGGCTTGCCGTACATCTCCGTGCTGACCGAC
CCGACGATGGGCGGTGTTTCTGCAAGTTTCGCCATGCTGGGCGATCTCAACATCGCTGAA
CCGAAAGCGTTAATTGGCTTTGCCGGTCCGCGTGTTATCGAACAGACCGTTCGCGAAAAA
CTGCCGCCAGGATTCCAGCGCAGTGAATTCCTGATCGAGAAAGGCGCCATCGACATGATC
GTCCGTCGTCCGGAAATGCGCCTGAAACTGGCGAGCATTCTGGCGAAGTTGATGAATCTG
CCAGCGCCGAATCCTGAAGCGCCGCGTGAAGGCGTAGTGGTACCCCCGGTACCGGATCAG
GAACCTGAGGCCTGA
>folC
ATGATTATCAAACGCACTCCTCAAGCCGCGTCGCCTCTGGCTTCGTGGCTTTCTTATCTG
GAAAACCTGCACAGTAAAACTATCGATCTCGGCCTTGAGCGCGTGAGCCAGGTCGCGGCG
CGTCTTGGCGTCCTGAAACCAGCGCCATTTGCGTTTACCGTTGCGGGTACGAATGGCAAA
GGCACCACCTGCCGTACGCTGGAGTCGATTCTGATGGCGGCAGGGTACAAAGTGGGCGTC
TACAGTTCACCGCATCTGGTGCGTTATACCGAGCGCGTACGTGTGCAGGGGCAGGAATTG
CCGGAATCGGCCCACACCGCCTCTTTTGCGGAGATTGAATCGGCACGCGGTGATATTTCC
CTGACCTATTTCGAGTACGGTACGCTGTCGGCGTTGTGGCTGTTCAAACAGGTACAACTT
GACGTAGTGATTCTGGAAGTAGGGCTGGGCGGTCGTCTGGACGCAACCAATATTGTCGAT
GCCGATGTGGCTGTAGTAACCAGCATTGCGCTGGATCATACCGACTGGCTGGGACCAGAT
CGCGAAAGTATTGGTCGCGAGAAAGCAGGCATCTTTCGCAGCGCAAAACCGGCAATTGTC
GGTGAGCCGGAAATGCCTTCTACCATTGCTGATGTGGCGCAGGAAAAAGGTGCACTGTTA
CAACGTCGGGGCGTTGAGTGGAACTATTCCGTCACCGATCATGACTGGGCGTTTAGCGAT
GCTCACGGCACGCTGGAAAATCTGCCGTTGCCGCTTGTCCCGCAACCGAATGCCGCAACA
GCGCTGGCGGCACTGCGTGCCAGCGGGCTGGAAGTCAGTGAAAATGCCATTCGCGACGGG
ATTGCCAGCGCAATTTTGCCGGGACGTTTCCAGATTGTGAGCGAGTCGCCACGCGTTATT
TTTGATGTCGCGCATAATCCACATGCGGCGGAATATCTCACCGGGCGTATGAAAGCGCTA
CCGAAAAACGGGCGCGTGCTGGCGGTTATCGGTATGCTACATGATAAAGATATTGCCGGA
ACTCTGGCCTGGTTGAAAAGCGTGGTTGATGACTGGTATTGTGCGCCACTGGAAGGGCCG
CGCGGTGCCACGGCAGAACAACTGCTTGAGCATTTGGGTAACGGCAAATCATTTGATAGC
GTTGCGCAGGCATGGGATGCCGCAATGGCGGACGCTAAAGCGGAAGACACCGTGCTGGTG
TGTGGCTCTTTCCACACGGTCGCACATGTCATGGAAGTGATTGACGCGAGGAGAAGCGGT
GGCAAGTAA
>dedD
GTGGCAAGTAAGTTTCAGAATCGGTTAGTGGGCACGATCGTGCTGGTGGCGCTGGGGGTG
ATTGTACTTCCAGGGCTGCTGGACGGGCAGAAAAAACATTATCAGGATGAGTTCGCGGCT
ATCCCGCTGGTGCCGAAAGCGGGCGATCGCGATGAGCCTGATATGATGCCAGCCGCCACC
CAGGCGTTGCCGACGCAGCCGCCGGAAGGCGCAGCGGAAGAGGTGCGGGCAGGTGATGCC
GCAGCACCGTCGCTCGATCCGGCCACTATTGCAGCCAATAACACCGAGTTTGAACCGGAA
CCTGCACCGGTCGCCCCACCGAAGCCGAAACCGGTGGAGCCGCCTAAACCGAAGGTTGAA
GCACCACCTGCGCCGAAGCCAGAACCGAAGCCGGTCGTGGAAGAAAAAGCAGCGCCAACG
GGTAAAGCCTATGTTGTGCAACTGGGTGCGCTGAAAAATGCCGATAAAGTAAATGAGATT
GTCGGTAAGCTGCGCGGTGCCGGTTATCGGGTTTATACGTCGCCATCCACGCCAGTGCAG
GGTAAAATTACCCGTATTCTGGTTGGGCCGGATGCCTCGAAAGATAAGCTGAAAGGTTCG
CTGGGTGAGTTGAAGCAACTTTCTGGCTTAAGTGGCGTGGTAATGGGCTATACGCCGAAT
TAA
>cvpA
ATGGTCTGGATTGATTACGCCATAATCGCGGTGATTGCTTTTTCCTCTCTGGTTAGCCTG
ATCCGCGGCTTTGTTCGTGAAGCGTTATCGCTGGTGACATGGGGTTGTGCTTTCTTTGTT
GCCAGTCATTACTACACTTACCTGTCAGTCTGGTTTACGGGCTTTGAAGACGAACTGGTT
CGAAATGGGATTGCCATCGCGGTACTATTTATCGCTACCCTGATCGTTGGTGCTATCGTG
AACTTCGTGATAGGCCAGCTGGTGGAGAAAACGGGGTTGTCAGGCACCGATCGGGTGCTG
GGCGTCTGTTTCGGTGCGTTGCGCGGTGTGTTGATTGTTGCCGCCATTCTATTCTTTCTC
GACTCCTTTACCGGGGTGTCGAAAAGCGAAGACTGGAGCAAATCACAGCTGATCCCGCAG
TTCAGTTTTATCATCAGATGGTTTTTTGATTATCTGCAAAGCTCGTCAAGTTTCTTGCCC
AGAGCGTAA
>purF
ATGTGCGGTATTGTCGGTATCGCCGGTGTTATGCCGGTTAACCAGTCGATTTATGATGCC
TTAACGGTGCTTCAGCATCGCGGTCAGGATGCCGCCGGCATCATCACCATAGATGCCAAT
AACTGCTTCCGTTTGCGTAAAGCGAACGGGCTGGTGAGCGATGTATTTGAAGCTCGCCAT
ATGCAGCGTTTGCAGGGCAATATGGGCATTGGTCATGTGCGTTACCCTACGGCTGGCAGC
TCCAGCGCCTCTGAAGCGCAGCCGTTTTACGTTAACTCCCCGTATGGCATTACGCTTGCC
CACAACGGCAATCTGACCAACGCTCACGAGTTGCGTAAAAAACTGTTTGAAGAAAAACGC
CGCCACATCAACACCACTTCCGACTCGGAAATTCTGCTTAATATCTTCGCTAGCGAGCTG
GACAACTTCCGCCACTACCCGCTGGAAGCCGACAATATTTTCGCTGCCATTGCTGCCACA
AACCGCTTAATCCGCGGCGCATATGCCTGTGTGGCGATGATTATCGGCCACGGTATGGTT
GCTTTCCGCGATCCAAACGGGATTCGTCCGCTGGTACTGGGAAAACGTGATATTGACGAG
AACCGTACAGAATATATGGTCGCTTCCGAAAGCGTAGCGCTCGATACGCTGGGCTTTGAT
TTCCTGCGTGACGTCGCGCCGGGCGAAGCGATTTACATCACTGAAGAAGGGCAGTTGTTT
ACCCGTCAATGTGCTGACAATCCGGTCAGCAATCCGTGCCTGTTTGAGTATGTATACTTT
GCTCGCCCGGACTCGTTCATCGACAAAATTTCCGTTTACAGCGCGCGTGTGAATATGGGC
ACGAAACTGGGCGAGAAAATTGCCCGCGAATGGGAAGATCTGGATATCGACGTGGTGATC
CCGATCCCAGAAACCTCGTGTGATATCGCGCTGGAAATTGCTCGTATTCTGGGCAAACCG
TACCGCCAGGGCTTCGTTAAAAACCGCTATGTTGGCCGCACCTTTATCATGCCGGGCCAG
CAGCTGCGTCGTAAGTCCGTGCGCCGTAAACTGAATGCCAACCGCGCCGAGTTCCGCGAT
AAAAACGTCCTGCTGGTCGACGACTCCATCGTCCGTGGCACCACTTCTGAGCAGATTATC
GAGATGGCACGCGAAGCCGGAGCGAAGAAAGTGTACCTCGCTTCTGCGGCACCGGAAATT
CGCTTCCCGAACGTTTATGGTATTGATATGCCGAGCGCCACGGAACTGATCGCTCACGGT
CGCGAAGTTGATGAAATTCGCCAGATCATCGGTGCTGACGGGTTGATTTTCCAGGATCTG
AACGATCTGATCGACGCCGTTCGCGCTGAAAATCCGGATATCCAGCAGTTTGAATGCTCG
GTGTTCAACGGCGTCTACGTCACCAAAGATGTTGATCAGGGCTACCTCGATTTCCTCGAT
ACGTTACGTAATGATGACGCCAAAGCAGTGCAACGTCAGAACGAAGTGGAAAATCTCGAA
ATGCATAACGAAGGATGA
>ubiX
ATGAAACGACTCATTGTAGGCATCAGCGGTGCCAGCGGCGCGATTTATGGCGTGCGCTTA
TTACAGGTTCTGCGCGATGTCACAGATATCGAAACGCATCTGGTGATGAGCCAGGCGGCG
CGCCAGACCTTATCCCTCGAAACGGATTTTTCCCTGCGCGAAGTGCAGGCATTAGCTGAT
GTCACGCACGATGCGCGCGATATTTCCGCCAGCATCTCTTCCGGTTCTTTCCAGACGCTG
GGGATGGTGATTTTACCCTGTTCAATCAAAACCCTTTCCGGCATTGTCCATAGCTATACT
GATGGCTTACTGACCCGTGCGGCAGATGTGGTGCTGAAAGAGCGTCGCCCGTTGGTGCTC
TGCGTGCGTGAAACACCATTGCACTTAGGCCATCTGCGTTTAATGACTCAGGCGGCAGAA
ATCGGTGCGGTGATTATGCCTCCCGTTCCGGCGTTTTATCATCGCCCGCAATCCCTTGAT
GATGTGATAAATCAGACGGTTAATCGTGTTCTTGACCAGTTTGCAATAACCCTTCCTGAA
GATCTCTTTGCCCGCTGGCAGGGCGCATAA
>argT
ATGAAGAAGTCGATTCTCGCTCTGTCTTTGTTAGTCGGTCTCTCCGCAGCGGCTTCCAGC
TATGCGGCGCTACCGGAGACGGTACGTATCGGAACCGATACCACCTATGCGCCGTTCTCG
TCGAAAGATGCTAAAGGTGATTTTGTTGGCTTTGATATCGATCTCGGTAACGAGATGTGC
AAACGGATGCAGGTGAAATGTACCTGGGTTGCCAGTGACTTTGACGCGCTGATCCCCTCA
CTGAAAGCGAAAAAAATCGACGCCATTATTTCGTCGCTTTCCATTACCGATAAACGTCAG
CAGGAGATTGCCTTCTCCGACAAGCTGTACGCCGCAGATTCTCGTTTGATTGCTGCCAAA
GGTTCACCGATTCAGCCAACGCTGGATTCACTGAAAGGTAAACATGTTGGTGTGCTGCAG
GGATCAACCCAGGAAGCTTACGCTAACGAGACCTGGCGTAGCAAAGGCGTGGATGTGGTG
GCCTATGCCAACCAGGATTTGGTCTATTCCGATCTGGCTGCAGGACGTCTGGATGCTGCG
TTACAAGATGAAGTTGCTGCCAGCGAAGGATTCCTCAAGCAACCTGCTGGTAAAGATTTC
GCCTTTGCTGGCTCATCAGTAAAAGACAAAAAATACTTCGGTGATGGCACCGGTGTAGGG
CTACGTAAAGATGATGCTGAACTGACGGCTGCCTTCAATAAGGCGCTTGGCGAGCTGCGT
CAGGACGGCACCTACGACAAGATGGCGAAAAAGTATTTCGACTTTAATGTCTACGGTGAC
TGA
>hisJ
ATGAAAAAACTGGTGCTATCGCTCTCTCTGGTTCTGGCCTTCTCCAGCGCAACTGCGGCG
TTTGCTGCGATTCCGCAAAACATCCGCATCGGTACCGACCCGACCTATGCGCCATTTGAA
TCAAAAAATTCACAAGGCGAACTGGTTGGCTTCGATATCGATCTGGCAAAGGAATTATGC
AAACGCATCAATACGCAATGTACGTTTGTCGAAAATCCGCTGGATGCGTTAATCCCGTCC
TTAAAAGCGAAGAAGATTGACGCCATCATGTCATCGCTTTCCATTACGGAAAAACGTCAG
CAAGAAATAGCCTTCACCGACAAACTGTACGCTGCCGATTCTCGTTTGGTGGTGGCGAAA
AATTCCGACATTCAGCCGACAGTCGAGTCGCTGAAAGGCAAACGGGTAGGCGTATTGCAG
GGCACCACCCAGGAGACGTTCGGTAATGAACATTGGGCACCAAAAGGCATTGAAATCGTC
TCGTATCAGGGGCAGGACAACATTTATTCTGACCTGACTGCCGGACGTATTGATGCCGCG
TTCCAGGATGAGGTCGCTGCCAGCGAAGGTTTCCTCAAACAACCTGTCGGTAAAGATTAC
AAATTCGGTGGCCCGTCTGTTAAAGATGAAAAACTGTTTGGCGTAGGGACCGGCATGGGC
CTGCGTAAAGAAGATAACGAACTGCGCGAGGCACTGAACAAAGCCTTTGCCGAAATGCGC
GCTGACGGTACTTACGAGAAATTAGCGAAAAAGTACTTCGATTTTGATGTTTATGGCGGT
TAA
>hisQ
ATGTTGTATGGGTTTTCAGGTGTTATTTTACAGGGTGCGCTCGTCACGCTGGAGCTGGCT
ATCAGTTCTGTAGTGCTCGCTGTAATCATCGGTTTAATTGGCGCTGGCGGTAAGCTCTCG
CAAAATCGGCTTTCGGGGCTGATTTTCGAAGGGTACACCACGCTGATTCGAGGCGTGCCG
GACTTGGTGTTGATGCTGCTGATTTTCTACGGTTTGCAGATTGCACTAAACACGGTGACG
GAGGCGATGGGCGTCGGGCAGATTGATATCGATCCGATGGTCGCTGGTATTATTACTCTC
GGTTTTATCTACGGTGCTTATTTTACCGAAACGTTCCGTGGCGCGTTTATGGCAGTGCCG
AAAGGGCATATAGAGGCGGCGACGGCGTTCGGTTTTACTCGTGGGCAAGTGTTTCGGCGG
ATCATGTTTCCGGCGATGATGCGTTACGCCCTGCCAGGCATTGGCAACAACTGGCAGGTG
ATCCTCAAATCTACCGCACTGGTTTCGTTACTCGGCCTGGAAGATGTGGTCAAAGCCACC
CAACTGGCAGGCAAAAGTACCTGGGAACCGTTCTATTTCGCCATCGTCTGTGGCGTGATT
TACCTGGTTTTCACCACTGTTTCCAATGGTGTGCTGCTGTTCCTTGAGCGCCGCTACTCC
GTGGGTGTGAAGAGGGCTGACCTGTGA
>hisM
GTGATCGAAATCTTACATGAATACTGGAAACCGCTGCTGTGGACCGACGGTTATCGCTTT
ACTGGTGTGGCGATCACTCTGTGGCTGCTTATTTTGTCGGTAGTGATAGGCGGAGTCCTG
GCGCTGTTTCTGGCGATTGGTCGTGTCTCCAGTAATAAATACATCCAGTTTCCAATCTGG
TTATTTACCTATATTTTTCGTGGTACGCCGCTGTATGTTCAGTTGCTGGTGTTCTATTCC
GGCATGTACACGCTTGAGATTGTTAAGGGAACCGAATTCCTTAACGCTTTCTTCCGCAGT
GGCCTGAACTGTACCGTGCTGGCGCTGACGCTTAACACCTGCGCTTACACTACCGAGATT
TTTGCTGGGGCAATCCGTTCGGTTCCGCATGGGGAAATTGAAGCCGCCAGAGCCTATGGC
TTCTCGACTTTTAAAATGTATCGTTGCATTATTTTGCCTTCTGCGCTGCGTATTGCGTTA
CCGGCATACAGCAACGAAGTGATCCTGATGCTGCACTCTACTGCGCTGGCGTTTACGGCC
ACTGTGCCGGATCTGCTGAAAATAGCCCGCGATATTAACGCCGCCACGTATCAACCTTTT
ACCGCCTTCGGCATTGCCGCGGTGCTCTATTTAATCATCTCTTATGTCCTGATCAGCCTC
TTTCGCAGAGCGGAAAAACGCTGGTTGCAGCATGTGAAACCTTCTTCAACGCACTGA
>hisP
ATGTCCGAGAATAAATTAAACGTTATCGATTTGCACAAACGCTACGGCGAACATGAAGTG
CTGAAAGGGGTCTCACTGCAAGCGAATGCCGGAGATGTAATAAGCATCATCGGATCGTCG
GGATCGGGGAAAAGTACCTTTCTGCGCTGCATTAACTTCCTCGAAAAACCGAGTGAAGGG
TCGATCGTGGTCAATGGCCAGACGATCAATCTGGTGCGCGACAAAGACGGTCAACTCAAA
GTCGCCGATAAAAATCAACTGCGCTTACTGCGCACACGCCTGACGATGGTATTCCAGCAC
TTCAATCTCTGGAGCCATATGACGGTGCTGGAAAACGTCATGGAAGCGCCGATTCAGGTG
TTGGGCCTGAGCAAGCAGGAAGCGCGCGAGCGGGCGGTGAAGTATCTGGCAAAAGTCGGG
ATAGACGAACGTGCGCAGGGGAAATATCCGGTGCATCTTTCCGGCGGTCAGCAACAGCGT
GTTTCTATCGCGCGGGCGCTGGCGATGGAACCGGAAGTTTTACTGTTTGATGAACCTACC
TCGGCGCTCGATCCTGAACTGGTAGGCGAAGTGTTACGTATTATGCAGCAACTGGCAGAA
GAGGGGAAAACCATGGTGGTAGTGACTCACGAAATGGGCTTTGCTCGCCATGTTTCTACT
CACGTCATTTTCCTCCATCAGGGGAAAATAGAAGAAGAGGGCGCGCCGGAGCAGTTATTT
GGCAACCCGCAAAGCCCTCGTCTGCAACAGTTCCTTAAGGGATCGCTGAAATAA
>yfcI
ATGACAATATCGACAACTTCCACGCCGCATGATGCGGTATTTAAATCTTTTTTACGCCAT
CCAGACACCGCGCGGGATTTTATTGATATTCATCTTCCCGCGCCGCTGCGCAAACTGTGT
GATTTAACGACGCTTAAACTGGAACCAAACAGTTTTATTGATGACGACCTGCGGCAATAT
TATTCCGACCTCTTGTGGTCTGTGAAAACGCAGGAGGGAGTGGGTTATATTTATGTAGTG
ATAGAGCACCAAAGTAAGCCGGAAGAATTAATGGCTTTTCGCATGATGCGTTATTCCATT
GCGGCAATGCAAAACCATCTTGATGCGGGCTATAAAGAGCTTCCATTGGTGATCCCGATG
CTGTTTTATCATGGTTGCAGAAGTCCTTATCCTTATTCACTCTGCTGGCTTGATGAATTT
GCTGAGCCTGCGATTGCCCGTAAAATATATTCATCGGCTTTTCCGTTGGTGGATATTACC
GTGGTGCCGGATGACGAGATTATGCAACACCGCAAAATGGCGCTGTTGGAGTTAATTCAG
AAACATATTCGTCAGCGCGATCTGTTGGGATTAGTCGACCAAATTGTTTCGCTGCTAGTT
ACAGGGAACACTAATGACAGACAGCTAAAAGCCCTGTTTAATTATGTATTACAAACGGGA
GATGCCCAGCGTTTCCGTGCATTTATTGGTGAGATAGCAGAACGCGCACCACAAGAAAAG
GAGAAACTGATGACCATTGCTGACAGATTACGTGAAGAAGGGCGGAATGATGGATTAATT
CTGGGCAAACGCGAAGAAGCCCTGCGTATTGCTCAGGAGATGCTGGATAGAGGTTTAGAC
AGAGAGTTAGTTATGATGGTGACCCGACTATCGCCAGACGATCTTATAGCGCAAAGCCAC
TAA
>yfcH
ATGAACATAGTGATCACCGGAGGGACGGGATTAATTGGTCGCCATTTGATTCCGCGTTTG
CTGGAGCTGGGCCATCAAATCACGGTAGTGACGCGTAACCCACAGAAAGCCAGTTCCGTT
CTCGGCCCTCGGGTGACGCTATGGCAAGGGCTAGCCGATCAAAGCAACCTCAACGGCGTT
GATGCGGTAATCAACCTGGCCGGAGAACCGATTGCTGATAAACGCTGGACTCACGAGCAA
AAAGAGCGTCTCTGCCAAAGCCGCTGGAATATCACGCAAAAACTGGTCGATTTGATTAAT
GCCAGCGACACGCCGCCGTCGGTACTCATTTCCGGCTCGGCAACGGGCTATTATGGCGAC
TTAGGTGAAGTGGTGGTTACCGAAGAGGAACCGCCGCATAACGAATTTACTCATAAACTC
TGCGCCCGCTGGGAAGAGATTGCCTGCCGGGCGCAAAGTGACAAAACGCGAGTGTGCCTG
CTGCGAACCGGCGTGGTACTGGCACCGGACGGCGGTATTCTCGGTAAAATGCTGCCACCG
TTTCGTCTTGGCCTGGGCGGGCCGATTGGTTCCGGTCGGCAGTATCTTGCCTGGATTCAT
ATCGATGATATGGTCAACGGCATTCTCTGGCTGCTGGATAACGAGCTGCGCGGGCCATTT
AATATGGTTTCGCCCTACCCGATACGCAATGAACAATTTGCCCATGCGCTCGGTCATGCG
CTGCATCGCCCGGCTATTTTGCGCGTCCCCGCAACCGCCATTCGGCTGTTAATGGGCGAA
TCTTCAGTACTGGTATTAGGTGGACAACGCGCGCTGCCTAAACGGCTGGAAGAAGCGGGT
TTTGCGTTTCGTTGGTACGATTTAGAAGAGGCGCTGGCGGATGTCGTTCGCTGA
>folX
ATGGCACAACCTGCCGCTATTATTCGTATAAAGAACCTTCGTTTGCGTACGTTTATCGGA
ATTAAGGAAGAAGAAATTAACAACCGTCAGGATATTGTTATCAATGTGACGATCCACTAC
CCCGCCGATAAAGCGCGCACTAGCGAAGATATCAACGATGCGCTGAATTATCGCACCGTA
ACGAAAAACATTATTCAGCATGTAGAGAATAACCGTTTCTCTTTGCTGGAAAAATTAACT
CAGGATGTGCTCGATATCGCACGTGAACATCACTGGGTGACGTATGCTGAAGTGGAGATC
GATAAACTGCACGCGCTGCGCTACGCCGATTCGGTATCCATGACCTTAAGCTGGCAGCGT
TAA
>yfcG
ATGATCGATCTCTATTTCGCCCCGACACCCAATGGTCACAAAATTACGCTGTTTCTCGAA
GAAGCAGAGCTTGATTATCGCTTGATTAAGGTAGACCTGGGGAAAGGCGGTCAGTTTCGT
CCGGAATTTTTGCGCATTTCGCCCAACAACAAAATTCCGGCAATTGTTGATCATTCTCCT
GCCGATGGCGGCGAACCGTTAAGCCTCTTTGAGTCTGGTGCCATTTTGTTGTATCTGGCT
GAGAAAACAGGACTCTTTTTGAGTCATGAAACGCGTGAGCGCGCCGCCACATTACAGTGG
TTATTCTGGCAGGTAGGCGGACTGGGGCCGATGCTTGGGCAAAATCATCATTTTAATCAC
GCAGCCCCCCAAACCATTCCTTACGCTATTGAACGTTATCAGGTTGAAACTCAGCGTCTT
TACCATGTACTGAACAAGCGGCTGGAAAACTCGCCCTGGCTGGGAGGCGAGAACTACAGC
ATTGCGGATATTGCCTGCTGGCCGTGGGTTAATGCCTGGACTCGCCAGCGAATTGACCTC
GCAATGTATCCGGCAGTCAAGAACTGGCATGAGCGGATCCGTTCGCGCCCTGCCACCGGG
CAGGCACTGCTAAAAGCACAACTCGGTGATGAGCGTTCGGATAGTTAA
>yfcF
ATGAGTAAACCCGCTATCACGCTTTGGTCAGATGCCCACTTTTTCTCCCCTTATGTGTTA
TCCGCCTGGGTGGCGTTGCAGGAAAAAGGCCTGTCGTTTCATATCAAGACCATCGACCTC
GACAGCGGTGAACATTTGCAGCCGACGTGGCAAGGTTACGGTCAGACACGCCGTGTGCCG
TTATTACAAATCGATGATTTTGAGTTGAGTGAATCTTCTGCCATTGCGGAGTATCTGGAA
GATCGATTTGCGCCACCGACCTGGGAACGTATTTATCCGCTTGATTTAGAAAATCGTGCG
CGTGCACGACAGATTCAGGCCTGGCTGCGCAGCGATCTGATGCCCATCCGCGAAGAGCGT
CCGACGGATGTTGTCTTTGCGGGGGCGAAAAAAGCGCCACTAACGGCCGAGGGAAAAGCC
AGTGCAGAGAAACTGTTCGCGATGGCAGAACATTTGTTAGCACTGGGTCAGCCGAATTTA
TTTGGTGAATGGTGCATTGCTGATACTGATCTGGCGCTAATGATTAACCGCCTGGTACTA
CATGGCGATGAGGTGCCAGAACGCCTGGTGGATTATGCGACATTCCAGTGGCAGCGAGCG
TCTGTCCAGCGTTTTATTGCACTTTCGGCGAAGCAATCTGGCTGA
>yfcE
ATGAAACTGATGTTTGCATCGGACATTCATGGGTCGTTACCGGCGACGGAACGTGTTCTG
GAGTTGTTTGCCCAAAGCGGTGCCCAGTGGCTGGTGATCCTTGGCGACGTGTTGAATCAC
GGCCCGCGTAATGCTTTACCGGAGGGTTACGCGCCAGCCAAAGTCGCTGAACGGCTTAAT
GAAGTGGCACATAAGGTTATCGCTGTGCGCGGCAACTGCGACAGCGAAGTGGATCAAATG
CTGCTGCATTTCCCGATAACCGCGCCGTGGCAACAGGTATTACTGGAAAAACAACGTCTG
TTTTTGACGCATGGTCATCTTTTTGGCCCGGAAAATCTACCTGCTTTAAACCAGAACGAT
GTGCTGGTGTACGGTCATACCCATCTGCCAGTGGCAGAACAGCGGGGGGAGATTTTCCAC
TTCAACCCCGGCTCGGTGAGTATTCCGAAAGGCGGTAATCCGGCGAGTTATGGCATGCTG
GATAATGACGTACTTAGTGTAATCGCACTCAATGATCAAAGTATCATTGCGCAGGTCGCG
ATTAATCCGTAA
>yfcD
ATGGAACAGCGTCGTTTGGCAAGTACTGAATGGGTGGATATTGTCAATGAAGAGAACGAA
GTCATTGCACAAGCCAGCCGGGAACAAATGCGGGCACAGTGTCTGCGTCATCGTGCAACT
TACATCGTCGTGCATGATGGCATGGGCAAAATTCTGGTCCAGCGTCGTACCGAGACAAAA
GACTTTTTACCCGGCATGTTAGATGCGACCGCAGGCGGTGTGGTCCAGGCCGATGAGCAA
CTGCTGGAATCCGCGCGTCGCGAAGCGGAAGAAGAGTTGGGCATTGCCGGTGTCCCCTTT
GCCGAGCACGGGCAGTTCTATTTCGAAGATAAAAATTGCCGTGTCTGGGGCGCGTTGTTC
AGCTGCGTCTCTCACGGTCCCTTCGCCCTACAGGAAGATGAAGTCAGTGAAGTTTGCTGG
CTGACGCCGGAAGAAATCACCGCACGCTGCGATGAGTTCACTCCAGACTCGCTGAAAGCG
CTGGCGTTGTGGATGAAGCGCAATGCCAAAAATGAAGCCGTAGAGACTGAAACGGCAGAA
TGA
>group_15740
ATGCCCGATACGTTGGTGATTATCTTTTTTGTTGCTATTTTAACCAGCCTTGCCACCTGG
GTAGTTCCGGTGGGGATGTTTGACAGTCAGGAAGTGCAGTATCAGGTTGATGGTCAAACA
AAAACACGCAAAGTCGTAGATCCACACTCATTTCGCATTCTGACTAACGAAGCAGGCGAA
CCTGAGTATCACCGCGTACAGCTGTTCACGACGGGCGATGAACGCCCGGGCCTGATGAAC
TTCCCGTTTGAAGGATTAACCTCAGGATCGAAATACGGGACAGCCGTTGGCATCATCATG
TTTATGCTGGTGATTGGCGGCGCGTTTGGCATTGTGATGCGTACAGGAACCATTGATAAC
GGTATCCTGGCGCTTATTCGCCATACCCGCGGGAATGAAATTCTCTTTATTCCTGCGCTG
TTTATTCTGTTTTCACTTGGCGGCGCGGTATTTGGTATGGGAGAAGAGGCCGTCGCCTTT
GCCATTATCATCGCACCGCTAATGGTCCGGCTGGGCTATGACAGTATTACCACCGTCCTG
GTGACCTATATTGCCACGCAAATCGGTTTTGCCAGTTCGTGGATGAACCCGTTTTGTGTG
GTCGTTGCTCAGGGGATTGCCGGCGTTCCGGTGCTTTCTGGCTCCGGGTTGCGCATCGTG
GTGTGGGTTATCGCCACTATGATTGGCCTGATCTTTACCATGGTGTACGCCTCACGAGTG
AAAAAGAATCCTCTTCTGTCACGCGTGCATGAGTCCGACCGCTTCTTTCGTGAAAAGCAG
GCGGATGTTGAACAACGTCCGTTTACCTTTGGTGACTGGCTGGTATTGATTGTCCTGACC
GCCGTAATGGTCTGGGTGATTTGGGGCGTGATCGTTAATGCCTGGTTTATTCCAGAAATT
GCCAGCCAGTTCTTCACCATGGGTCTGGTGATTGGCATCATCGGCGTTGTTTTCCGCCTT
AACGGCATGACGGTTAATACCATGGCTTCATCCTTTACCGAAGGGGCGCGAATGATGATC
GCCCCTGCCCTGCTGGTGGGTTTCGCCAAAGGGATTTTGCTGCTGGTCGGTAATGGTGAA
GCGGGTGATGCCAGCGTGTTAAATACCATCCTCAACAGCATTGCCAATGCCATTAGCGGT
CTGGACAACGCGGTCGCGGCCTGGTTTATGTTGCTCTTCCAGGCGGTATTTAATTTCTTC
GTGACGTCCGGTTCTGGTCAGGCGGCGTTAACCATGCCGTTACTGGCACCGCTTGGCGAT
CTGGTCGGTGTTAACCGTCAGGTTACCGTGCTGGCATTCCAGTTTGGTGATGGCTTCAGT
CACATCATTTACCCAACCTCAGCTTCGTTAATGGCAACTCTCGGTGTGTGCAGGGTGGAC
TTCCGTAACTGGCTGAAGGTGGGCGCGACCCTACTTGGACTGCTGTTTATTATGTCCAGC
GTCGTAGTGATCGGCGCTCAGTTGATGGGCTACCACTAA
>pta
GTGTCCCGTATTATTATGCTGATCCCTACCGGAACCAGCGTCGGTCTGACCAGCGTCAGC
CTTGGCGTGATCCGTGCAATGGAACGCAAAGGCGTTCGTCTGAGCGTTTTCAAACCTATC
GCTCAGCCGCGTACCGGTGGCGATGCGCCCGATCAGACTACGACTATCGTGCGTGCGAAC
TCTTCCACCACGACGGCCGCTGAACCGCTGAAAATGAGCTACGTTGAAGGTCTGCTTTCC
AGCAATCAGAAAGATGTGCTGATGGAAGAGATCGTCGCAAACTACCACGCTAACACCAAA
GACGCTGAAGTCGTTCTGGTTGAAGGTCTGGTCCCGACACGTAAGCACCAGTTTGCCCAG
TCTCTGAACTACGAAATCGCTAAAACGCTGAATGCGGAAATCGTCTTCGTTATGTCTCAG
GGCACTGACACCCCGGAACAGCTGAAAGAGCGTATCGAACTGACCCGCAACAGCTTCGGC
GGTGCCAAAAACACCAACATCACCGGCGTTATCGTTAACAAACTGAACGCACCGGTTGAT
GAACAGGGTCGTACTCGCCCGGATCTGTCCGAGATTTTCGACGACTCTTCCAAAGCTAAA
GTAAACAATGTTGATCCGGCGAAGCTGCAAGAATCCAGCCCGCTGCCGGTTCTCGGCGCT
GTGCCGTGGAGCTTTGACCTGATCGCGACTCGTGCGATCGATATGGCTCGCCACCTGAAT
GCGACCATCATCAACGAAGGCGACATCAATACTCGCCGCGTTAAATCCGTCACTTTCTGC
GCACGCAGCATTCCGCACATGCTGGAGCACTTCCGTGCCGGTTCTCTGCTGGTGACTTCC
GCAGACCGTCCTGACGTGCTGGTGGCCGCTTGCCTGGCAGCCATGAACGGCGTAGAAATC
GGTGCCCTGCTGCTGACTGGCGGCTACGAAATGGACGCGCGCATTTCTAAACTGTGCGAA
CGTGCTTTCGCTACCGGCCTGCCGGTATTTATGGTGAACACCAACACCTGGCAGACCTCT
CTGAGCCTGCAGAGCTTCAACCTGGAAGTTCCGGTTGACGATCACGAGCGTATCGAGAAA
GTTCAGGAATACGTTGCTAACTACATCAACGCTGACTGGATCGAATCTCTGACTGCCACT
TCTGAGCGCAGCCGTCGTCTGTCTCCGCCTGCGTTCCGTTATCAGCTGACTGAACTTGCG
CGCAAAGCGGGCAAACGTATCGTACTGCCGGAAGGTGACGAACCGCGTACCGTTAAAGCA
GCCGCTATCTGTGCTGAACGTGGTATCGCAACTTGCGTACTGCTGGGTAATCCGGCAGAG
ATCAACCGTGTTGCAGCGTCTCAGGGTGTAGAACTGGGTGCAGGGATTGAAATCGTTGAT
CCAGAAGTGGTTCGCGAAAGCTATGTTGGTCGTCTGGTCGAACTGCGTAAGAACAAAGGC
ATGACCGAAACCGTTGCCCGCGAACAGTTGGAAGACAACGTGGTGCTCGGTACGCTGATG
CTGGAACAGGATGAAGTTGATGGTCTGGTTTCCGGTGCTGTTCACACTACCGCAAACACC
ATCCGTCCGCCGCTGCAGCTGATCAAAACTGCACCGGGCAGCTCCCTGGTATCTTCCGTG
TTCTTCATGCTGCTGCCGGAACAGGTTTACGTTTACGGTGACTGTGCGATCAACCCGGAT
CCGACCGCTGAACAGCTGGCAGAAATCGCGATTCAGTCCGCTGATTCCGCTGCGGCCTTC
GGTATCGAACCGCGCGTTGCTATGCTCTCCTACTCCACCGGTACTTCTGGTGCAGGTAGC
GACGTAGAAAAAGTTCGCGAAGCAACTCGTCTGGCGCAGGAAAAACGTCCTGACCTGATG
ATCGACGGTCCGCTGCAGTACGACGCTGCGGTAATGGCTGACGTTGCGAAATCCAAAGCG
CCGAACTCTCCGGTTGCAGGTCGCGCTACCGTGTTCATCTTCCCGGATCTGAACACCGGT
AACACCACCTACAAAGCGGTACAGCGTTCTGCCGACCTGATCTCCATCGGGCCGATGCTG
CAGGGTATGCGCAAGCCGGTTAACGACCTGTCCCGTGGCGCACTGGTTGACGATATCGTC
TACACCATCGCGCTGACTGCGATTCAGTCTGCACAGCAGCAGTAA
>ackA
ATGTCGAGTAAGTTAGTACTGGTTCTGAACTGCGGTAGTTCTTCACTGAAATTTGCCATC
ATCGATGCAGTAAATGGTGAAGAGTACCTTTCTGGTTTAGCCGAATGTTTCCACCTGCCC
GAAGCACGTATCAAATGGAAAATGGACGGCAATAAACAGGAAGCGGCTTTAGGTGCAGGC
GCCGCTCACAGCGAAGCGCTCAACTTTATCGTTAATACTATTCTGGCACAAAAACCAGAA
CTGTCTGCGCAGCTGACTGCTATCGGTCACCGTATCGTACACGGCGGCGAAAAGTATACC
AGCTCCGTAGTGATCGATGAGTCTGTTATTCAGGGTATCAAAGATGCAGCTTCTTTTGCA
CCGCTGCACAACCCGGCTCACCTGATCGGTATCGAAGAAGCTCTGAAATCTTTCCCACAG
CTGAAAGACAAAAACGTTGCTGTATTTGACACCGCGTTCCACCAGACTATGCCGGAAGAG
TCTTACCTCTACGCCCTGCCGTACAACCTGTACAAAGAGCACGGCATCCGTCGTTACGGC
GCGCACGGCACCAGCCACTTCTATGTAACCCAGGAAGCGGCAAAAATGCTGAACAAACCG
GTAGAAGAACTGAACATCATCACCTGCCACCTGGGCAACGGTGGTTCCGTTTCTGCTATC
CGCAACGGTAAATGCGTTGACACCTCTATGGGCCTGACCCCGCTGGAAGGTCTGGTCATG
GGTACCCGTTCTGGTGATATCGATCCGGCGATCATCTTCCACCTGCACGACACCCTGGGC
ATGAGCGTTGACGCAATCAACAAACTGCTGACCAAAGAGTCTGGCCTGCTGGGTCTGACC
GAAGTGACCAGCGACTGCCGCTATGTTGAAGACAACTACGCGACGAAAGAAGACGCGAAG
CGCGCAATGGACGTTTACTGCCACCGCCTGGCGAAATACATCGGTGCCTACACTGCGCTG
ATGGATGGTCGTCTGGACGCTGTTGTATTCACTGGTGGTATCGGTGAAAATGCCGCGATG
GTTCGTGAACTGTCTCTGGGCAAACTGGGCGTGCTGGGCTTTGAAGTTGATCATGAACGC
AACCTGGCTGCACGTTTCGGCAAATCTGGTTTCATCAACAAAGAAGGTACCCGTCCTGCG
GTGGTTATCCCAACCAACGAAGAACTGGTTATCGCGCAAGACGCGAGCCGCCTGACTGCC
TGA
>yfbV
ATGTCAACGCCGGATAATCGTTCTGTTAATTTTTTTAGCTTGTTTCGCCGGGGACAGCAT
TACTCAAAGACGTGGCCGCTGGAAAAACGCCTTGCCCCGGTCTTTGTCGAAAATCGCGTT
ATCAAGATGACGCGTTATGCGATCCGTTTTATGCCGCCGATCGCCGTATTTACTCTCTGC
TGGCAGATTGCCCTGGGCGGTCAGCTTGGGCCGGCAGTTGCCACTGCGCTGTTCGCCTTA
AGTTTACCCATGCAGGGATTGTGGTGGCTGGGCAAGCGTTCTGTAACGCCATTACCCCCT
GCAATCCTTAACTGGTTTTATGAAGTTCGCGGTAAATTGCAGGAGTCTGGACAGGTGTTG
GCACCCGTTGAAGGCAAGCCTGATTACCAGGCATTAGCTGACACGCTTAAGCGCGCCTTC
AAACAACTGGATAAAACTTTCCTTGATGATTTGTAA
>yfbU
ATGGAAATGACCAACGCGCAACGTCTTATTTTGTCTAATCAGTACAAGATGATGACTATG
CTCGATCCGGCAAATGCTGAACGTTACCGTCGCCTGCAAACAATTATTGAGCGTGGTTAC
GGATTACAGATGCGTGAATTGGATCGCGAGTTTGGCGAGCTGAAAGAAGAAACCTGCCGC
ACTATCATCGACATTATGGAGATGTATCATGCGTTGCATGTTTCCTGGTCTAATTTGCAG
GACCAGCAATCCATCGATGAACGTCGTGTCACCTTCCTCGGCTTTGACGCCGCCACTGAA
GCACGTTACCTCGGTTATGTCCGCTTTATGGTTAATGTGGAAGGGCGCTATACCCATTTT
GACGCCGGAACTCACGGTTTTAACGCCCAGACGCCAATGTGGGAAAAATATCAGCGCATG
CTTAATGTGTGGCATGCCTGCCCGCGTCAGTACCATTTGAGCGCCAACGAAATTAATCAA
ATTATCAACGCCTGA
>group_13251
GTGCGGTGCAAAGGTTTTCTGTTTGATCTTGATGGAACGCTGGTGGATTCCCTGCCTGCG
GTAGAACGGGCGTGGAGCAACTGGGCCAGACGTCATGGGTTAGCACCGGAAGAGGTGCTG
GCTTTCATTCACGGTAAACAGGCGATCACCTCTTTGCGCCATTTTATGGCGGGCAAATCC
GAGGCTGATATTGCCGCCGAGTTTACGCGTCTGGAGCACATCGAGGCCACGGAAACCGAA
GGTATTACCGCGCTTCCGGGGGCAATCGCCTTACTCAATCATTTGAATAAAGCAGGTATT
CCGTGGGCCATTGTGACTTCTGGCTCCATGCCGGTAGCGCGAGCGCGCCATAAAATAGCT
GGGCTTCCCGCACCAGAGGTGTTTGTAACCGCTGAGCGAGTGAAGCGCGGAAAACCAGAA
CCTGATGCGTATCTGTTAGGTGCGCAGCTGCTGGGGCTTGCGCCGCAGGAGTGTGTGGTG
GTGGAAGATGCTCCCGCTGGCGTGCTTTCTGGCCTGGCGGCGGGTTGCCATGTCATTGCG
GTTAACGCTCCGGCAGATACCCCGCGCCTGAATGAGGTCGATTTGGTCCTCCACAGTCTG
GAGCAAATTACTGTGACCAAACAGCCAAATGGCGATGTTATTATTCAGTGA
>sdcS
GTGAACGGTGAATTGATTTGGGTTCTTTCATTACTGGCCGTTGCCATCGTCTTGTTTGCG
ACGGGCAGAGTGCGTATGGATGCGGTCGCTTTGTTTGTTATTGTCGCGTTTGCATTAAGC
GGAACGCTGACGGTCCCCGAAGTATTTTCCGGCTTTTCTGATCCTAACGTTGTCCTGATT
GCCGCCTTGTTTATTATTGGCGATGGTTTGGTCCGTACCGGTGTTGCCACCGTAATGGGA
ACATGGCTGGTCAAAGTGGCGGGCAACAGTGAAATCAAAATGTTGGTTTTGTTGATGCTG
ACCGTCGCGGGGCTTGGCGCGTTTATGAGTTCAACCGGCGTTGTCGCTATCTTTATTCCC
GTGGTGTTAAGCGTTGCCATGCGTATGCAAACTTCGCCGTCACGTCTGATGATGCCGTTA
AGTTTTGCCGGGCTGATTAGCGGCATGATGACGCTGGTGGCGACGCCGCCGAACCTGGTA
GTCAACAGTGAATTGCTGCGTGAAGGCTATCACGGCTTCAGTTTCTTTAGCGTAACACCT
ATTGGCCTGGTCGTGCTGGTGCTGGGTATTTTGTATATGTTAGTGATGCGTTTCATGCTG
AAAGGGGATACCCAGACCCCGCAGCGCGAAGGCTGGACGCGTCGAACCTTTCGCGATCTT
ATCCGTGAATATCGACTGACCGGGCGTGCGCGACGTCTGGCTATTCGCCCCGGATCGCCA
ATGATAGGTCAACGGCTGGATGATCTCAAATTACGTGAGCGTTATGGCGCTAACGTCATC
GGTGTTGAACGCTGGCGGCGTTTTCGTCGCGTTATCGTGAACGTTAATGGGGTTTCTGAA
TTTCGCGCGCGTGACGTTTTGCTTATTGATATGTCTGCGGCTGATGTCGATCTCCGGCAA
TTTTGTAGTGAGCAATTGCTGGAGCCGATGGTACTGCGCGGCGAGTATTTTTCTGACCAG
GCCCTTGATGTGGGCATGGCAGAGATTTCATTAATTCCTGAGTCAGAACTGATTGGTAAA
TCGGTGCGCGAAATTGGTTTTCGTACCCGCTACGGACTGAATGTGGTGGGGCTAAAGCGC
AATGGCGTGGCGCTGGAAGGTTCGCTGGCGGATGAGCCTCTGCTGCTGGGCGATATCATC
CTGGTTGTGGGTAACTGGAAACTGATCGGTATGCTGGCCAAACAGGGCCGCGACTTCGTA
GCGCTGAACTTACCGGAAGAGGTGAGTGAAGCATCGCCCGCGCACAGCCAGGCACCCCAT
GCCATTTTCTGTCTGGTGCTAATGGTGGCGTTAATGCTGACAGATGAAATTCCTAATCCT
GTTGCCGCTATCATCGCCTGCCTGCTGATGGGGAAATTCCGCTGTATAGATGCTGAAAGC
GCCTATAAATCCATTCACTGGCCGAGCATTATTTTGATCGTTGGGATGATGCCGTTTGCT
GTGGCATTACAGAAAACGGGAGGTGTCGCGCTGGCGGTGAAAGGGCTGATGGACATTGGC
GGTGGTTACGGGCCACATATGATGCTGGGTTGTTTGTTTGTCTTGTCGGCGGTTATTGGG
CTATTTATCTCTAATACCGCGACGGCGGTGTTGATGGCTCCGATTGCGCTGGCTGCTGCC
AAAACGATGGGGGTGTCGCCTTATCCATTCGCGATGGTCGTGGCGATGGCAGCATCCGCC
GCCTTTATGACACCGGTTTCTTCACCTGTTAACACACTGGTTTTAGGTCCGGGAAATTAC
AGCTTCAGTGACTTTGTGAAGTTGGGGGTACCGTTCACCATTATCGTGATGGCGGTTTGT
GTGGTGATGATCCCGATGCTGTTTCCGTTTTGA
>yfbR
ATGAAACAGAGCCATTTTTTTGCCCATCTCTCCCGCCTGAAACTCATTAACCGCTGGCCG
CTCATGCGCAACGTGCGGACGGAAAATGTGTCCGAACACAGTTTGCAGGTAGCGATGGTC
GCCCATGCGCTGGCAGCTATCAAAAATCGGAAATTTGGCGGTAATGTCAACGCCGAACGT
ATCGCTTTACTGGCGATGTACCACGATGCCTCAGAAGTGCTCACCGGCGATCTCCCTACT
CCGGTGAAATACTTCAATTCGCAAATCGCTCAGGAGTACAAGGCTATTGAAAAAATCGCT
CAGCAAAAACTGGTCGATATGGTTCCGGAAGAGCTGCGGGATATCTTTGCGCCGTTAATT
GACGAGCATGCATATAGCGATGAAGAAAAATCGCTGGTGAAACAGGCAGATGCACTGTGT
GCATATCTGAAATGTCTGGAAGAACTCGCGGCCGGAAATAATGAATTCTTGCTGGCAAAA
ACGCGACTGGAAGCGACGCTTGAAGCGCGTCGCAGCCAGGAGATGGACTACTTCATGGAA
GTATTTGTTCCCAGCTTCCATCTTTCGCTCGATGAGATTAGCCAGGATTCACCGCTGTAA
>group_68811
ATGTCCCCCATTGAAAAATCCAGCAAATTAGAGAATGTCTGTTATGACATCCGTGGTCCG
GTGCTGAAAGAAGCAAAACGCCTGGAAGAAGAAGGTAACAAGGTACTGAAACTGAACATC
GGCAACCCAGCCCCGTTCGGTTTTGACGCGCCAGATGAAATCCTCGTTGACGTGATACGC
AACCTGCCTACCGCTCAAGGGTATTGCGATTCCAAAGGTCTTTACTCCGCGCGTAAAGCC
ATCATGCAGCACTACCAGGCTCGTGGCATGCGTGATGTTACCGTGGAAGATATTTACATC
GGCAATGGTGTATCGGAGCTTATCGTTCAGGCAATGCAGGCATTGCTGAACAGCGGGGAC
GAAATGTTGGTTCCTGCACCAGATTACCCACTATGGACCGCGGCGGTTTCGCTTTCCAGC
GGTAAAGCGGTGCATTATCTTTGCGATGAATCCTCTGACTGGTTCCCGGACCTCGATGAT
ATTCGCGCTAAAATTACGCCTCGTACGCGTGGGATCGTTATAATCAACCCAAATAACCCA
ACCGGCGCGGTATATTCCAAAGAGCTTTTAATGGAGATTGTGGAGATTGCACGTCAGCAT
AATCTCATTATCTTCGCCGATGAAATTTATGACAAAATTCTTTACGACGACGCTGAGCAT
CACTCAATTGCGCCGCTGGCACCTGACCTGCTGACCATTACCTTTAACGGACTGTCGAAA
ACGTACCGCGTTGCAGGCTTCCGTCAGGGGTGGATGGTGTTGAACGGGCCGAAAAAACAC
GCCAAAGGCTACATCGAAGGTCTGGAAATGCTGGCTTCAATGCGCCTGTGTGCTAACGTT
CCTGCGCAACACGCCATTCAGACCGCGCTGGGTGGTTATCAGAGCATCAGTGAATTTATT
ACCCCTGGCGGTCGTCTTTATGAGCAGCGTAACCGCGCGTGGGAACTGATCAACGATATT
CCGGGCGTTTCCTGCGTGAAACCTCGTGGTGCGCTGTATATGTTCCCGAAAATCGACGCC
AAACGCTTTAACATTCACGACGATCAGAAAATGGTGCTGGATTTCCTGTTGCAGGAAAAA
GTTCTGTTGGTGCAAGGGACGGCATTCAACTGGCCGTGGCCGGATCACTTCCGCATTGTC
ACGCTACCGCGTGTCGATGATATCGAGCTGTCTTTGAGCAAGTTCGCGCGTTTCCTTTCT
GGTTATCATCAGCTGTAA
>lrhA
ATGATAAGTGCAAATCGTCCGATAATTAACCTCGACCTCGATCTGCTGAGAACATTTGTT
GCTGTTGCCGATCTGAACACTTTTGCTGCCGCAGCTGCCGCTGTGTGTCGTACTCAGTCC
GCCGTAAGTCAGCAAATGCAGCGTCTGGAACAACTCGTTGGGAAAGAACTGTTCGCTCGT
CACGGTCGCAACAAACTGTTAACTGAACATGGCATTCAACTTCTTGGTTACGCCAGGAAA
ATCCTGCGTTTTAATGATGAGGCCTGCTCATCATTAATGTTCAGTAATCTTCAGGGCGTG
TTAACTATCGGTGCTTCAGATGAATCTGCCGATACGATCTTACCTTTCCTGTTAAATCGC
GTGAGTTCGGTTTATCCGAAATTAGCGCTGGATGTCCGCGTTAAACGTAATGCCTATATG
GCAGAAATGCTGGAATCCCAGGAAGTGGATTTGATGGTAACCACCCATCGTCCTTCAGCG
TTTAAGGCATTGAACCTGCGAACCTCGCCAACACACTGGTACTGCGCAGCGGAATACGTA
TTGCAAAAAGGCGAGCCGATCCCTCTTGTATTGCTGGATGATCCAAGTCCGTTTCGCGAT
ATGGTGCTGGCGACGCTTAATAAAGCAGATATTCCATGGCGACTGGCTTATGTCGCCTCG
ACGCTTCCGGCCGTTCGTGCGGCAGTGAAAGCCGGTCTTGGCGTGACGGCAAGGCCGGTT
GAGATGATGAGCCCGGACCTGCGTGTGCTGAGTGGAGTAGATGGCTTACCGCCGCTACCT
GATACCGAATATTTGCTGTGCTATGACCCGTCCAGTAATAATGAGCTGGCCCAGGTGATC
TATCAGGCGATGGAGAGCTACCATAATCCGTGGCAATACAGCCCAATGTCTGCTCCGGAA
GGGGATGATTCATTGTTGATTGAAAGGGATATCGAGTAA
>group_19304
ATGTTGTTGAATCGTGTCCGTTGTGAAGCAATGGAAAAAATACGGGTCTATTTTGACAGG
AATTTGTGTCGATTCCTCCCCCCAAAAGAGAGTATTTTCTTGATCTGTGACACGCTTTTG
TCATTCCATAACAAAAACGCAGCAACAAATTTACGTATTTTTTAA
>nuoA
ATGAGTATGTCAACATCCACTGAAGTCATCGCTCATCACTGGGCATTCGCTATCTTTCTT
ATCGTTGCCATTGGCCTGTGTTGCCTGATGCTGGTAGGCGGTTGGTTTTTAGGCGGTCGC
GCACGCGCGAGGTCGAAAAACGTGCCGTTTGAATCCGGTATCGACTCGGTCGGCTCCGCC
CGCTTACGCCTGTCCGCCAAGTTTTATCTGGTGGCCATGTTCTTCGTTATCTTCGACGTT
GAAGCGCTGTATCTGTTCGCATGGTCAACCTCTATCCGCGAAAGCGGCTGGGTAGGCTTT
GTGGAAGCTGCAATTTTTATTTTTGTGTTACTGGCAGGTCTGGTTTATCTGGTGCGTATT
GGCGCGCTGGACTGGACGCCCGCGCGTTCACGCCGCGAGCGTATGAACCCGGAAACGAAC
AGTATCGCTAATCGTCAACGCTAA
>nuoB
ATGGATTATACGCTCACCCGCATAGATCCCAACGGTGAGAACGACCGTTACCCCCTGCAA
AAGCAGGAGATCGTAACCGACCCTCTGGAGCAAGAAGTTAACAAAAACGTGTTTATGGGC
AAGCTCAATGACATGGTTAACTGGGGTCGTAAAAACTCAATTTGGCCGTATAACTTCGGT
CTTTCCTGCTGTTACGTTGAGATGGTGACTTCGTTTACCGCGGTGCATGACGTGGCGCGT
TTTGGCGCAGAAGTATTGCGTGCTTCGCCGCGTCAGGCTGACCTGATGGTGGTTGCAGGA
ACCTGCTTTACCAAAATGGCACCGGTTATTCAGCGTCTGTATGACCAGATGCTGGAACCA
AAATGGGTTATCTCAATGGGTGCCTGTGCCAACTCTGGTGGTATGTACGATATTTATTCC
GTTGTGCAGGGCGTCGATAAATTCATCCCGGTTGATGTGTATATCCCGGGCTGCCCGCCG
CGTCCTGAAGCGTACATGCAGGCACTGATGCTGTTGCAGGAATCTATCGGCAAAGAACGT
CGTCCGCTCTCCTGGGTGGTTGGCGATCAGGGCGTTTATCGCGCCAATATGCAATCAGAG
CGCGAACGCAAGCGCGGTGAACGCATTGCCGTAACCAACCTGCGTACACCTGACGAGATT
TAA
>nuoC
ATGGTGAACAATATGACCGACTTAACCGCGCAAGAACCCGCCTGGCAGACCCGCGATCAT
CTTGATGATCCGGTGATTGGCGAACTGCGCAACCGTTTTGGGCCGGATGCCTTTACTGTT
CAGGCGACTCGCACCGGGGTTCCCGTTGTGTGGATCAAGCGTGAACAATTACTGGAAGTT
GGCGATTTCTTAAAGAAACTGCCGAAACCTTACGTCATGCTGTTTGACTTACACGGCATG
GACGAACGTCTGCGCACACACCGCGAAGGGTTACCTGCCGCGGATTTTTCCGTTTTCTAC
CATCTGATTTCTATCGATCGTAACCGCGACATCATGCTGAAGGTGGCGCTGGCAGAAAAC
GACCTGCACGTACCGACCTTCACCAAACTGTTCCCGAACGCTAACTGGTATGAGCGTGAA
ACCTGGGATCTGTTTGGCATTACTTTCGACGGTCACCCGAACCTGCGCCGCATCATGATG
CCGCAAACCTGGAAAGGTCACCCGCTGCGTAAAGATTACCCGGCGCGCGCTACCGAATTC
TCGCCGTTTGAGCTGACCAAAGCCAAACAGGATCTGGAGATGGAAGCCCTGACCTTCAAA
CCGGAAGAGTGGGGGATGAAGCGCGGCACCGAAAACGAGGACTTCATGTTCCTCAACCTC
GGTCCGAACCACCCGTCGGCGCACGGGGCTTTCCGTATCGTTTTACAACTCGACGGCGAA
GAGATTGTCGACTGCGTACCAGACATCGGCTACCACCACCGTGGTGCGGAGAAAATGGGC
GAGCGCCAGTCCTGGCACAGCTACATTCCGTATACCGACCGTATTGAATACCTCGGCGGC
TGCGTTAACGAAATGCCTTACGTGCTGGCGGTAGAGAAACTGGCCGGGATCACCGTGCCG
GATCGCGTTAACGTCATTCGCGTTATGCTCTCCGAACTGTTCCGTATCAACAGCCACCTG
CTGTACATCTCGACCTTTATTCAGGACGTCGGCGCAATGACGCCCGTGTTCTTCGCCTTT
ACCGATCGTCAGAAAATTTACGATCTGGTGGAAGCGATCACGGGTTTCCGTATGCACCCG
GCGTGGTTCCGTATTGGCGGCGTAGCGCACGACCTGCCGCGCGGCTGGGATCGCCTGCTG
CGTGAGTTCCTCGACTGGATGCCGAAACGTCTGGCGTCTTACGAGAAAGCGGCGCTGCAA
AATACCATTCTGAAAGGTCGTTCCCAGGGCGTTGCCGCCTATGGCGCGAAAGAGGCGCTG
GAGTGGGGCACCACTGGCGCGGGCCTGCGTGCTACCGGGATCGACTTCGACGTGCGTAAG
GCGCGTCCTTATTCTGGCTATGAAAACTTCGACTTTGAAATCCCGGTTGGTGGTGGTGTT
TCTGACTGCTACACCCGCGTAATGCTGAAAGTGGAAGAGCTGCGCCAGAGTCTGCGCATT
CTTGAGCAGTGCCTCAACAACATGCCGGAAGGCCCGTTCAAAGCGGATCACCCGCTGACC
ACGCCGCCGCCGAAAGAGCGCACGCTGCAACATATCGAAACCCTGATCACCCACTTCCTG
CAAGTGTCGTGGGGGCCGGTGATGCCTGCCAATGAATCTTTCCAGATGATTGAGGCGACC
AAGGGGATCAACAGTTACTACCTGACCAGCGACGGTAGCACCATGAGTTATCGCACTCGT
ATCCGCACGCCGAGTTATGCGCATTTGCAGCAAATTCCGGCGGCGATCCGCGGTAGCCTG
GTGTCTGACCTGATTGTTTATCTGGGCAGTATCGATTTTGTTATGTCAGATGTGGACCGC
TAA
>nuoE
ATGCACGAGAATCAACAACCACAAACCGAGGCTTTTGAGCTGAGTGCGGCAGAGCGTGAA
GCGATTGAGCACGAGATGCACCACTACGAAGACCCGCGTGCGGCGTCCATTGAAGCGCTG
AAAATCGTTCAGAAGCAGCGTGGCTGGGTGCCGGATGGTGCGATCCACGCGATCGCCGAT
GTGCTGGGTATTCCGGCAAGCGACGTCGAAGGTGTGGCAACGTTCTACAGCCAGATCTTC
CGCCAGCCGGTTGGCCGCCATGTGATCCGTTATTGCGACAGCGTGGTCTGTCATATCAAC
GGTTACCAGGGTATTCAGGCGGCGCTCGAGAAAAAGCTAAACATCAAACCAGGGCAAACG
ACATTTGACGGTCGCTTTACGCTGCTGCCAACTTGCTGCCTGGGGAACTGTGATAAAGGG
CCAAACATGATGATCGATGAGGATACTCACGCGCATCTGACCCCGGAAGCGATCCCTGAA
CTGCTGGAGCGGTATAAATGA
>nuoF
ATGAAAAACATTATCCGTACTCCCGAAACGCATCCGCTGACCTGGCGTCTGCGCGATGAC
AAACAGCCAGTGTGGCTGGACGAATATCGCAGCAAAAACGGTTACGAAGGCGCGCGTAAG
GCGCTGACCGGGCTGTCTCCGGACGAAATCGTTAATCAGGTAAAAGACGCTGGTCTGAAA
GGGCGCGGTGGCGCGGGCTTTTCTACCGGCCTGAAATGGAGCCTGATGCCGAAAGACGAA
TCCATGAACATCCGTTACCTGCTGTGTAACGCCGATGAAATGGAGCCGGGCACCTATAAA
GACCGCCTGTTGATGGAGCAACTGCCGCACCTGCTGGTGGAAGGTATGCTCATCTCCGCG
TTTGCGCTGAAAGCTTACCGTGGCTACATCTTCCTGCGTGGCGAATATATCGAAGCGGCA
GTGAATCTACGCCGTGCCATTGCCGAAGCCACCGAAGCAGGTCTGCTTGGCAAAAATATT
ATGGGAACAGGTTTTGACTTCGAACTGTTCGTCCATACCGGGGCAGGGCGCTACATCTGC
GGCGAAGAAACAGCGTTAATCAACTCCCTGGAAGGACGTCGTGCTAACCCACGCTCGAAG
CCACCCTTCCCGGCGACCTCCGGCGCATGGGGTAAACCGACCTGTGTCAACAACGTCGAA
ACCCTGTGTAACGTTCCGGCGATCCTCGCTAACGGCGTGGAGTGGTATCAGAACATCTCG
AAAAGTAAAGATGCTGGCACCAAGCTGATGGGCTTCTCCGGTCGGGTGAAAAATCCGGGC
CTGTGGGAACTGCCGTTCGGTACTACCGCGCGTGAAATCCTTGAAGATTACGCCGGTGGT
ATGCGTGACGGTCTGAAATTCAAAGCCTGGCAGCCAGGCGGCGCGGGGACTGATTTCCTG
ACTGAAGCGCACCTTGACCTGCCGATGGAATTCGAAAGTATCGGTAAAGCGGGAAGCCGT
CTGGGTACGGCGCTGGCGATGGCGGTTGACCATGAGATCAACATGGTGTCGCTGGTGCGT
AATCTGGAAGAGTTTTTCGCCCGTGAGTCCTGCGGCTGGTGTACGCCGTGCCGCGACGGT
CTGCCGTGGAGCGTGAAAATTCTGCGTGCGCTGGAGCGTGGTGAAGGTCAGCCGGGCGAT
ATCGAAACACTTGAGCAACTGTGTCGATTCTTAGGCCCGGGTAAAACTTTCTGTGCCCAC
GCGCCTGGTGCAGTGGAGCCGTTACAGAGCGCCATCAAATATTTCCGCGAAGAATTTGAG
GCGGGAATCAAACAGCCGTTCAGCAATACCCATTTGATTAATGGGATTCAGCCGAACCTG
CTGAAAGAGCGCTGGTAA
>group_14483
ATGGCTACAATTCATGTAGACGGCAAAGAATACGAGGTCAACGGAGCGGACAACCTGCTG
GAAGCTTGTCTGTCTCTGGGCCTTGATATTCCTTACTTTTGCTGGCATCCGGCGCTGGGA
AGCGTCGGTGCTTGCCGCCAGTGTGCGGTGAAGCAATACCAAAACGCGGAAGACACGCGT
GGTCGCCTGGTGATGTCCTGTATGACACCGGCTTCCGATGGCACCTTTATTTCCATTGAC
GACGAAGAGGCGAAACAGTTCCGTGAAAGTGTGGTCGAGTGGTTAATGACCAACCACCCG
CACGACTGTCCGGTATGTGAAGAAGGCGGTAACTGCCATCTTCAGGATATGACCGTGATG
ACCGGACACAGCTTCCGTCGCTACCGTTTCACCAAACGTACCCACCGTAATCAGGATTTG
GGGCCATTCATCTCTCACGAAATGAACCGCTGCATCGCCTGCTACCGTTGCGTGCGTTAC
TACAAAGATTACGCTGACGGTACAGATCTGGGCGTTTACGGTGCGCACGACAACGTCTAC
TTCGGTCGCCCGGAAGACGGCACGCTGGAAAGCGAATTTTCCGGTAACCTGGTCGAAATT
TGCCCGACCGGCGTATTTACCGACAAAACGCACTCCGAGCGTTACAACCGTAAATGGGAT
ATGCAGTTTGCGCCGAGCATCTGCCAGCAATGTTCTATCGGCTGTAACATCAGTCCCGGC
GAGCGTTATGGCGAACTGCGTCGTATCGAAAACCGTTACAACGGTACGGTAAACCACTAC
TTCCTCTGCGACCGTGGTCGTTTCGGTTACGGTTACGTCAACCTGAAAGATCGTCCGCGT
CAGCCAGTACAGCGTCGTGGCGATGATTTCATTACCCTCAACGCCGAACAGGCAATGCAG
GGTGCAGCAGATATTCTGCGTCAGTCGAAGAAAGTGATCGGCATTGGTTCTCCGCGTGCC
AGCGTGGAAAGCAACTTTGCGCTGCGTGAACTGGTGGGCGAAGAAAACTTCTACACCGGT
ATCGCTCACGGTGAGCAGGAACGTCTGCAACTGGCGCTGAAAGTGCTGCGTGAAGGCGGC
ATTTATACTCCGGCTCTGCGCGAAATCGAATCTTACGATGCGGTACTGGTGCTGGGCGAA
GACGTTACCCAGACCGGCGCGCGCGTCGCGCTGGCAGTGCGTCAGGCTGTGAAAGGTAAA
GCGCGCGAAATGGCGGCAGCACAGAAAGTGGCTGACTGGCAGATTGCGGCAATCCTCAAC
ATCGGTCAACGTGCGAAGCATCCGCTGTTTGTTACCAACGTTGATGACACCCGTCTGGAT
GATATCGCGGCGTGGACTTACCGCGCACCGGTTGAAGATCAGGCGCGTTTAGGTTTTGCC
ATCGCCCATGCGCTGGATAACTCTGCGCCAGCGGTTGACGGTATCGAACCTGAGCTGCAA
AGCAAAATCGACGTCATCGTGCAGGCACTGGCAGGTGCGAAGAAACCGTTGATTATCTCC
GGGACGAACGCCGGTAGCATAGAGGTGATTCAGGCTGCGGCTAACGTCGCGAAAGCCCTG
AAAGGTCGCGGCGCTGACGTTGGTATCACCATGATTGCCCGTTCCGTCAACAGCATGGGG
CTGGGCATTATGGGTGGCGGTTCGCTTGAAGAAGCGTTGACCGAACTGGAAACCGGACGC
GCCGACGCGGTGGTGGTGCTGGAAAACGATCTGCATCGTCACGCTTCCGCTACCCGCGTG
AATGCTGCGCTGGCTAAAGCGCCGCTGGTGATGGTGGTTGATCATCAACGCACAGCGATT
ATGGAAAACGCCCATCTGGTACTTTCTGCTGCCAGCTTTGCTGAAAGCGACGGTACGGTG
ATCAACAACGAAGGCCGCGCCCAACGTTTCTTCCAGGTTTACGATCCTGCTTATTACGAC
AGCAAAACTGTCATGCTGGAAAGCTGGCGCTGGTTACACTCGCTGCACAGCACCCTGCTG
AGCCGTGAAGTGGACTGGACGCAGCTCGACCATGTGATTGACGCTGTTGTGGCGAAAATC
CCGGAACTGGCAGGTATCAAAGATGCTGCGCCGGATGCGACATTCCGTATTCGTGGGCAG
AAACTGGCCCGTGAACCGCACCGTTACAGCGGTCGTACCGCCATGCGCGCCAATATCAGC
GTTCATGAGCCGCGTCAGCCGCAGGATATTGACACCATGTTCACCTTCTCGATGGAAGGT
AACAACCAACCGACCGCGCACCGTTCGCAAGTGCCGTTTGCCTGGGCACCGGGCTGGAAC
TCCCCGCAGGCGTGGAACAAATTCCAGGACGAAGTGGGCGGCAAACTGCGCTTTGGCGAT
CCGGGCGTGCGTCTGTTTGAAACCAGCGAAAATGGTCTGGATTACTTCACCAGCGTACCG
GCACGCTTCCAGCCGCAGGACGGGAAATGGCGTATCGCGCCGTATTACCACCTGTTTGGC
AGCGATGAATTGTCACAGCGTGCTCCGGTCTTCCAGAGCCGTATGCCGCAGCCGTACATC
AAACTCAACCCAGCGGATGCCGCGAAGTTGGGCGTGAACGCAGGCGCTCGCGTCTCCTTT
AGTTACGATGGCAACACGGTCACGCTGCCGGTTGAAATCGCCGAAGGGCTGACGGCAGGG
CAGGTGGGTTTGCCGATGGGTATGTCCGGCATTGCTCCGGTGCTGGCTGGCGCGCATCTT
GAGGATCTCAAGGAGGCACAACAATGA
>nuoH
ATGAGTTGGATATCACCGGAACTGATTGAGATCCTGCTGACCATCCTCAAAGCGGTGGTG
ATCCTGCTGGTGGTTGTCACCTGCGGGGCATTCATGAGCTTTGGCGAACGTCGCCTGCTG
GGTCTGTTCCAGAACCGTTACGGACCTAACCGTGTTGGCTGGGGCGGTTCGCTCCAGCTG
GTTGCGGACATGATCAAAATGTTCTTTAAAGAAGACTGGATCCCGAAATTCTCGGATCGC
GTCATCTTTACCCTGGCACCGATGATTGCCTTTACCTCGCTGCTGCTGGCCTTTGCGATT
GTGCCAGTCAGTCCGGGTTGGGTGGTTGCCGACCTGAACATCGGGATTTTGTTCTTCCTG
ATGATGGCAGGTCTGGCGGTTTACGCGGTGCTGTTTGCGGGCTGGTCAAGTAACAACAAA
TACTCGTTGCTGGGTGCGATGCGTGCTTCTGCGCAGACCCTGAGCTACGAAGTGTTCCTC
GGGCTTTCCCTGATGGGCGTGGTGGCGCAGGCCGGTTCATTCAACATGACCGACATCGTC
AACAGCCAGGCGCATGTGTGGAACGTTATCCCGCAATTCTTTGGTTTTATTACCTTTGCC
ATCGCGGGCGTGGCGGTATGTCACCGTCACCCGTTTGACCAGCCGGAAGCCGAGCAGGAA
CTGGCGGATGGTTACCACATTGAATATTCCGGTATGAAGTTCGGTCTGTTCTTCGTGGGT
GAGTACATCGGGATTGTGACCATCTCTGCATTGATGGTGACGCTGTTCTTCGGTGGCTGG
CAAGGCCCGTTGTTACCGCCATTCATCTGGTTCGCGCTGAAAACCGCGTTCTTTATGATG
ATGTTCATTTTGATTCGTGCGTCGTTACCGCGTCCGCGTTATGACCAGGTAATGTCCTTC
GGCTGGAAAATCTGCCTGCCGCTGACGCTGATCAACTTGCTGGTAACGGCGGCTGTCATT
CTCTGGCAGGCGCAATAA
>nuoI
ATGACCTTAAAAGAATTGTTAGTAGGTTTCGGCACCCAGGTTCGTAGTATCTGGATGATC
GGCCTGCACGCGTTCGCCAAACGCGAAACGCGAATGTACCCGGAAGAGCCGGTCTATCTG
CCGCCCCGTTATCGTGGTCGTATCGTTCTGACCCGCGACCCGGACGGCGAAGAGCGTTGC
GTAGCCTGTAACCTCTGCGCGGTAGCCTGCCCGGTCGGCTGTATCTCGCTGCAAAAAGCA
GAAACCAAAGACGGTCGCTGGTACCCGGAATTTTTCCGCATCAACTTCTCACGCTGCATT
TTCTGTGGTCTGTGCGAAGAAGCCTGTCCGACCACGGCGATTCAGTTAACCCCGGATTTC
GAAATGGGGGAATACAAGCGCCAGGATCTGGTTTACGAAAAAGAGGATCTGCTGATCTCC
GGTCCGGGCAAATACCCGGAATATAACTTCTACCGGATGGCAGGTATGGCAATCGACGGC
AAAGATAAGGGCGAAGCAGAGAACGAAGCCAAGCCTATCGACGTCAAGAGCCTGTTACCG
TAA
>nuoJ
ATGGAGTTCGCTTTTTATATCTGTGGCCTGATAGCCATACTTGCGACCTTGCGAGTGATC
ACCCATACCAATCCGGTACACGCACTGCTGTACCTGATTATTTCGCTGCTGGCGATTTCC
GGGGTGTTCTTCTCACTGGGCGCTTACTTCGCCGGTGCGCTGGAAATTATCGTCTACGCG
GGTGCCATTATGGTGCTGTTCGTGTTCGTGGTGATGATGCTCAACCTGGGCGGTTCAGAA
ATCGAACAGGAACGCCAGTGGCTGAAACCGCAGGTGTGGATTGGTCCGGCAATTTTGTCG
GCCATCATGCTGGTGGTGATTGTTTACGCCATCCTTGGTGTTAATGATCAGGGTATCGAC
GGTACGCCAATCAGTGCTAAAGCAGTGGGTATTACGCTGTTCGGGCCTTACGTACTGGCG
GTGGAACTGGCTTCTATGCTGCTGCTCGCGGGTCTGGTTGTGGCCTTCCACGTCGGTCGT
GAAGAGCGTGCGGGTGAAGTGCTGAGCAATCGTAAAGACGACAGCGCGAAAAGAAAAACG
GAGGAGCACGCATGA
>nuoK
ATGATCCCCTTACAACATGGACTGATCCTCGCGGCAATCTTATTCGTTCTTGGCTTAACC
GGTCTGGTTATCCGTCGCAATCTGCTGTTTATGCTGATTGGTCTGGAAATCATGATTAAC
GCCTCCGCGCTGGCCTTTGTGGTCGCCGGAAGCTACTGGGGTCAGACCGACGGTCAGGTG
ATGTACATTCTCGCCATCAGCCTCGCGGCGGCAGAAGCGAGTATCGGCCTTGCGCTGCTG
CTGCAACTTCACCGTCGTCGCCAGAACCTGAACATCGATTCAGTAAGTGAGATGCGCGGA
TGA
>group_23524
ATGGCAGGCCAGAATGACGGAACCGGATGCCAGGAACAGCAGCGCTTTAAAGAACGCGTG
AGTCATCAAGTGGAAAATCGCCGCATCCCATGCCTGCACGCCAAGCGCGAGGAACATGTA
GCCAATCTGGCTCATGGTAGAGTAAGCGAGAACACGTTTGATGTCGGTCTGTACCAGCGC
GGCAAAACCGGCCAGCAGCAGCGTAACCGCCCCGACAATACCCACCAGATGCAGAACTTC
CGGCGTCATCAGGAACAGGCCGTGGGTACGGGCGATCAGGTAGACACCCGCGGTTACCAT
CGTTGCGGCGTGGATCAGCGCGGAGACAGGCGTCGGGCCAGCCATCGCATCGGCAAGCCA
TGTCTGCAACGGCAACTGCGCAGATTTACCGACCGCACCGCCCAGCAGCATCAGCGTCGC
CCACATCAGCATGTTATTGCCGTCAGCAAAGTGCGCTGGTGCCAGTTCCACCATTTCGCG
GAAGTTCAGGGTGCCCAGTTCGTTGTAAAGAATGAACAGTGCGAAAGCGAGGAACACGTC
ACCCACACGGGTCACGACGAACGCTTTCATTGCCGCTGCGCCATTCTTCGGATCGGTGTA
ATAGAAACCGATCAGCAGATAGGAGCACAGGCCCACGCCTTCCCAGCCGAGGTACATCAG
CAGCAGGTTGTCGGCAAGCACCAGAACTACCATGCTGGCGATGAACAGGTTGGTGTAGGC
GAAGAAGCGAGAGTAGCCCTCTTCACCGCGCATGTACCAGGAGGCGTACATGTGAATAAG
GAAACCCACACCAGTGACCACCGAGAGCATGGTCAGCGACAGGCCGTCCAGCACCAGATT
GAAACCGATGTTAAAGTCGCCTACCGACATCCACGTCCACAGCGGCTGGCTGTATGA
>nuoL
ATGTTGACCCTGGAAATTACCTCTGGCGTGGTCGCGGTGGTCGGCATTCTGCTGGCAGCC
TGGCTGTGGCTGGGTAAACGTACTCTGGTGACCTCCATCGCCAACAGTGCGCCGGGCCGC
CTGCTGAGTACCTGGTGGTACAACGCCTGGGGCTTTGACTGGCTGTACGACAAAGTGTTC
GTCAAGCCGTTCCTGGGTATTGCCTGGTTGCTGAAACGCGATCCGCTGAACTCAATGATG
AACATCCCGGCGGTTCTTTCCCGCTTTGCAGGTAAAGGTCTGCTGTTAAGTGAGAACGGC
TATCTGCGCTGGTATGTGGCATCCATGAGCATCGGTGCGGTCGTGGTGCTGGCACTGTTG
ATGGTACTGCGTTGA
>nuoM
ATGTTACTACCCTGGCTAATATTAATTCCCTTTATTGGCGGCTTCCTGTGCTGGCAGACC
GAACGCTTTGGCGTCAAGGTGCCACGCTGGATCGCGCTGATCACCATGGGATTGACGCTG
GCGCTGTCGCTGCAACTGTGGTTGCAGGGCGGTTATTCACTGACGCAATCCGCCGGAATT
CCGCAGTGGCAGTCTGAATTCGACATGCCGTGGATCCCGCGTTTTGGTATCTCTATTCAT
CTCGCCATTGACGGGCTGTCGCTGCTGATGGTCGTGCTGACCGGTCTGCTCGGTGTGCTG
GCGGTACTATGTTCGTGGAAAGAGATCGAAAAATATCAGGGCTTCTTCCACCTCAACCTG
ATGTGGATCCTGGGCGGCGTTATCGGCGTGTTCCTTGCCATCGACATGTTCCTGTTCTTC
TTCTTCTGGGAAATGATGCTGGTGCCGATGTACTTCCTGATCGCACTGTGGGGGCATAAA
GCCTCTGACGGTAAAACGCGTATCACGGCGGCAACCAAGTTCTTCATTTACACCCAGGCG
AGTGGCCTGGTGATGTTGATTGCCATCCTGGCGCTGGTTTTTGTTCACTACAATGCGACC
GGCGTCTGGACCTTCAACTATGAAGAGCTGCTGAATACGCCAATGTCCAGTGGTGTGGAA
TACCTGTTAATGCTGGGCTTCTTCATCGCCTTCGCAGTCAAAATGCCGGTGGTTCCGCTG
CATGGCTGGCTACCGGATGCGCACTCTCAGGCTCCGACCGCCGGTTCCGTTGACCTCGCG
GGGATCTTGCTGAAAACTGCCGCTTACGGTTTGCTGCGTTTCTCCCTGCCGCTGTTCCCG
AACGCATCGGCAGAGTTTGCGCCAATCGCTATGTGGCTGGGGGTTATCGGCATCTTCTAC
GGTGCGTGGATGGCTTTCGCCCAGACCGATATCAAACGTCTGATCGCCTACACCTCGGTT
TCCCACATGGGCTTCGTGCTGATTGCTATCTACACCGGCAGCCAGTTGGCCTACCAGGGC
GCGGTAATCCAGATGATTGCGCACGGCTTGTCGGCGGCGGGTCTGTTTATTCTTTGTGGT
CAGCTTTATGAACGTATCCATACCCGCGACATGCGCATGATGGGCGGTCTGTGGAGCAAG
ATGAAATGGCTGCCAGCACTGTCGCTGTTCTTTGCGGTGGCAACGCTTGGGATGCCTGGC
ACCGGTAACTTCGTCGGCGAATTTATGATTCTGTTCGGCAGCTTCCAGGTTGTCCCGGTG
ATTACCGTTATCTCTACCTTTGGGCTGGTCTTTGCATCTGTTTATTCGCTGGCGATGTTG
CATCGCGCTTACTTCGGTAAAGCGAAAAGCCAGATTGCCAGCCAGGAACTGCCAGGGATG
TCGCTGCGTGAGCTGTTTATGATCCTGTTGCTGGTGGTGCTGCTGGTACTGCTGGGCTTC
TATCCGCAGCCGATTCTGGATACCTCGCACTCCGCGATTGGCAATATCCAGCAGTGGTTT
GTTAATTCCGTTACTACTACAAGGCCGTAA
>nuoN
ATGACAATAACTCCACAAAACCTGATCGCACTGCTACCGTTGCTGATCGTCGGCTTGACG
GTGGTGGTTGTGATGCTCTCCATTGCGTGGCGACGCAATCATTTCCTCAACGCTACGCTC
TCGGTTATTGGGCTTAACGCGGCGCTGGTTTCGCTCTGGTTTGTCGGCCAGGCGGGCGCT
ATGGACGTTACGCCGCTGATGCGCGTTGATGGTTTCGCCATGCTTTACACCGGGCTGGTA
TTGTTGGCGAGCCTCGCCACCTGTACTTTCGCCTACCCGTGGCTTGAAGGCTATAACGAC
AACAAGGATGAGTTCTACCTGTTGGTGTTAATTGCCGCGCTGGGCGGGATCCTGCTGGCG
AATGCCAACCATCTGGCGTCTTTGTTCCTCGGTATTGAACTGATCTCTTTGCCGCTGTTT
GGCCTGGTCGGTTACGCTTTCCGCCAGAAACGTTCGCTGGAAGCCAGTATCAAATACACC
ATCCTTTCTGCCGCAGCGTCTTCTTTCCTGCTGTTTGGTATGGCGCTGGTGTATGCACAG
TCTGGCGACCTGTCGTTTGTCGCGCTGGGTAAAAACCTCGGCGACGGTATGCTCAACGAG
CCGCTGTTGCTGGCAGGTTTCGGACTGATGATTGTTGGCCTCGGCTTCAAACTCTCTCTG
GTGCCGTTCCACCTGTGGACGCCAGACGTATACCAGGGCGCGCCTGCGCCGGTTTCCACT
TTCCTGGCGACGGCGAGCAAAATCGCTATCTTCGGTGTGGTGATGCGTCTGTTCCTCTAC
GCACCGGTGGGTGACAGCGAAGCGATTCGGGTAGTGCTGGCGATTATCGCCTTTGCCTCT
ATCATCTTCGGTAACCTGATGGCGCTGAGCCAGACCAATATCAAACGTCTGCTCGGTTAC
TCATCTATCTCTCACCTCGGCTATCTGCTGGTGGCGCTGATTGCGCTGCAAACGGGCGAG
ATGTCGATGGAAGCGGTAGGAGTTTACCTGGCCGGTTATCTGTTCAGCAGCCTCGGCGCG
TTCGGCGTGGTCAGCCTGATGTCCAGCCCGTACCGTGGCCCGGATGCTGATTCCCTGTTC
TCTTACCGCGGTCTGTTCTGGCATCGCCCGATCCTCGCGGCGGTGATGACGGTGATGATG
CTGTCTCTGGCCGGTATTCCGATGACGCTGGGCTTTATTGGTAAGTTCTACGTGCTGGCG
GTCGGTGTCCAGGCACACTTGTGGTGGCTGGTGGGCGCCGTGGTTGTCGGTTCGGCAATC
GGCCTTTACTACTACCTGCGCGTGGCGGTGAGCCTGTACCTGCACGCCCCGGAACAACCG
GGTCGCGATGCACCGTCAAACTGGCAGTACAGCGCAGGCGGTATCGTGGTGCTGATCTCT
GCACTGTTGGTACTGGTGCTGGGTGTATGGCCACAACCGCTGATTAGCATTGTGCGGTTA
GCAATGCCGCTGATGTAA
>yfbM
ATGGGAATGATTGGTTATTTTGCAGAAATTGACTCAGAAAAGATTAACCAACTGCTTGAG
TCTACTGAAAAACCTTTGATGGATAATATACATGACACGCTTTCAGGATTACGCCGACTG
GATATTGATAAACGCTGGGATTTTTTACACTTTGGGCTGACAGGCACCTCTGCTTTTGAT
CCCGCGAAGAATGATCCGCTGAGTCGTGCCGTGCTTGGTGAACACAGCCTCGAAGATGGC
ATAGATGGCTTCCTGGGATTGACCTGGAATCAGGAGTTAGCCGCGACAATCGACCGACTG
GAATCACTGGATCGAAGTGAGCTGCGTAAACAGTTTTCCATTAAGCGACTCAATGAAATG
GAGATTTATCCGGGAGTGACCTTTTCAGAAGAGTTAGAGGGGCAACTCTTTGCTTCGATC
ATGCTTGATATGGAAAAGCTGATTAGCGCGTATCGACGTATGCTGCGACAAGGGAATCAT
GCGCTGACGGTTATTGTTGGGTGA
>elaD
ATGGTTACAGTTGTCAGCAATTATTGTCAATTATCTCAAACGCAACTCAGTCAGACATTT
GCAGAAAAATTTACTGTGACCGAGGAATTACTGCAGTCTTTAAAAAAAACAGCGTTATCC
GGAGATGAAGAAAGCATTGAGTTACTGCATAATATTGCGTTAGGCTATGATGAATTTGGA
AAAAAAGCTGAAGATATTCTTTACCATATTGTTAGAAACCCAACAAATGAGACCCTATCG
ATTATCCGACTTATCAAAAATGCTTGTTTAAAATTATATAATTTGGCACATGCCGCAACC
AACTCCCCCCTTAAACCAGCTGGTCCGGATAATTCAGAGGATCTCCTGTTCAAAAAGCTA
TTCTCCCCTTCGAAATTAATGACAATTATCGGTGATGAAATTCCTCTTATATCTGAAAAA
CAGTCGCTTTCGAAGGTGCTTTTAAATGATGAGAATAATGAACTGAGTGATGGTACAAAC
TTCTGGGATAAAAATCGTCAATTAACCACAGATGAAATAGATTGCTATCTTCAGAAGATC
GCCGCTAATGCAAAAAATACTGAAGTCAATTATCCTACTGGTCTCTACGTCCCCTACTCC
ACCAGAACTCACCTGGAAGACGCTCTCAATGAAAATATTAAGAGCGATCCATCATGGCCG
AAAGCAGTCCAGTTATTCCCCATAAATACTGGCGGACACTGGATATTAGTTTCGCTACAG
AAAATAGTAAATGAAAAAAATAATACACAACAAATAAAATGCGTCATATTCAACTCATTG
CGCGCACTAGGCCATGATAAAGAAAATTCACTTAAGCGTGTCATTAATAGTTTTAATTCT
GAATTCATGGGAGAAATGTCGAATAATAATATAAAAGTTCATTTAACTGAACCCGAGATA
ATATTTTTACATGCCGATCTTCAGCAATATTTAAGCCAAAGTTGCGGTGCATTTGTGTGC
ATGGCAGCCCAGGAAGTGATTGAACAAAGGGAAAGCAATTCTGACAGCGCCCCCTATACG
TTATTAAAAAACTATGCTGACAGATTTAAAAAATATTCAGCAGAAGAGCAGTACGAAATT
GATTTTCAACATAGACTGGTAAACAGAAATTGTTATTTAGATAAATATGGCGATGCACGA
ATCAATGCTTCTTATACACAATTAGAAATAAAACACTCACAACCCCAAAATAGAGCATCC
GGCAAAAGAGTGAGTTAA
>group_106
ATGGAATTAATTTTTTTAGGTACTTCAGCCGGTGTGCCAACCCGCACGCGCAATGTCACG
GCAATATTGCTTAACCTGCAACATCCGACCCAGAGCGGACTTTGGTTGTTTGACTGCGGT
GAAGGCACCCAGCATCAGCTACTGCATACCGCCTTTAACCCTGGAAAACTGGACAAGATT
TTTATCAGTCACCTTCATGGCGATCATCTTTTTGGTTTACCCGGCTTGCTGTGCAGTCGT
TCTATGTCAGGCATTATCCAACCCTTAACGATTTATGGTCCGCAAGGTATCCGTGAATTT
GTGGAAACCGCGCTGCGGATTAGCGGCTCATGGACCGATTATCCGCTGGAAATTGTCGAA
ATTGGCGCTGGCGAAATTCTCGATGATGGCCTGCGCAAAGTAACCGCTTATCCGCTGGAA
CACCCACTGGAATGTTATGGCTATCGTATTGAAGAACATGATAAACCGGGTGCATTAAAT
GCCCAGGCATTAAAAGCTGCTGGCGTGCCGCCTGGCCCACTGTTTCAGGAATTAAAAGCG
GGCAAAACAATCACGCTGGAAGATGGAAGGCAGATTAACGGCGCAGATTACTTAGCTGCT
CCAGTGCCAGGTAAAGCGCTCGCTATTTTCGGCGATACCGGCCCCTGCGATGCCGCACTT
GACCTGGCTAAAGGTGTCGATGTCATGGTGCACGAAGCGACGCTGGATATAACCATGGAA
GCCAAAGCCAATAGTCGCGGCCATAGCTCTACACGCCAGGCTGCGACACTAGCCCGTGAG
GCTGGAGTCGGTAAGCTAATCATTACCCACGTCAGCTCGCGCTATGATGACAAAGGTTGT
CAGCACCTGTTACGTGAATGCAGGTCAATTTTCCCGGCGACTGAACTAGCGAATGATTTC
ACCGTGTTTAACGTTTAA
>elaA
ATGATTGAATGGCAAGATCTGCATCACTCTGAATTATCGGTTTCCCAGCTTTATGCCTTA
TTACAACTGCGTTGCGCGGTGTTTGTTGTCGAGCAGAATTGCCCTTATCAGGATATCGAT
GGTGATGATTTGACGGGGGATAATCGCCATATTCTCGGTTGGAAAAATGATGAACTGGTG
GCGTATGCGAGGATTCTGAAAAGTGATGATGATCTTGAGCCGGTCGTTATAGGTCGGGTG
ATTGTCAGTGAAGCGTTGCGTGGCGAAAAAGTGGGGCAGCAGCTGATGAGTAAAACACTC
GAAACATGTACGCATCACTGGCCTGATAAGCCTGTTTACCTCGGGGCGCAGGCGCATCTG
CAAAACTTCTACCAGAGTTTCGGTTTTATCCCTGTGACGGAGGTCTATGAAGAAGATGGT
ATCCCACACATTGGGATGGCACGCGAGGTAATTCAGGCGTAA
>elaB
ATGTCTAATCAGTTTGGTGATACACGTATCGATGACGACCTGACGCTGCTTAGTGAAACA
CTGGAAGAGGTGCTCCGCTCCTCTGGCGATCCCGCCGATCAGAAATATGTTGAGCTGAAA
GCGCGTGCAGAAAAAGCGCTGGATGATGTGAAAAAACGGGTTAGCCAGGCTTCAGACAGT
TATTACTATCGGGCGAAGCAGGCAGTTTATCGTGCTGATGACTACGTCCACGAAAAACCC
TGGCAAGGAATTGGTGTGGGCGCGGCCGTTGGGCTGGTACTAGGACTGTTGCTGGCACGC
CGTTAA
>menF
GTGCAATCACTTACTACGGCGCTGGAAAATCTACTGCGCCATTTGTCGCAAGAGATTCCG
GCGACACCCGGCATTCGGGTTATCGATATTCCTTTCCCTCTCAAAGACGCTTTTGATGCC
TTGAGCTGGCTGGCCAGTCAGCAAACGTACCCGCAATTCTACTGGCAACAACGTAATGGT
GATGAAGAAGCTGCCGTCCTGGGCGCGATTACCCGTTTTACGTCGTTGGACCAGGCACAA
CGTTTTCTTCGCCAGCACCCGGAACACGCCGACTTACGCATTTGGGGGCTGAATGCTTTT
GACCCGTCGCAGGGCAATTTACTTTTACCCCGCCTGGAATGGCGACGCTGTGGCGGTAAA
GCCACGCTGCGGCTGACGCTATTCAGCGAAAGCTCCCTTCAGCACGATGCGATTCAGGCA
AAAGAATTTATCGCCACACTGGTGAGTATCAAGCCCTTGCCTGGGTTACATTTAACCACC
ACGCGAGAACAACACTGGCCGGACAAAACGGGCTGGACGCAATTAATCGAACTGGCAACG
AAAACCATCGCCGAAGGTGAGCTCGACAAAGTGGTGCTCGCTCGGGCAACTGACCTGCAT
TTCGCAAGTCCGGTCAACGCGGCGGCGATGATGGCTGCCAGTCGTCGACTGAATCTGAAT
TGCTACCATTTTTACATGGCCTTTGATGGCGAAAATGCTTTTCTTGGCTCTTCACCGGAA
CGGTTATGGCGGCGGCGTGACAAAGCGCTGCGTACTGAAGCGCTGGCGGGAACAGTAGCA
AATAATCCTGATGATAAGCAGGCGCAGCAGTTAGGAGAGTGGCTGATGGCGGATGATAAA
AACCAGCGCGAGAACATGCTGGTGGTGGAAGATATCTGCCAACGATTACAGGCCGATACC
CAGACGCTGGATGTTTTACCGCCGCAGGTACTGCGTCTGCGTAAAGTGCAGCATCTTCGC
CGCTGTATCTGGACTTCACTCAACAAAGCGGATGATGTGATCTGTTTACATCAGTTGCAG
CCAACGGCAGCAGTTGCTGGCTTACCGCGCGATCTGGCGCGACAGTTTATCGCCCGTCAC
GAACCGTTCACCCGAGAATGGTACGCCGGTTCTGCGGGCTATCTCTCATTACAACAAAGC
GAATTCTGCGTTTCCCTGCGCTCAGCAAAAATTAGCGGCAATGTCGTGCGATTATATGCT
GGCGCGGGCATTGTCCGTGGTTCCGACCCCGAGCAAGAGTGGCAGGAAATCGACAACAAA
GCGGCAGGGCTGCGTACTTTATTACAGATGGAATAG
>menD
ATGTCAGTAAGCGCATTTAACCGACGCTGGGCGGCGGTCATTCTGGAAGCATTAACGCGT
CACGGCGTCAGACACATCTGTATCGCCCCTGGCTCGCGTTCTACACCGTTAACGTTAGCG
GCGGCGGAGAATTCCACATTCATTCACCACACCCATTTCGATGAGCGTGGACTGGGACAT
CTGGCGCTGGGGCTGGCGAAAGTCAGCAAGCAGCCGGTGGCGGTGATTGTGACCTCCGGC
ACGGCGGTAGCAAATCTCTATCCGGCACTGATTGAAGCTGGGTTAACCGGAGAAAAACTG
ATCCTGTTAACCGCCGATCGCCCGCCGGAGCTAATTGACTGCGGCGCGAATCAGGCAATT
CGCCAGCCGGGAATGTTCGCCTCTCACCCCACGCACAGTATTTCATTGCCGCGCCCGACC
CGGGATATCCCCGCACGTTGGCTGGTTTCTACCATCGACCACGCTCTCGGTACGCTTCAT
GCGGGGGGAGTCCATATCAACTGCCCGTTTGCTGAACCGCTGTATGGCGAAATGGACGAT
ACCGGGCTTAGCTGGCAACAGCGTCTGGGTGACTGGTGGCAGGACGACAAACCGTGGCTG
CGTGAAGCGCCTCGTCTGGAAAGTGAAAAACAGCGCGACTGGTTCTTCTGGCGACAAAAG
CGCGGCGTGGTGGTTGCCGGGCGCATGAGTGCGGAAGAGGGCAAAAAAGTTGCCCTGTGG
GCGCAAACTCTTGGCTGGCCGCTGATTGGCGATGTGCTGTCACAAACCGGGCAGCCGCTG
CCGTGTGCCGATCTTTGGTTAGGCAATGCCAAAGCGACCAGCGAGCTGCAGCAGGCGCAA
ATTGTGGTGCAACTGGGAAGCAGCCTGACGGGCAAACGGCTCCTGCAATGGCAGGCAAGC
TGTGAACCAGAAGAGTACTGGATTGTTGATGACATTGAAGGGCGACTTGATCCGGCACAC
CATCGCGGACGTCGCTTAATTGCCAATATTGCCGACTGGCTGGAGCTGCATCCGGCAGAA
AAACGCCAGCCCTGGTGCGTTGAAATCCCGCGCCTGGCGGAACAGGCAATGCAGGCGGTT
ATTGCCCGCCGTGATGCGTTTGGCGAAGCGCAACTGGCGCATCGCATCTGCGACTATCTG
CCTGAACAGGGGCAATTGTTTGTTGGTAACAGCCTGGTGGTACGTCTGATTGATGCGCTT
TCGCAACTTCCGGCAGGTTACCCGGTGTACAGCAACCGAGGGGCCAGCGGTATCGACGGA
CTGCTTTCGACCGCCGCAGGCGTTCAGCGGGCAAGCGGCAAACCGACGCTGGCGATTGTG
GGCGATCTCTCCGCACTTTACGATCTCAACGCGCTGGCGTTATTGCGTCAGGTTTCTGCG
CCGCTGGTATTAATTGTGGTGAACAACAACGGCGGGCAAATTTTCTCGCTGTTGCCAACG
CCGCAAAGCGAGCGTGAGCGTTTCTATCTGATGCCGCAAAACGTCCATTTTGAGCACGCC
GCCGCGATGTTCGAGCTGAAATATCATCGTCCGCAAAACTGGCAGGAACTTGAAACGGCA
TTTGCCGACGCCTGGCGCACGCCAACCACCACGGTGATTGAAATGGTGGTTAACGACACC
GATGGTGCGCAAACGCTCCAGCAACTTCTGGCGCAGGTAAGCCATTTATGA
>group_22871
ATGATCCTGCACGCGCAGGCAAAACACGGAAAACCAGGTTTACCCTGGCTGGTGTTTTTG
CACGGTTTTTCCGGCGATTGCCACGAATGGCAAGAAGTGGGCGAGGCGTTTGCCGACTAC
TCACGGTTGTATGTTGATCTCCCAGGTCATGGTGGTTCGGCGGCGATTAGCGTCGATGGA
TTTGATGATGTCACCGACTTACTGCGTAAAACCTTGGTTAGTTACAACATCCTTGACTTT
TGGCTGGTGGGGTACTCGCTTGGCGGACGGGTGGCGATGATGGCGGCTTGCCAGGGGCTG
GCGGGGCTTTGTGGGGTTATTGTCGAAGGCGGGCATCCGGGGCTGCAAAATGCTGAACAA
CGTGCGGAACGTCAGCGTTCCGATCGCCAATGGGCGCAGCGTTTTCGCACAGAACCGTTA
ACGGCGGTATTTGCCGACTGGTATCAACAGCCTGTTTTTGCCTCGCTCAATGACGATCAA
CGCCGGGAGCTGGTGGCGCTGCGCAGCAACAATAATGGCGCAACCCTTGCCGCCATGCTG
GAGGCGACTTCTCTCGCCGTCCAGCCTGATTTACGTGCTAACCTTAGCGCCCGCACATTT
GCGTTTTATTATTTATGTGGTGAACGTGACAGCAAATTCCGCGCCCTGGCGGCGGAACTG
GCTGCCGACTGCCATGTCATTCCTCGCGCCGGACATAACGCGCATCGGGAAAATCCCGCT
GGCGTTATCGCAAGTCTGGCGCAGATCTTGCGTTTCTGA
>menB
ATGATTTATCCTGATGAAGCAATGCTTTACGCACCGGTTGAATGGCACGACTGCTCCGAA
GGTTTCGAGGACATTCGTTATGAAAAATCCACCGACGGTATCGCAAAAATCACCATTAAT
CGTCCGCAGGTGCGCAATGCCTTCCGTCCTCTGACGGTAAAAGAGATGATCCAGGCACTG
GCAGATGCGCGTTATGACGACAATATCGGCGTGATCATTCTGACTGGCGCAGGCGATAAA
GCGTTCTGCTCCGGTGGTGACCAGAAAGTGCGTGGTGATTACGGCGGCTATAAAGATGAT
TCCGGCGTACATCACTTGAACGTGCTGGACTTCCAGCGTCAGATCCGTACCTGTCCGAAA
CCGGTTGTCGCGATGGTGGCTGGCTACTCCATCGGCGGTGGTCACGTTCTGCACATGATG
TGCGACCTGACTATCGCAGCAGATAATGCCATCTTCGGTCAGACTGGCCCGAAAGTCGGT
TCCTTCGACGGCGGCTGGGGCGCTTCCTACATGGCTCGTATCGTCGGGCAGAAAAAAGCG
CGAGAAATCTGGTTCCTGTGCCGTCAGTACGACGCAAAACAGGCGCTGGATATGGGCCTT
GTCAACACCGTGGTACCGCTGGCGGATCTGGAAAAAGAAACCGTCCGTTGGTGCCGCGAA
ATGCTGCAAAACAGCCCGATGGCGCTGCGCTGCCTGAAAGCTGCGCTGAACGCCGACTGT
GACGGGCAGGCGGGGCTGCAGGAGCTGGCGGGCAACGCCACCATGCTGTTCTACATGACG
GAAGAAGGTCAGGAAGGTCGCAACGCTTTCAACCAGAAACGTCAGCCTGATTTCAGCAAA
TTTAAACGGAATCCGTAA
>group_22870
ATGCGTAGCGCGCAGGTATACCGCTGGCAGATCCCCATGGACGCGGGGGTGGTTCTGCGC
GACAGGCGGTTAAAAACCCGCGACGGGCTGTACGTTTGCCTGCGTGAGGGCGAGCGCGAA
GGGTGGGGGGAGATCTCCCCACTGCCGGGCTTCAGCCAGGAAACCTGGGAAGAGGCGCAA
AGCGTGCTGCTTGCCTGGGTAAATAACTGGCTGGCAGGCGATTGCGAGCTACCGCAGATG
CCTTCCGTTGCCTTTGGCGTAAGCTGTGCATTGGCGGAGCTGGCAGATACGCTCCCGCAG
GCGGCCAATTACCGTGCGGCACCACTGTGTAATGGCGATCCTGACGATCTGATCCTCAAA
CTTGCTGATATGCCAGGCGAGAAAGTGGCGAAGGTCAAAGTGGGATTGTACGAAGCCGTG
CGCGACGGCATGGTGGTTAATCTGTTGCTGGAGGCAATTCCGGATCTGCATTTGCGTCTT
GACGCAAATCGCGCCTGGACACCGCTGAAAGGCCAGCAGTTTGCCAAATATGTTAACCCG
GATTATCGCCACCGCATCGCGTTTCTCGAAGAGCCGTGCAAAACCCGCGATGATTCGCGA
GCGTTTGCCCGTGAAACCGGCATTGCCATTGCCTGGGATGAAAGCCTGCGCGAGCCGGAT
TTTGCCTTTGTGGCTGAAGAGGGCGTGCGCGCGGTAGTTATCAAACCCACGCTCACGGGC
AGTCTGGAGAAAGTACGCGAGCAGGTACAGGCGGCGCACGCGCTGGGGCTGACGGCGGTG
ATCAGTTCTTCCATTGAATCGAGCTTAGGCTTAACGCAACTGGCGCGGATTGCCGCCTGG
TTAACGCCGGACACCATTCCAGGGCTGGACACGCTGGATCTGATGCAGGCGCAGCAGGTA
CGTCGCTGGCCGGGTAGCACGCTGCCTGTCGTGGAAGTTGATGCACTGGAGCGGTTGTTA
TGA
>group_61382
ATGATCTTCTCTGACTGGCCGTGGCGTCACTGGCGGCAAGTGCGGGGAGAAGCCATCGCC
TTACGTCTTAATGACGAGCAACTTAACTGGCGCGAGCTTTGTGCTCGCGTCGATGAATTA
GCCTCAGGCTTTGCGGCGCAGGGCGTTGTTGAGGGCAGCGGCGTGATGTTGCGGGCGTGG
AATACGCCGCAAACGCTGCTCGCCTGGCTGGCGTTACTGCAATGCGGGGCGCGGGTGTTG
CCCGTGAACCCTCAGCTGCCGCAACCGTTGCTTGAAGAATTGCTGCCCAATCTGACGCTG
CAATTTGCGCTGGTGCCGGATGGGGAAAACACGTTTCCGGCGTTAACGTCGCTGCACATT
CAGCGGGTTGAAGGCGCACATGCCGCTACGTGGCAGCCGACGCGTCTGTGCTCAATGACG
TTGACCTCGGGTTCTACCGGGTTGCCGAAAGCCGCTGTCCATACTTATCAGGCCCATCTT
GCCAGTGCCGAAGGGGTGTTATCGTTGATTCCGTTTGGCGATCACGATGACTGGTTGCTC
TCTTTACCGCTGTTTCACGTCTCCGGTCAGGGAATTATGTGGCGCTGGTTATACGCTGGT
GCGCGGATGACGGTGCGTGATAAACAGCCATTGGAGCAAATGCTGGCAGGCTGTACTCAC
GCTTCACTGGTGCCAACACAACTCTGGCGTTTGCTGGTTAACCGCAGTTCCGTTTCCCTG
AAAGCGGTGTTACTTGGCGGCGCGGCTATCCCGGTCGAGTTGACGGAACAGGCGCGCGAG
CAGGGGATTCGTTGCTTTTGCGGCTATGGTCTGACCGAGTTTGCCTCCACGGTGTGTGCG
AAAGAAGCCGACGGCCTGGCAGACGTTGGTTCGCCGCTGCCGGGTCGGGAAGTGAAAATC
GTTAATAATGAAGTGTGGCTGCGGGCTGCCAGTATGGCAGAAGGTTACTGGCGTAACGGG
CAACTGGTTTCACTGGTTAATGACGAAGGCTGGTACGCTACGCGCGATCGCGGTGAGATG
CATAATGGCAAGCTGACCATTGTCGGACGTTTAGACAATCTGTTCTTCAGTGGCGGTGAG
GGTATTCAGCCGGAAGAAGTCGAGCGTGTTATTGCTGCACATCCTGCGGTTTTGCAGGTG
TTTATCGTTCCCGTTGCCGACAAGGAGTTTGGTCATCGGCCGGTAGCGGTGGTGGAGTAT
GACCAGCAAACCGTTGATCTTGGCGAATGGGTGAAAGATAAGCTGGCTCGTTTTCAACAA
CCGGTGCGCTGGCTGACTTTACCGCCGGAGCTGAAAAACGGCGGTATTAAAATTTCACGT
CAGGCGCTAAAAGAGTGGGTGCAACGTCAGCAATAA
>group_23525
ATGGAATGGCTGGTCAAAAAATCGTGCTGCAATAAACAAGATAACAGACATGTACTTATG
CTCTGCGATGCTGGCGGCGCGATAAAAATGATCGCCGAAGTGAAGAGTGACTTCGCCGTG
AAAGTGGGGGATTTACTCTCGCCTTTGCAGAATGCGCTTTATTGTATTAATCGTGAAAAG
CTGCATACGGTGAAAGTCCTCTCGGCAAGCAGTTATAGCCCCGATGAGTGGGAACGGCAG
TGTACAGCGGCAGGGAAAACTCAGTAA
>arnF
ATGGGCCTGATATGGGGATTATTCAGCGTCATTATTGCCTCAGTTGCGCAATTAAGCCTG
GGTTTTGCGGCAAGTCATCTGCCGCCGATGACGCACTTATGGGATTTTATCGCGGCTCTG
TTAGCTTTTGGTCTGGATGCCCGGATACTGTTACTCGGGCTGCTGGGTTATCTGCTTTCC
GTTTTTTGTTGGTATAAAACGCTACATAAACTTGCGCTAAGCAAAGCCTATGCCTTGCTC
AGTATGAGTTATGTGCTGGTATGGATTGCTTCAATGGTACTTCCCGGCTGGGAAGGGACT
TTTTCGCTGAAAGCACTACTGGGAGTAGCCTGTATTATGAGCGGGTTGATGCTGATTTTC
CTGCCCACGACAAAACAACGTTACTGA
>group_22868
ATGATCTGGCTAACATTAGTCTTTGCCAGCTTGCTTAGCGTTGCCGGGCAGTTGTGTCAG
AAACAGGCAACCTGCTTTGTGGCGATAAACAAACGGCGCAAACATATCGTGCTGTGGCTG
GGACTGGCGCTGGCTTGTCTTGGTCTTGCCATGGTGCTCTGGCTGCTGGTCTTGCAGAAC
GTACCGGTAGGCATTGCCTACCCGATGTTAAGTCTGAATTTTGTCTGGGTGACGCTGGCT
GCAGTAAAACTGTGGCACGAACCGGTATCGCCGCGTCACTGGTGTGGGGTGGCGTTCATT
ATTGGTGGCATTGTGATCCTCGGGAGTACGGTGTAA
>arnT
ATGAAATCGGTACGTTACCTTATCGGCCTCTTCGCGTTTATTGCCTGCTATTACCTGTTA
CCGATCAGCACGCGTCTGCTCTGGCAACCCGATGAAACGCGTTATGCGGAAATCAGTCGA
GAAATGCTGGCATCCGGCGACTGGATTGTGCCCCATCTGTTAGGGCTACGTTATTTCGAA
AAACCCATTGCCGGATACTGGATTAACAGCATTGGGCAATGGCTATTTGGCGCGAATAAC
TTTGGTGTGCGGGCAGGCGTTATCTTTGCGACCCTGTTAACTGCCGCGCTGGTGACCTGG
TTTACTCTGCGCTTATGGCGCGATAAACGTCTGGCTCTACTCGCCACAGTAATTTATCTC
TCATTGTTTATTGTCTATGCCATCGGCACTTATGCCGTGCTCGATCCGTTTATTGCATTC
TGGCTGGTGGCGGGAATGTGCAGCTTCTGGCTGGCAATGCAGGCACAGACGTGGAAAGGC
AAAAGCGCAGGATTTTTACTGCTGGGAATCACCTGCGGCATGGGGGTGATGACCAAAGGT
TTTCTCGCCCTTGCCGTGCCGGTATTAAGCGTGCTGCCATGGGTAGCGACGCAAAAACGC
TGGAAAGATCTCTTTATTTACGGCTGGCTGGCGGTTATCAGTTGCGTACTGACGGTTCTC
CCTTGGGGACTGGCGATAGCGCAGCGGGAGCCTGACTTCTGGCACTATTTTTTCTGGGTT
GAGCATATTCAACGCTTTGCACTGGATGATGCCCAACATAGAGCTCCGTTCTGGTACTAC
GTGCCGGTCATCATTGCCGGTAGCCTGCCGTGGCTGGGATTACTCCCCGGTGCACTGTAC
ACAGGCTGGAAAAACCGCAAGCATTCCGCAACCGTCTATTTGTTGAGCTGGACGATAATG
CCGCTGCTGTTTTTCTCCGTCGCTAAAGGTAAATTGCCCACCTATATTCTTTCCTGCTTT
GCATCTCTGGCAATGCTGATGGCGCATTACGCTTTGCTGGCAGCAAAAAATAATCCTCTG
GCGCTGCGGATTAATGGCTGGATTAACATCGCTTTTGGCGTCACTGGCATTATTGCCACA
TTTGTGGTCTCCCCGTGGGGACCAATGAACACGCCGGTGTGGCAAACCTTCGAGAGCTAT
AAAGTCTTTTGTGCCTGGTCGATTTTTTCGCTATGGGCATTTTTCGGCTGGTACACCTTA
ACAAACGTCGAAAAGACCTGGCCTTTTGCCGCGCTTTGCCCGCTGGGGCTGGCGTTGCTG
GTAGGATTTTCAATTCCTGACAGAGTTATGGAAGGAAAACATCCGCAATTTTTTGTCGAG
ATGACACAAGAATCACTTCAGCCAAGCCGCTATATTCTTACTGATAGCGTCGGTGTTGCC
GCAGGTCTGGCATGGAGCCTGCAACGCGATGACATCATCATGTATCGCCAGACAGGTGAG
TTGAAATACGGCCTTAATTATCCGGATGCGAAAGGGAGATTTGTCAGCGGTGATGAGTTC
GCAAACTGGCTTAATCAACATCGTCAGGAGGGGATTATTACTCTCGTGCTTTCGGTTGAC
CGCGATGAAGATATCAACAGTCTCGCCATTCCGCCCGCAGATGCCATCGATCGTCAGGAG
CGTCTGGTGCTGATTCAGTATCGTCCCAAATGA
>group_11725
ATGACCAAAGTAGGCTTACGCATTGATGTCGATACCTTTCGTGGCACCCGTGAAGGCGTG
CCGCGTCTGCTGGAAATCTTGAGTAAGCATAATATTCAGGCCAGCATTTTTTTCAGCGTC
GGCCCGGACAATATGGGCCGCCATCTCTGGCGACTGGTGAAGCCACAGTTTTTGTGGAAG
ATGCTGCGCTCAAATGCGGCATCGCTTTATGGCTGGGATATTTTACTGGCAGGTACGGCC
TGGCCAGGTAAAGAGATTGGTCATGCCAATGCCGATATCATTCGTGAAGCGGCTAAACAT
CACGAAGTCGGCCTGCACGCCTGGGATCACCATGCCTGGCAAGCCCGTAGCAGTAACTGG
GATCGGCAAACAATGATCGACGATATTGCACGCGGTCTTCGCACTCTGGAAGAGATTATC
GGTCAACCGGTAACCTGTTCTGCCGCTGCGGGCTGGCGTGCCGACCAGAAGGTGATCGAA
GCAAAAGAAGCGTTCCATTTGCGCTACAACAGCGATTGTCGTGGGGCCATGCCGTTCCGT
CCATTGCTCGAATCAGGAAACCCTGGCACTGCGCAAATTCCGGTGACCTTACCCACCTGG
GATGAAGTGATTGGTCGGGATGTGAAAGCAGAAGATTTTAACGGTTGGTTACTCAACCGC
ATCCTGCGAGATAAAGGCACGCCGGTTTATACCATTCATGCAGAAGTTGAAGGCTGCGCT
TATCAGCATAATTTTGTGGATCTCCTCAAACGCGCAGCTCAGGAAGGCGTGACATTTTGC
CCTTTAAGCGAACTGTTATCAGAGACGTTGCCGCTCGGACAAGTTGTTCGCGGAAATATT
GCCGGACGTGAAGGCTGGCTGGGTTGCCAACAAATTGCGGGTAGTCGCTGA
>arnA
ATGAAAACCGTCGTTTTTGCCTACCACGATATGGGATGCCTCGGTATTGAAGCTCTGCTG
GCTGCCGGTTACGAAATTAGCGCCATTTTTACCCATACCGATAATCCCGGTGAAAAAGCC
TTTTATGGTTCGGTGGCTCGTCTGGCAGCGGAAAGAGGCATTCCGGTTTATGCGCCGGAT
GACGTTAATCATCCGCTGTGGGTGGAACGCATTGCCCAACTGTCGCCAGATGTGATTTTC
TCTTTTTATTATCGCCATCTTATTTGCGACGAAATTTTGCAGCTCGCTCCCGCAGGTGCA
TTTAATCTGCATGGTTCGCTGTTACCAAAATATCGTGGTCGCGCGCCGCTGAACTGGGTG
CTGGTCAACGGTGAAACGGAAACTGGCGTTACATTGCACCGAATGGTGAAACGTGCCGAT
GCCGGGGCCATTGTGGCGCAACTGCGCATTGCCATTGCGCCAGACGATATCGCTATTACG
CTGCATCATAAATTGTGCCATGCCGCGCGCCAGCTACTGGAACAGACATTACCCGCCATT
AAACACGGTAATATTCTGGAAATCGCCCAGCGCGAAAACGAAGCCACCTGTTTTGGTCGC
AGAACGCCGGATGACAGTTTCCTTGAATGGCATAAACCGGCATCCGTACTGCACAACATG
GTACGTGCCGTTGCCGATCCGTGGCCGGGTGCCTTCAGCTATGTTGGCAATCAGAAATTC
ACCGTCTGGTCGTCGCGTGTTCATCCTCATGCCAGCAAAGCACAGCCGGGGAGCGTGATT
TCTGTTGCGCCACTGCTGATTGCCTGTGGCGATGGCGCGCTGGAAATCGTCACCGGACAG
GCGGGCGACGGCATTACTATGCAGGGCTCGCAATTAGCGCAGACGCTGGGCCTGGTGCAA
GGTTCACGCTTGAATAGCCAGCCTGCCTGCACCGCCCGACGCCGTACCCGGGTACTCATC
CTCGGGGTGAATGGCTTTATTGGCAACCATCTGACAGAACGCCTGCTGCGCGAAGATCAT
TATGAAGTTTACGGTCTGGATATTGGCAGCGATGCGATAAGCCGTTTTCTGAATCATCCG
CATTTTCACTTTGTTGAAGGCGATATCAGTATTCATTCCGAATGGATTGAGTATCATGTC
AAAAAATGTGATGTCGTCTTGCCGCTGGTGGCGATAGCCACGCCGATTGAATATACCCGC
AACCCGCTGCGCGTATTTGAACTCGATTTTGAAGAGAATCTGCGCATTATCCGCTACTGC
GTGAAGTACCGTAAGCGAATCATCTTCCCGTCAACTTCAGAAGTTTATGGGATGTGTAGC
GATAAATACTTCGATGAGGACCATTCTAATTTAATCGTCGGCCCGGTGAATAAACCACGC
TGGATTTATTCGGTATCAAAACAATTACTTGATCGGGTGATCTGGGCCTATGGCGAAAAA
GAGGGTTTACAGTTCACCCTCTTCCGCCCGTTTAACTGGATGGGACCGCGACTGGATAAC
CTTAATGCGGCACGAATCGGCAGCTCCCGCGCTATTACGCAACTCATTCTCAATCTGGTA
GAAGGTTCACCGATTAAGCTGATTGATGGCGGAAAACAAAAACGCTGCTTTACTGATATT
CGCGATGGTATCGAGGCGTTATACCGCATTATCGAAAATGCGGGAAATCGCTGCGACGGT
GAAATTATCAACATTGGCAATCCTGAGAACGAAGCGAGCATTGAGGAACTGGGCGAGATG
CTGCTGGCGAGCTTCGAAAAACATCCGCTGCGCCATCATTTCCCACCGTTTGCGGGCTTT
CGCGTTGTCGAAAGTAGCAGCTACTACGGCAAAGGATATCAGGACGTAGAGCATCGTAAA
CCGAGCATCCGCAATGCCCACCGCTGCCTGGACTGGGAGCCGAAAATTGATATGCAGGAA
ACCATCGACGAAACGCTGGATTTCTTCCTGCGCACCGTTGATCTTACGGATAAACCATCA
TGA
>yfbF
ATGTTTGAAATCCACCCTGTTAAGAAAGTCTCGGTGGTTATTCCCGTTTATAACGAGCAG
GAAAGCTTACCGGAATTAATCAGGCGCACCACCACAGCCTGTGAATCGTTGGGGAAAGAG
TATGAGATCCTGCTGATTGATGACGGCAGTAGCGATAATTCCGCGCATATGCTGGTCGAA
GCCTCACAAGCGGAGAACAGCCATATTGTGTCTATTTTGCTTAACCGCAATTACGGGCAA
CATTCAGCGATTATGGCGGGATTCAGTCACGTTACCGGCGACTTAATTATTACCCTTGAT
GCCGATCTCCAGAATCCGCCAGAAGAAATCCCCCGCCTGGTGGCAAAAGCCGATGAAGGT
TACGACGTGGTAGGGACTGTACGCCAGAACCGCCAGGACAGCTGGTTTCGTAAAACAGCT
TCGAAGATGATTAACCGGCTTATTCAGCGCACCACCGGCAAAGCGATGGGTGACTACGGT
TGTATGCTGCGCGCCTATCGCCGTCATATTGTCGATGCGATGTTGCACTGCCATGAACGT
AGCACCTTTATCCCGATTCTGGCGAATATCTTCGCCCGCCGTGCCATTGAAATTCCAGTA
CATCATTCCGAGCGTGAGTTTGGTGAATCCAAATACAGTTTTATGCGCCTGATTAATTTG
ATGTACGACCTGGTGACCTGCCTTACCACAACGCCGCTACGTATGCTGAGTCTGCTCGGC
AGCATTATTGCGATTGGAGGTTTTAGCATTGCGGTGCTGCTGGTGATTTTACGCCTGACC
TTCGGACCACAATGGGCGGCAGAAGGCGTCTTTATGCTATTTGCCGTGCTGTTTACTTTT
ATTGGCGCTCAGTTTATCGGCATGGGATTACTCGGTGAATATATCGGCAGGATCTACACC
GATGTCCGCGCCCGCCCCCGCTATTTTGTTCAGCAAGTTATCCGTCCATCCAGCAAGGAA
AATGAATAA
>group_11724
ATGGCGGAAGGAAAAGCAATGTCAGAATTTTTGCCTTTTTCGCGACCAGCAATGGGCGTG
GAGGAACTCGCTGCAGTTAAAGAGGTTCTCGAATCCGGTTGGCTCACAACCGGTCCGAAG
AATCAGGCGCTTGAGCAAGCCTTTTGCCAGTTGACGGGAAATCAGCATGCCATCGCGGTC
AGTTCAGCCACCGCCGGAATGCATATCACGCTAATGGCGTTGGAAATTGGCAAGGGCGAT
GAAGTGATTACGCCTTCCCTGACCTGGGTTTCAACCCTCAATATGATTTCCTTGTTGGGT
GCAACGCCGGTAATGGTGGATGTCGACCGCGATACGCTGATGGTCACGCCTGAAGCGATC
GAGTCAGCCATAACGCCACGCACTAAAGCCATCATTCCGGTGCATTATGCCGGTGCGCCA
GCAGATATTGACGCCATTCGCGCCATTGGCGAACGTTACGGCATCGCAGTTATCGAAGAT
GCTGCCCATGCCGTCGGTACGTATTACAAAGGGCGACATATTGGCGCAAAAGGTACCGCT
ATTTTTTCATTTCATGCCATTAAAAATATTACCTGTGCGGAAGGTGGCCTGATTGTAACT
GATAATGAAAACCTTGCCCGCCAGCTACGGATGCTGAAATTTCACGGTCTGGGTGTCGAT
GCCTATGACAGACAAACCTGGGGCCGTGCACCGCAGGCTGAAGTCTTAACACCGGGCTAT
AAGTACAATCTGACCGATATTAACGCCGCAATTGCCCTGACACAGTTAGCAAAATTAGAG
CACCTCAACACCCGTCGGCGCGAAATTGCCCAGCAATATCAGCAAGCACTGGCAGCTCTC
CCCTTTCAGCCATTAAGCCTTCCCGCCTGGCCGCACGTTCACGCCTGGCATCTGTTTATT
ATTCGTGTCGATGAACAACGTTGTGGTATCAGTCGCGATGCGTTGATGGAAGCGTTAAAA
GAACGAGGCATTGGTACCGGGTTACATTTCCGCGCCGCTCACACACAAAAATATTATCGC
GAGCGTTTTCCCACGCTGTCGTTACCGAATACCGAATGGAATAGCGAACGCATCTGTTCT
TTGCCGCTGTTCCCGGATATGACTACCGCCGATGCCGACCGTGTCATCACAGCCCTTCAG
CAACTCGCAGGACAATAA
>group_11722
GTGTTAGCTTTTTGCCGCTCATCATTGAAGTCAAAAAAATATTTCATCATTTTACTGGCG
CTCGCTGCAATTGCCGGACTGGGTACTCATGCCGCCTGGAGTAGCAATGGTTTGCCACGT
ATCGACAATAAAACATTGGCCAGACTGGCACAGCAGCACCCGGTTGTCGTTTTGTTTCGC
CATGCTGAACGTTGCGATCGTTCAACCAATCAATGCTTGTCAGATAAAACAGGTATTACG
GTTAAAGGTACCCAGGATGCCCGTGAACTGGGCAACGCTTTTAGCGCTGACATCCCTGAT
TTCGATCTTTATTCCAGTAATACCGTCCGGACCATTCAGTCGGCGACCTGGTTTTCCGCG
GGTAAAAAGCTGACGGTAGATAAACGACTTCTTCAGTGCGGTAATGAGATTTATAGTGCA
ATTAAGGACTTACAAAGCAAAGCGCCTGATAAAAATATCGTTATTTTCACCCATAATCAT
TGCCTGACATATATTGCTAAAAATAAGCGTGATGCGACATTTAAACCTGATTATCTGGAT
GGTTTAGTCATGCATGTGGAAAAAGGCAAAGTTTATCTGGATGGGGAATTCGTTAACCAC
TAA
>group_11721
ATGCGACAACGGACTATTGTATGCCCTTTGATTCAAAATGATGGTGCTTATTTGCTGTGT
AAAATGGCCGACGATCGCGGCGTTTTCCCCGGTCAATGGGCGCTTTCGGGTGGCGGCGTG
GAGTCTGGCGAACGAATTGAAGAGGCACTACGCCGCGAAATTCGCGAAGAACTGGGAGAA
CAGCTGCTTTTGACAGAAATCACGCCGTGGACCTTCAGCGATGATATTCGCACCAAGACG
TATGCAGATGGTCGCAAGGAAGAGATTTATATGATTTACCTGATTTTTGACTGCGTTTCT
GCCAACCGAGAAGTGAAAATAAACGAAGAGTTTCAGGACTACGCGTGGGTAAAACCTGAA
GATCTGGTGCATTATGATTTAAATGTTGCCACCCGAAAAACGTTACGTTTGAAAGGTCTT
CTTTAA
>yfaZ
ATGAAAAAAATTGCGCTAGCAGGTCTGGCCGGAATGCTGTTGGTTTCTGCATCGGTCAAT
GCAATGAGCATCAGCGGCCAGGCGGGTAAAGAATACACCAATATTGGTGTCGGTTTTGGG
ACTGAATCGACGGGCCTGGCTTTAAGCGGTAACTGGACACATAACGACGACGACGGTGAC
GTCGCGGGCGTGGGGCTGGGGTTGAATCTGCCTCTCGGGCCGTTAATGGCGACCGTTGGC
GGAAAAGGCGTTTACACCAACCCGAATTACGGCGATGAAGGTTATGCCGCAGCGGTAGGA
GGTGGTTTGCAGTGGAAAATTGGCAACAGCTTCCGTTTGTTTGGCGAGTATTACTACTCT
CCGGATTCGCTCTCCAGCGGTATTCAAAGTTATGAGGAAGCGAATGCTGGCGCGCGTTAC
ACCATTATGCGTCCAGTCAGTATTGAGGCGGGTTATCGCTACCTGAATCTGTCGGGTAAA
GACGGTAACCGCGACAACGCCGTGGCTGACGGCCCGTATGTTGGGGTTAACGCCAGTTTC
TGA
>yfaY
ATGTTAAAAGTGGAAATGCTATCCACCGGGGATGAAGTGTTACACGGGCAAATCGTTGAC
ACTAACGCTGCCTGGCTGGCCGATTTTTTCTTTCATCAGGGGCTGCCATTATCTCGCCGC
AATACGGTGGGGGATAACCTTGATGACTTAGTCACCATTCTTCGCGAACGTAGTCAGCAC
GCCGATGTGCTGATCGTTAACGGCGGGCTGGGACCGACCAGCGATGATTTAAGCGCACTC
GCCGCTGCGACAGCAAAAGGTGAAGGCATGGTGCTGCATGAAGCCTGGCTCAAAGAGATG
GAACGCTATTTCCACGAACGTGGACGAGTAATGGCACCGAGCAACCGTAAACAAGCGGAG
CTGCCTGCCAGTGCTGAATTTATCAATAACCCGGTAGGCACCGCCTGTGGTTTTGCCGTG
CAGCTTAATCGTTGCCTGATGTTCTTTACTCCCGGCGTACCGTCAGAATTTAAGGTGATG
GTCGAGCACGAAATCCTGCCGCGTCTGCGCGAGCGTTTTTCTTTACCACAGCCGCCGGTT
TGTCTGCGTTTAACTACCTTTGGTCGTTCGGAAAGCGATCTGGCACAAAGCCTGGACACT
CTACAACTGCCGCCGGGCGTAACAATGGGCTATCGCTCTTCAATGCCGATTATCGAACTG
AAACTCACCGGACCGGCAAGCGAGCAACAGGCGATGGAAAAACTGTGGCTGGACGTTAAA
CGTGTTGCCGGACAGAGCGTGATTTTCGAAGGCACCGAAGGACTGCCCGCGCAGATCAGT
CGCGAATTGCAAAACCGCCAGTTCAGCCTGACGTTGAGCGAGCAATTCACCGGCGGTTTA
TTGGCTTTGCAACTTTCTCGCGCAGGTGCTCCATTGCTGGCGTGTGAAGTGGTTCCTTCA
CAGGAAGAAACCCTGGCGCAAACTGCGCACTGGATTACAGAACGGCGGGCCAACCATTTT
GCCGGGCTGGCACTGGCTGTTTCGGGTTTCGAGAACGAGCATCTCAACTTTGCGCTAGCC
ACGCCAGACGGCACTTTCGCTCTGCGTGTGCGTTTCAGCACTACACGCTACAGCCTGGCT
ATCCGTCAGGAAGTGTGCGCAATGATGGCACTGAATATGCTGCGCCGTTGGTTAAACGGC
CAGGACATCGCCAGTGAGCATGGCTGGATTGAGGTTGTTGAGTCCATGACCTTATCTGTC
TGA
>rhmA
ATGGCGCAAGTTAACGATTCACTTTGTCTGTTGGTGCAGGAGGAAAGTAAAACGGCACTG
GATAACCTGGACGAGATCCTCGACGTCGAAGGGATTGATGGCGTGTTTATTGGACCAGCG
GATCTTTCTGCGTCGTTGGGCTACCCGGATAACGCCGGGCACCCGGAAGTGCAGCGAATT
ATTGAAACCAGCATTCGGCGGATCCGTGCTGCGGGTAAAGCGGCTGGTTTTCTGGCTGTG
GCTCCTGATATGGCGCAGCAATGCCTGGCGTGGGGAGCGAACTTTGTCGCTGTTGGCGTT
GACACGATGCTCTACAGCGATGCCCTGGATCAACGACTGGCGATGTTTAAATCAGGCAAA
AATGGGCCACGCATAAAAGGTAGTTATTGA
>group_4053
ATGACCGAATCAACAACATCCTCCCCGCATGATGCGGTGTTTAAAACCTTTATGTTCACA
CCCGAAACCGCAGGGGATTTTCTCGAAATACATTTACCAGAACCACTGCGCAAGCTTTGC
AACCTGCAAACCTTACGCCTGGAACCCACTAGTTTTATTGAAAAAAGTTTACGCGCTTAC
TACTCGGATGTTTTGTGGTCCGTGGAAACCAGCGACGGTGACGGCTATATCTACTGCGTG
ATTGAACATCAAAGCTCTGCAGAAAAGAATATGGCTTTTCGGCTAATGCGCTATGCCACT
GCCGCCATGCAGCGTCACCTGGATAAAGGCTATGACAGAGTTCCGCTGGTGGTGCCATTG
CTGTTTTATCATGGCGAAACATCGCCCTACCCGTACTCACTTAACTGGCTGGATGAGTTT
GACGATCCGCAACTTGCCCGGCAGTTGTACACCGAAGCTTTTCCGTTGGTGGATATCACC
ATCGTACCTGACGATGAGATCATGCAACATCGGCGTATAGCTCTGCTGGAACTGATTCAA
AAGCATATTCGCGACCGCGATTTAATCGGCATGGTCGACAGGATCACCACGCTTTTGGTT
AGAGGCTTCACTAATGACAGCCAGCTACAAAGACTGTTTAATTATCTGCTGCAATGCGGC
GATACCTCCCGTTTCACCCGTTTTATTGAGGAGATTGCCGAACGTTCACCACTACAAAAG
GAGAGATTAATGACTATTGCTGAACGGCTACGGCAGGAAGGGCATCAAATTGGCTGGCAG
GAAGGTATGCATGAACAAGCCATTAAAATTGCTTTGCGCATGCTGGAACAGGGCATTGAT
CGTGACCAGGTGCTCGCGGCCACCCAGCTAAGCGAAGCCGATCTGGCAGCGAATAACCAC
TAA
>glpC
ATGAACGACACCAGCTTCGAAAACTGCATTAAGTGCACCGTCTGCACCACCGCCTGCCCG
GTGAGCCGGGTGAATCCCGGTTATCCAGGGCCAAAACAAGCCGGGCCGGATGGCGAGCGT
CTGCGTTTGAAAGATGGCGCACTGTATGACGAGGCGCTGAAATATTGCATCAACTGCAAA
CGTTGTGAAGTCGCCTGCCCGTCCGATGTGAAGATTGGCGATATTATCCAGCGCGCGCGG
GCAAAATATGACACCACGCGCCCGTCGCTGCGTAATTTTGTGTTGAGTCATACCGACCTG
ATGGGTAGCGTTTCCACGCCGTTCGCACCAATCGTCAACACCGCTACCTCGCTGAAACCG
GTGCGGCAGCTGCTTGATGCGGCGTTAAAAATCGATCATCGCCGCACGCTACCGAAATAC
TCCTTCGGCACGTTCCGTCGCTGGTATCGCAGCATAGCGGCTCAGCAAGCACAATATAAA
GACCAGGTCGCTTTCTTTCACGGCTGCTTCGTTAACTACAACCATCCGCAGTTAGGTAAA
GATTTAATTAAAGTGCTCAACGCAATGGGTACCGGTGTACAACTGCTCAGCAAAGAAAAA
TGCTGCGGCGTACCGCTAATCGCCAACGGCTTTACCGATAAAGCACGCAAACAGGCAATT
ACGAATGTAGAGTCGATCCGCGAAGCTGTGGGAGTAAAAGGCATTCCGGTGATTGCCACC
TCCTCAACCTGTACATTTGCCCTGCGCGACGAATACCCGGAAGTGCTGAATGTCGACAAC
AAAGGCTTGCGCGATCATATCGAACTGGCAACCCGCTGGCTGTGGCGCAAGCTGGACGAA
GGCAAAACGTTACCGCTGAAACCGCTGCCGCTGAAAGTGGTTTATCACACTCCGTGCCAT
ATGGAAAAAATGGGCTGGACGCTCTACACCCTGGAGCTGTTGCGTAAAATCCCGGGGCTT
GAGTTAACGGTGCTGGATTCCCAGTGCTGCGGTATTGCGGGTACTTACGGTTTCAAAAAA
GAGAACTACCCCACCTCACAAGCCATCGGTGCGCCACTGTTCCGCCAGATAGAAGAGAGC
GGCGCGGATCTGGTCATCACCGACTGCGAAACCTGCAAATGGCAGATTGAGATGTCCACG
AGCCTTCGCTGCGAACATCCGATTACGCTATTGGCCCAGGCGCTGGCTTAA
>group_22867
ATGCGCTTTGATACTGTCATTATGGGCGGCGGCCTCGCCGGATTACTCTGTGGCCTGCAA
CTGCAAAAACACGGCCTGCGCTGTGCCATTGTCACGCGTGGTCAAAGCGCGCTGCATTTC
TCATCCGGTTCGCTGGATTTGCTGAGCCATCTGCCTGATGGTCAACCGGTGACAGACATT
CACAGTGGACTGGAATCTTTGCGTCAGCAGGCACCAGCCCATCCTTACAGTCTTCTCGAA
CCACAACGCGTGCTCGATCTCGCTTGCCAGGCGCAGGCATTGATCGCTGAAAGCGGTGCG
CAATTGCAGGGCAGCGTGGAACTGGCCCATCAGCGCGTTACCCCGCTCGGCACTTTGCGT
GCAACCTGGTTAAGTTCGCCAGAAGTTCCCGTCTGGCCGCTACCCGCGAAGAAGATATGT
GTAGTGGGGATAAGCGGGCTGATGGATTTCCAGGCGCATCTTGCGGCGGCTTCGTTGCGC
GAACTGGATCTTTCGGTTGAAACCGCAGAAATAGAGCTGCCGGAACTGGATGTCCTGCGC
AATAACGCCACCGAATTTCGCGCTGTGAATATCGCCCGTTTCCTTGATAATGAAGAAAAC
TGGCCGCTGTTACTTGATGCGCTTATTCCTGTCGCCAATACCTGCGAAATGATCCTGATG
CCCGCCTGCTTCGGCCTGGCCGATGACAAACTGTGGCGTTGGTTGAATGAAAAACTACCT
TGTTCACTGATGCTTTTGCCAACGCTGCCGCCTTCCGTGCTGGGCATTCGTCTGCAAAAC
CAGTTACAGCGCCAGTTTGTGCGCCAGGGTGGCGTGTGGATGCCGGGCGATGAAGTGAAA
AAAGTGACCTGTAAAAATGGCGTAGTGAATGAAATCTGGACCCGCAATCACGCCGATATT
CCGCTACGTCCACGTTTCGCGGTTCTCGCCAGCGGCAGTTTCTTTAGTGGCGGACTGGTA
GCGGAACGTAACGGCATTCGCGAGCCGATTCTCGGCCTTGATGTGCTACAAACCGCCACG
CGGGGTGAATGGTATAAGGGCGATTTTTTTGCGCCGCAACCGTGGCAGCAGTTCGGTGTA
ACCACTGATGAGACGCTACGCCCGTCGCAGGCAGGGCAAACCATTGAGAACCTGTTTGCC
ATCGGTTCGGTGCTGGGCGGATTTGATCCCATCGCCCAGGGATGCGGCGGCGGTGTTTGT
GCCGTCAGTGCTTTACATGCCGCTCAACAGATTGCCCAACGCGCAGGAGGCCAACAATGA
>group_19209
ATGAAAACTCGCGACTCGCAATCAAGTGACGTGATTATCATTGGTGGCGGCGCAACGGGA
GCCGGGATTGCCCGCGACTGTGCCCTGCGCGGGCTGCGCGTGATTTTGGTTGAGCGCCAC
GACATCGCAACCGGTGCCACCGGGCGTAACCACGGCCTGCTGCACAGCGGTGCGCGCTAT
GCGGTAACCGATGCGGAATCGGCCCGCGAATGCATTAGTGAAAACCAGATCCTGAAACGC
ATTGCACGTCACTGCGTTGAACCAACCAACGGCCTGTTTATCACCCTGCCGGAAGATGAC
CTCTCATTCCAGGCCACTTTTATTCGCGCCTGCGAAGAAGCAGGGATCAGCGCAGAAGCT
ATAGACCCGCAGCAAGCGCGCATTATCGAACCTGCCGTTAACCCGGCACTGATTGGCGCG
GTGAAAGTTCCGGATGGCACCGTTGATCCATTTCGTCTGACCGCAGCAAACATGCTGGAT
GCCAAAGAACACGGTGCCGTTATCCTTACCGCTCATGAAGTCACGGGGCTGATTCGTGAA
GGCGCGACGGTGTGCGGTGTTCGTGTACGTAATCATCTCACCGGCGAAACTCAGGCCCTT
CATGCACCTGTCGTGGTTAATGCCGCTGGGATCTGGGGGCAACACATTGCCGAATATGCC
GATCTGCGCATTCGCATGTTCCCGGCGAAAGGATCGCTGCTGATCATGGATCACCGCATT
AACCAGCATGTGATCAACCGCTGCCGTAAACCTTCCGACGCCGATATTCTGGTGCCTGGC
GATACCATTTCGCTGATTGGTACCACCTCTTTACGTATTGATTACAACGAGATTGACGAT
AATCGAGTGACGGCAGAAGAGGTTGATATTCTGCTGCGTGAAGGGGAAAAACTGGCCCCC
GTGATGGCGAAAACGCGCATTTTGCGGGCCTATTCTGGCGTGCGCCCGCTGGTTGCCAGC
GATGACGACCCGAGCGGACGTAACGTCAGCCGTGGCATCGTGCTGCTCGACCATGCTGAA
CGCGATGGTCTGGACGGATTTATCACCATCACCGGTGGCAAACTGATGACCTATCGGCTG
ATGGCTGAATGGGCTACCGACGCGGTATGCCGCAAACTGGGCAACACGCGCCCCTGTACG
ACTGCCGATCTGGCACTGCCTGGTTCACAAGAACCCGCTGAAGTTACCTTGCGTAAAGTC
ATCTCCCTGCCTGCCCCGCTGCGCGGTTCTGCGGTTTATCGTCATGGCGATCGCACGCCT
GCCTGGCTGAGCGAAGGCCGTCTGCATCGTAGCCTGGTATGTGAGTGCGAAGCGGTAACT
GCGGGTGAAGTTCAGTACGCGGTAGAAAATTTAAACGTTAATAGCCTGCTGGATTTACGC
CGTCGTACCCGTGTGGGGATGGGTACCTGCCAGGGCGAACTCTGCGCCTGCCGCGCTGCC
GGACTGCTGCAACGTTTTAACGTCACGACGTCCGCGCAATCTATCGAGCAACTTTCCACC
TTCCTTAACGAACGCTGGAAAGGCGTGCAACCCATCGCCTGGGGAGACGCACTGCGCGAA
AGCGAATTTACCCGCTGGGTTTATCAGGGACTGTGTGGTCTGGAGAAGGAGCAGAAAGAT
GCGCTTTGA
>glpT
ATGTTGAGTATTTTTAAACCAGCGCCACACAAAGCGCGCTTACCTGCTGCGGAGATCGAT
CCGACTTATCGTCGATTGCGCTGGCAAATTTTCCTGGGGATATTCTTTGGCTATGCGGCT
TACTATTTGGTTCGTAAGAACTTTGCGCTTGCTATGCCTTATCTGGTTGAGCAGGGATTC
TCACGCGGTGATTTAGGTTTTGCCCTTTCGGGGATCTCGATTGCTTATGGATTTTCGAAA
TTCATCATGGGTTCGGTATCGGATCGCTCGAATCCGCGCGTTTTCCTGCCCGCAGGTTTG
ATTCTGGCGGCGGCAGTGATGTTGTTTATGGGCTTTGTGCCATGGGCGACGTCGAGCATT
GCGGTGATGTTTGTACTGTTGTTCCTCTGCGGTTGGTTCCAGGGGATGGGGTGGCCGCCG
TGTGGTCGTACTATGGTGCACTGGTGGTCGCAGAAAGAACGTGGCGGCATTGTGTCAGTG
TGGAACTGTGCGCACAACGTCGGTGGTGGTATTCCGCCGCTGCTGTTCCTGCTGGGGATG
GCCTGGTTCAATGACTGGCATGCGGCGCTCTATATGCCTGCTTTCTGCGCCATTCTGGTG
GCATTATTCGCCTTTGCGATGATGCGCGATACCCCGCAATCCTGTGGCTTGCCGCCGATC
GAAGAGTACAAAAATGATTATCCGGACGACTATAACGAAAAAGCGGAACAGGAGCTGACG
GCGAAGCAAATCTTCATGCAGTACGTACTGCCGAACAAACTGCTGTGGTATATCGCCATC
GCCAACGTGTTCGTTTATCTGCTGCGTTACGGCATCCTCGACTGGTCACCGACTTATCTG
AAAGAGGTTAAGCATTTCGCGCTGGATAAATCCTCCTGGGCCTACTTCCTTTATGAATAT
GCAGGTATTCCGGGCACTCTGCTGTGCGGCTGGATGTCGGATAAAGTCTTCCGTGGCAAC
CGTGGGGCAACCGGCGTTTTCTTTATGACACTGGTGACCATCGCGACTATCGTTTACTGG
ATGAACCCGGCAGGTAACCCAACCGTCGATATGATTTGTATGATTGTTATCGGCTTCCTG
ATCTACGGTCCTGTGATGCTGATCGGTCTGCATGCGCTGGAACTGGCACCGAAAAAAGCG
GCAGGTACGGCAGCGGGCTTTACCGGGCTGTTTGGTTACCTGGGCGGTTCGGTGGCGGCG
AGCGCGATTGTTGGCTACACCGTGGACTTCTTCGGCTGGGATGGCGGCTTTATGGTAATG
ATTGGCGGCAGCATTCTGGCGGTTATCTTGTTGATTGTTGTGATGATTGGCGAAAAACGT
CGCCATGAACAATTACTGCAAAAACGCAACGGAGGCTAA
>group_11719
ATGAAATTGACGCTGAAAAACCTTAGCATGGCGATCATGATGAGCACTATAGTCATGGGA
AGCAGTGCAATGGCGGCGGACAGCAACGAAAAAATAGTCATCGCCCATCGCGGTGCCAGT
GGATATTTGCCGGAGCATACGCTGCCAGCAAAAGCGATGGCGTATGCGCAGGGAGCGGAT
TATCTGGAACAGGATTTGGTGATGACCAAAGACGACCATCTGGTTGTTCTGCATGACCAT
TATCTCGATCGTGTTACTGATGTTGCCGATCGTTTCCCGGATCGGGCGCGCAAAGACGGT
CGTTACTACGCGATAGATTTCACGCTGGATGAAATTAAGTCGCTGAAATTTACCGAAGGT
TTCGATATTGAAAACGGTAAAAAAGTGCAGACTTATCCGGGGCGTTTCCCAATGGGTAAG
TCCGACTTCCGGGTGCACACCTTTGAAGAAGAGATTGAATTTGTTCAGGGGTTAAATCAC
TCTACCGGGAAAAATATCGGTATTTATCCTGAAATCAAAGCGCCGTGGTTCCATCATCAG
GAAGGGAAGGATATTGCGGCAAAAACGCTGGAAGTGCTGAAGAAATATGGTTACACCGGT
AAGGACGACAAAGTTTATTTGCAATGTTTTGATGCTGATGAGCTGAAGCGTATTAAGAAT
GAGCTGGAACCTAAAATGGGCATGGATCTCAATCTGGTACAGTTGATTGCCTATACCGAC
TGGAATGAAACGCAGCAGAAACAGCCGGATGGAAGCTGGGTTAATTACAACTACGACTGG
ATGTTTAAGCCGGGTGCTATGAAACAGGTGGCGGAATATGCCGACGGTATCGGGCCGGAT
TACCATATGTTGATTGAGGAAACATCGCAGCCGGGTAATATCAAACTCACTGGCATGGTG
CAAGATGCTCAGCAGAATAAACTGGTAGTGCATCCTTATACCGTGCGGTCAGATAAACTG
CCTGAATACACTACTGATGTGAATCAGTTATATGATGCTCTGTATAACAAAGCGGGTGTA
AATGGGCTGTTTACTGATTTCCCTGATAAGGCAGTAAAATTCCTTAATAAAGAGTAA
>yfaH
ATGAATTTTATTCGACAGGGATTAGGCATCGCCTTACAACCAGAGTTAACGCTGAAAAGC
ATTGCAGGTGAATTGTGTTCCGTTCCTCTCGAACCAACTTTCTATCGACAGATTTCGTTG
CTGGCTAAAGAAAAGCCGGTAGAAGGCAGTCCACTGTTTTTACTACAAACGTGTACGGAA
CAACTCGTGGTGAATGGAAAAATTTGA
>inaA
ATGGCAGTTTCAGCAAAGTACGACGAATTTAATCACTGGTGGGCAACAGAGGGCGACTGG
GTTGAAGAGCCTAACTATCGCCGTAATGGTATGAGCGGGGTGCAATGCGTCGAGCGCAAC
GGCAAAAAGCTGTATGTAAAGCGCATGACGCATCATCTGTTTCATTCCGTACGTTATCCG
TTCGGCCGACCAACGATTGTCCGTGAGGTTGCGGTAATTAAAGAACTGGAACGGGCCGGT
GTCATCGTGCCGAAGATCGTTTTTGGTGAAGCGGTGAAAATTGAGGGTGAATGGCGAGCG
TTGCTGGTGACTGAAGATATGGCGGGGTTCATCAGCATTGCTGACTGGTATGCCCAGCAT
GCAGTATCGCCTTATTCTGACGAAGTACGGCAAGCCATGTTGAAAGCAGTGGCGCTGGCG
TTTAAGAAAATGCATAGCATTAATCGTCAGCATGGCTGTTGTTATGTTCGCCATATCTAT
GTGAAAACAGAAGGTAATGCAGAAGCTGGTTTTCTTGACCTGGAGAAAAGTCGTCGCCGC
TTGCGTCGCGATAAAGCGATTAATCATGACTTCCGCCAGCTGGAAAAATATCTGGAGCCA
ATCCCCAAAGCGGACTGGGAGCAGGTGAAAGCGTATTACTACGCCATGTAA
>ascD
ATGGCCCGCGTTACCCTGCGCATCACTGGCACACAACTGCTGTGCCAGGATGAACACCCT
TCCCTTCTGGCGGCGCTGGAATCCCACAATGTGGCGGTTGAGTATCAGTGTCGCGAAGGT
TACTGCGGCTCCTGTCGCACCCGTCTGGTTGCAGGTCAGGTTGACTGGATTGCCGAACCG
TTAGCCTTTATTCAGCCGGGGGAAATTTTGCCCTGTTGTTGCCGGGCAAAAGGCGATATT
GAAATCGAGATGTGA
>nrdB
ATGGCATATACCACCTTTTCACAGACGAAAAATGATCAGCTTAAAGAACCGATGTTTTTT
GGTCAGCCGGTCAACGTGGCTCGCTACGATCAGCAAAAATATGACATCTTCGAAAAGCTG
ATCGAAAAGCAGCTCTCTTTCTTCTGGCGTCCGGAAGAAGTTGACGTCTCCCGCGACCGT
ATCGATTACCAGGCGCTGCCGGAGCACGAAAAACACATCTTTATCAGCAACCTGAAATAT
CAGACGCTGCTGGACTCCATTCAGGGTCGTAGTCCGAACGTGGCGCTATTGCCGCTTATT
TCTATTCCGGAACTGGAAACCTGGGTCGAAACCTGGGCGTTCTCAGAAACGATTCATTCC
CGTTCCTATACTCATATCATTCGTAATATCGTTAACGATCCGTCTGTTGTGTTTGACGAT
ATCGTCACCAACGAGCAGATCCAGAAACGTGCGGAAGGGATCTCCAGCTATTACGATGAA
CTGATCGAAATGACCAGCTACTGGCACCTTCTGGGCGAAGGCACCCACACCGTTAACGGT
AAAACTGTGACCGTTAGCCTGCGCGAGCTGAAGAAAAAACTGTATCTCTGCCTGATGAGC
GTTAACGCGCTGGAAGCGATTCGTTTCTACGTCAGCTTTGCTTGTTCCTTCGCATTTGCA
GAACGCGAATTGATGGAAGGCAACGCCAAAATTATTCGCCTGATTGCCCGCGACGAAGCC
CTGCACCTGACCGGCACCCAGCATATGCTGAATCTGCTGCGCAGCGGCGCGGACGATCCT
GAGATGGCGGAAATTGCCGAAGAGTGTAAGCAGGAGTGCTATGACCTGTTTGTTCAGGCA
GCTCAACAGGAGAAAGACTGGGCGGATTATCTGTTCCGCGACGGTTCGATGATTGGTCTG
AATAAAGACATTCTCTGCCAGTACGTTGAATACATCACCAATATCCGTATGCAGGCAGTC
GGTTTGGATCTGCCGTTCCAGACGCGCTCCAACCCGATCCCATGGATCAACACCTGGCTG
GTGTCTGATAACGTGCAGGTTGCTCCGCAGGAAGTGGAAGTCAGTTCTTATCTGGTCGGG
CAGATTGACGCGGAAGTGGACACCGACGATTTGAGTAACTTCCAACTCTGA
>nrdA
ATGAATCAGAATCTGCTGGTGACAAAGCGCGACGGTAGCACAGAGCGCATCAATCTCGAC
AAAATCCATCGCGTTCTGGATTGGGCGGCAGAAGGACTGCATAACGTTTCGATTTCCCAG
GTCGAGCTGCGCTCCCACATTCAGTTTTATGACGGTATCAAGACCTCTGACATCCACGAA
ACCATTATCAAGGCTGCCGCAGACCTGATCTCCCGTGATGCGCCGGATTATCAGTATCTC
GCCGCGCGCCTGGCGATCTTCCACCTGCGTAAAAAAGCCTACGGCCAGTTTGAGCCGCCT
GCGCTGTACGACCACGTGGTGAAAATGGTCGAGATGGGCAAATACGATAATCATCTGCTG
GAAGACTACACGGAAGAAGAGTTCAAGCAGATGGACACGTTTATCGATCACGACCGTGAT
ATGACCTTCTCTTATGCTGCCGTTAAGCAGCTGGAAGGCAAATATCTGGTACAGAACCGC
GTGACCGGCGAAATCTACGAAAGCGCCCAGTTCCTTTATATTCTGGTTGCCGCGTGCCTG
TTCTCGAACTACCCGCGTGAAACGCGCCTGCAATATGTGAAGCGTTTTTACGACGCGGTT
TCCACATTTAAAATTTCGCTGCCGACGCCAATCATGTCCGGCGTGCGTACCCCGACTCGT
CAGTTCAGCTCCTGCGTACTGATCGAGTGCGGTGACAGTCTGGATTCCATCAACGCTACC
TCCAGCGCGATTGTGAAATACGTTTCCCAGCGTGCCGGGATCGGCATCAACGCCGGGCGT
ATTCGTGCGCTGGGTAGCCCGATTCGCGGTGGTGAAGCGTTCCATACCGGCTGTATTCCG
TTCTACAAACATTTCCAGACAGCGGTGAAATCCTGCTCTCAGGGCGGCGTGCGCGGCGGT
GCGGCAACGCTGTTCTACCCGATGTGGCATCTGGAAGTGGAAAGCCTGCTGGTGTTGAAA
AACAACCGTGGTGTGGAAGGCAACCGCGTGCGCCATATGGACTACGGGGTACAGATCAAC
AAACTGATGTATACCCGCCTGCTGAAAGGTGAAGATATCACCCTGTTCAGCCCGTCCGAC
GTACCGGGGCTGTACGACGCATTCTTCGCCGATCAGGAAGAGTTTGAACGCCTGTATACC
AAATATGAGAAAGACGACAGCATCCGCAAGCAGCGTGTGAAAGCCGTTGAGCTGTTCTCG
CTGATGATGCAGGAACGTGCGTCTACCGGTCGTATCTATATTCAGAACGTTGACCACTGC
AATACCCATAGCCCGTTTGATCCGGCCATCGCGCCAGTGCGTCAGTCTAACCTGTGCCTG
GAGATAGCCCTGCCGACCAAACCGCTGAACGACGTCAACGACGAGAACGGTGAAATCGCG
CTGTGTACGCTGTCTGCTTTCAACCTGGGCGCAATTAATAGCCTGGATGAACTGGAAGAG
CTGGCAATTCTGGCGGTTCGTGCACTTGACGCGCTGCTGGATTATCAGGATTACCCGATC
CCGGCCGCCAAACGTGGAGCGATGGGGCGTCGTACGCTGGGTATTGGTGTGATTAACTTC
GCTTACTATCTGGCGAAGCACGGTAAACGCTACTCCGACGGCAGCGCCAACAACCTGACG
CATAAAACCTTCGAAGCGATTCAGTATTACCTGCTGAAAGCGTCTAATGAGCTGGCTAAA
GAGCAAGGCGCGTGCCCGTGGTTTAACGAAACCACTTACGCGAAAGGGATCCTGCCGATC
GATACCTATAAGAAAGATCTGGATGCCATCGCTAATGAGCCGCTGCATTACGACTGGGAA
GCATTGCGTGAATCAATCAAAACGCACGGCCTGCGTAACTCCACGCTTTCTGCCCTGATG
CCGTCCGAGACCTCTTCGCAGATCTCTAACGCCACTAACGGTATTGAACCGCCGCGCGGT
TACGTCAGCATCAAAGCGTCGAAAGACGGTATTTTGCGCCAGGTGGTGCCGGACTACGAG
CACCTGCACGACGCCTATGAGCTGCTGTGGGAAATGCCGGGTAACGATGGCTACCTGCAA
CTGGTAGGTATCATGCAGAAATTTATCGATCAGTCGATCTCTGCTAACACCAACTACGAT
CCGTCACGTTTCCCGTCAGGAAAAGTGCCGATGCAGCAGTTGCTGAAAGACCTGCTCACC
GCCTACAAATTCGGGGTCAAAACGCTGTATTATCAGAACACCCGTGACGGCGCTGAAGAC
GCGCAGGACGATCTGGTGCCGTCAATCCAGGACGATGGCTGCGAAAGCGGCGCATGTAAG
ATCTGA
>group_7001
ATGCGGATTATCTTTCTACGCAAGGAGTATTTATCTCTACTCCCGTCAATGATTGCATCT
CTTTTCTCTGCTAACGGTGTCGCGGCGGCCATTGATTTATGCCAGGGATATGATATCAAA
GCGAGTTGTCACGCCAGCAGGCAAAGCCTTTCAGGCATTACGCAGGACTGGAGTGTCGCC
GATGGGCAATGGCTGGTTTTTTCGGATATGACCAATAATGCCAGCGGAGGAGCCGTATTT
TTGCAACAAGGAGCGGAATTTTCACTATTACCAGAAAATGAAACTGGAATGACTCTGTTT
GCCAATAACACCGTTACAGGAGAATATAATAACGGCGGGGCCATATTTGCTAAAGAAAAC
TCAACGCTGAATCTTACTGATGTTATTTTTTCCGGTAACGTCGCAGGCGGCTATGGTGGC
GCAATCTATTCTTCTGGTACTAACGATACTGGTGCCGTCGATTTACGTGTCACTAACGCC
ATGTTTCGCAATAACATCGCTAATGATGGCAAAGGTGGCGCAATTTATACCATTAATAAT
GACGTTTATTTAAGTGATGTTATTTTTGATAACAACCAGGCATATACATCAACAAGTTAC
AGTGATGGCGATGGCGGGGCAATCGATGTTACCGATAATAATAGCGACAGCAAGCATCCT
TCAGGTTATACGATAATAAATAACACCGCCTTTACAAATAACACTGCCGAAGGTTATGGC
GGGGCGATATATACCAATAGCGCGACGGCTCCCTATCTTATTGATATTTCTGTTGATGAC
AGCTACAGCCAGAACGGCGGCGTGTTAGTGGATGAGAACAACAGCGCAGCAGGCTATGGA
GATGGTCCTTCCACTGCGGCGGGTGGCTTTATGTATCTCGGCTTAAGTGAAGTTACCTTT
GATATTGCCGACGGAAAAACGCTGGTTATTGGCAATACAGAGAATGACGGAGCTGTTGAC
TCTATTGCTGGTACCGGGTTGATCACCAAAACAGGTTCCGGCGATCTGGTACTTAATGCA
GATAACAATGACTTTACTGGTGAGATGCAGATTGAAAACGGTGAAGTTACCCTGGGCCGC
AGCAACTCCCTGATGAATGTCGGCGATACGCATTGCCAGGACGATCCGCAAGACTGCTAC
GGTCTGACGATAGGGAGTATTGATCAGTATCAGAATCAGGCTGAGCTAAACGTTGGCTCG
ACCCAACAAACTTTTGTGCACGCATTGACGGGCTTTCAGAATGGCACTTTAAATATCGAT
GCTGGTGGCAACGTTACTGTTAATCAGGGCAGTTTTGCTGGCATCATCGAAGGTGCTGGT
CAGCTCACCATTGCGCAAAACGGCAGCTACGTGCTGGCAGGGGCGCAGTCGATGGCGCTA
ACCGGCGATATAGTCGTTGATGATGGTGCGGTGCTTTCGCTGGAAGGCGACGCGGCAGAT
CTTACCGCTCTCCAGGACGATCCGCAGTCGATCGTGTTAAACGGCGGTGTGCTCGATCTC
TCTGATTTCTCCACCTGGCAGAGCGGCACATCATACAACGATGGCCTTGAAGTCAGTGGC
AGCAGCGGAACGGTTATCGGCAGTCAGGATGTGGTAGATCTTGCAGGTGGCGACAATTTG
CATATCGGCGGCGACGGGAAAGATGGCGTCTACGTGGTGGTCGATGCGAGCGACGGGCAG
GTAAGTCTGGCAAACAATAATAGTTATTTGGGCACAACACAAATCGCCTCCGGTACGCTG
ATGGTGAGCGACAACTCGCAGCTTGGAGATACCCACTATAACCGCCAGGTTATCTTTACC
GATAAGCAACAAGAAAGCGTGATGGAGATTACCTCCGACGTTGACACGCGTTCAGATGCG
GCAGGCCACGGACGTGATATTGAAATGCGCGCCGACGGTGAAGTGGCAGTTGATGCGGGG
GTAGACACGCAGTGGGGCGCACTGATGGCTGACAGCAGCGGGCAGCATCAGGATGAGGGT
AGCACATTGACTAAAACGGGGGCTGGTACACTGGAGCTGACCGCCAGCGGTACAACGCAG
TCGGCGGTACGTGTCGAAGAAGGCACCCTGAAAGGTGATGTTGCTGATATCCTTCCTTAT
GCTTCGTCACTGTGGGTTGGTGATGGGGCAACGTTCGTTACTGGCGCGGATCAGGATATT
CAGTCAATTGATGCTATTTCCAGCGGCACTATCGACATCAGCGATGGTACGGTTTTGCGC
CTGACCGGGCAGGATACTTCCGTCGCCCTTAATGCCTCACTATTTAACGGCGATGGGACG
CTGGTGAATGCCACCGATGGTGTGACGTTGACAGGTGAGCTTAATACCAACCTTGAAACT
GACAGCCTGACTTATCTTTCCAACGTGACGGTTAATGGCAATCTGACCAATACGTCCGGT
GCGGTTAGCCTGCAAAATGGCGTCGCTGGCGATACGCTGACGGTAAACGGTGATTATACC
GGCGGCGGTACGCTACTGCTCGATAGCGAATTAAACGGCGATGACTCGGTAAGCGATCAA
TTGGTGATGAACGGTAATACTGCTGGCAACACAACTGTGGTGGTTAACTCCATTACAGGG
ATTGGTGAGCCGACATCGACAGGCATTAAAGTGGTTGATTTCGCAGCTGATCCCACGCAG
TTTCAAAACAATGCGCAGTTCAGTCTGGCAGGCAGCGGCTACGTCAATATGGGAGCGTAT
GACTACACGCTGGTGGAAGATAACAACGACTGGTATCTGCGATCGCAAGAAGTAACGCCG
CCATCGCCACCTGATCCAGACCCTGACCCAACACCCGATCCTGACCCAACACCCGATCCA
ATCCCCGCTTACCAGCCGGTGCTGAATGCCAAAGTTGGCGGTTATCGCAATAATCTGCGG
GCGGCAAATCAGGCGTTTATGATGGAGCGACGCGATCATGCAGGTGGCAATGGTCAGACG
CTGAATTTACGTGTTATCGGCGGACGTTATCATTACACGGCGGCAGGGCAACTGGCTCAG
CATGAAGACACTTCTACGGTGCAGCTTAGCGGTGACCTGTTTAGCGGGCGCTGGGGCGAT
GATGGCGAGTGGATGCTTGGGGCGGTTGGTGGCTACAGTGATAATCAGGGCGAGAGCCGC
TCGAATATGACCGGAACTCGCGCCGATAACCAGAACCACGGTTATGCCGTTGGGCTGACC
TCAAGCTGGTATCAGCACGGTAATCAGAAGCAGGGGGCCTGGCTGGATAGCTGGCTGCAA
TACGCGTGGTTTAGCAATGATGTTTCCGAACAAGAAGATGGCACAGATCATTACCACTCG
TCGGGGATTATCGCCTCGCTGGAGGCGGGGTATCAGTGGTTACCGGGGCGTGGTGTGGTG
ATTGAACCGCAGGCGCAGGTGATTTATCAGGGCGTGCAGCAGGATGATTTTACCGCCGCT
AACCGTGCGCGCGTGTCACAATCGCAGGGTGATGATATTCAGACGCGGCTGGGTTTACAC
AGCGAATGGCGTACCGCTGTTCATGTCATACCAACATTAGATCTGAATTATTATCACGAT
CCCCATTCGACGGAAATTGAAGAGGATGGCAGCACTATCAGTGACGATGCGGTGAAGCAA
CGGGGTGAAATAAAAGTGGGAGTCACGGGCAATATCAGTCAGCGAGTGTCCCTGCGCGGC
AGCGTGGCGTGGCAGAAAGGGAGTGATGATTTTGCCCAGACGGCAGGGTTTTTGTCGATG
ACGGTGAAATGGTAA
>ubiG
ATGAATGCCGAAAAATCGCCGGAAAACCATAACGTAGACCACGAAGAGATCGCTAAATTT
GAAGCCGTCGCCTCCCGCTGGTGGGATCTTGAAGGTGAGTTCAAACCGTTGCACCGCATT
AACCCGCTGCGTCTGGGCTATATTGCCGAGCGTGCTGGCGGTTTATTTGGCAAAAAGGTG
CTCGATGTCGGTTGTGGCGGCGGCATTCTGGCCGAGAGTATGGCGCGCGAAGGCGCGACG
GTGACCGGTCTGGATATGGGCTTTGAGCCATTGCAGGTGGCAAAACTGCACGCGCTGGAA
AGCGGCATTCAGGTGGATTATGTGCAGGAAACCGTGGAAGAGCACGCGGCAAAACATGCC
GGGCAGTATGATGTGGTGACCTGCATGGAGATGCTGGAGCACGTCCCCGATCCGCAGTCA
GTGGTCAGAGCCTGTGCGCAACTGGTGAAACCAGGCGGCGATGTCTTTTTCTCGACGCTT
AACCGCAACGGCAAGTCATGGCTGATGGCGGTGGTTGGCGCGGAATATATTTTGCGCATG
GTGCCCAAAGGCACGCATGATGTGAAGAAGTTTATTAAACCGGCAGAACTGCTTGGCTGG
GTAGATCAGACAAGCCTTAAAGAGCGACATATAACCGGGCTACATTACAACCCGCTCACT
AATACTTTTAAACTCGGCCCCGGCGTGGATGTGAACTATATGCTGCACACGCAGAATAAG
TGA
>gyrA
ATGAGCGACCTTGCGAGAGAAATTACACCGGTCAACATTGAGGAAGAGCTGAAGAGCTCC
TATCTGGATTATGCGATGTCGGTCATTGTTGGCCGTGCGCTGCCAGATGTCCGAGATGGC
CTGAAGCCGGTACACCGTCGCGTACTTTACGCCATGAACGTACTAGGCAATGACTGGAAC
AAAGCCTATAAAAAATCTGCCCGTGTCGTTGGTGACGTAATCGGTAAATACCATCCCCAT
GGTGACTCGGCGGTTTATGACACGATCGTCCGTATGGCGCAGCCATTCTCGCTGCGTTAC
ATGCTGGTAGACGGTCAGGGTAACTTCGGTTCCATCGACGGCGACTCTGCGGCGGCAATG
CGTTATACGGAAATCCGTCTGGCGAAAATTGCCCATGAACTGATGGCCGATCTCGAAAAA
GAGACGGTCGATTTCGTTGATAACTATGACGGCACGGAAAAAATTCCCGACGTCATGCCA
ACCAAAATTCCTAACCTGCTGGTGAACGGTTCTTCCGGTATCGCCGTAGGTATGGCAACC
AACATCCCGCCGCACAACCTGACGGAAGTCATCAACGGTTGTCTGGCGTATATCGATGAT
GAAGACATCAGCATTGAAGGGCTGATGGAACACATCCCGGGGCCGGACTTCCCGACGGCG
GCAATCATTAACGGTCGTCGCGGTATTGAAGAAGCTTACCGTACCGGTCGCGGCAAGGTG
TATATCCGCGCTCGCGCAGAAGTGGAAGTTGACGCCAAAACCGGTCGTGAAACCATTATC
GTCCACGAAATTCCGTATCAGGTAAACAAAGCGCGCCTGATCGAGAAGATTGCGGAACTG
GTAAAAGAAAAACGCGTGGAAGGCATCAGCGCGCTGCGTGACGAGTCTGACAAAGACGGT
ATGCGCATCGTGATTGAAGTGAAACGCGATGCGGTCGGTGAAGTTGTGCTCAACAACCTC
TACTCCCAGACCCAGTTGCAGGTTTCTTTCGGTATCAACATGGTGGCATTGCACCATGGT
CAGCCGAAGATCATGAACCTGAAAGACATCATCGCGGCGTTTGTTCGTCACCGCCGTGAA
GTGGTGACCCGTCGTACTATTTTCGAACTGCGTAAAGCTCGCGATCGTGCTCATATCCTT
GAAGCATTAGCCGTGGCGCTGGCGAACATCGACCCGATCATCGAACTGATCCGTCATGCG
CCGACGCCTGCAGAAGCGAAAACTGCGCTGGTGGCTAATCCGTGGCAGCTGGGCAACGTT
GCCGCGATGCTCGAACGTGCTGGCGACGATGCTGCGCGTCCGGAATGGCTGGAGCCAGAG
TTCGGCGTGCGTGATGGTCTGTACTACCTGACCGAACAGCAAGCTCAGGCGATTCTGGAT
CTGCGTTTGCAGAAACTGACCGGCCTTGAGCACGAAAAACTGCTCGACGAATACAAAGAG
CTGCTGGATCAGATCGCGGAACTGTTGCGTATTCTTGGTAGCGCCGATCGTTTGATGGAA
GTGATCCGTGAAGAGCTGGAGCTGGTTCGTGAACAGTTCGGTGACAAACGTCGTACTGAA
ATCACCGCCAACAGCGCAGACATCAACCTGGAAGATCTGATCACTCAGGAAGATGTGGTA
GTGACGCTCTCTCACCAGGGCTACGTTAAGTATCAGCCGCTTTCTGAATACGAAGCGCAG
CGTCGTGGCGGGAAAGGTAAATCTGCCGCACGTATTAAAGAAGAAGACTTTATCGACCGA
CTGCTGGTGGCGAACACTCACGACCATATTCTGTGCTTCTCCAGCCGTGGTCGCGTCTAT
TCGATGAAAGTTTATCAGTTGCCGGAAGCCACTCGTGGCGCGCGCGGTCGTCCGATCGTC
AACCTGCTGCCGCTGGAGCAGGACGAACGTATCACTGCGATCCTGCCAGTGACCGAGTTT
GAAGAAGGCGTGAAAGTCTTCATGGCGACCGCTAACGGTACCGTGAAGAAAACTGTCCTC
ACCGAGTTCAACCGTCTGCGTACCGCCGGTAAAGTGGCGATCAAACTGGTTGACGGCGAT
GAGCTGATCGGCGTTGACCTGACCAGCGGCGAAGACGAAGTAATGCTGTTCTCCGCTGAA
GGTAAAGTGGTGCGCTTTAAAGAGTCTTCTGTCCGTGCGATGGGCTGCAACACCACCGGT
GTTCGCGGTATTCGCTTAGGTGAAGGCGATAAAGTCGTCTCTCTGATCGTGCCTCGTGGC
GATGGCGCAATCCTCACCGCAACGCAAAACGGTTACGGTAAACGTACCGCAGTGGCGGAA
TACCCAACCAAGTCGCGTGCGACGAAAGGGGTTATCTCCATTAAGGTTACTGAACGTAAT
GGTTTAGTGGTTGGCGCGGTACAGGTAGATGACTGCGACCAGATCATGATGATCACCGAT
GCCGGTACGCTGGTACGTACTCGCGTTTCGGAAATCAGCATCGTAGGCCGTAACACCCAG
GGCGTGATCCTCATCCGTACTGCGGAAGATGAAAACGTAGTGGGTCTGCAACGTGTTGCT
GAACCGGTTGACGAGGAAGATCTGGATACCATCGATGGCAGTGCCGCGGAAGGGGACGAT
GAAATCGCTCCGGAAGTGGACGTTGACGACGAGCCAGAAGAAGAATAA
>group_3648
ATGAGTGGTGAAAAAAAGGCGAAAGGCTGGCGGTTCTATGGTCTTGTAGGTTTTGGCGCA
ATAGCACTGCTTTCCGCTGGCGTCTGGGCGTTGCAATATGCTGGCAGTGGGCCAGAAAAA
ACGTTGTCGCCGCTGGTGGTGCACAACAATCTGCAAATCGATCTCAATGAGCCGGACCTC
TTTCTCGACAGCGACTCTCTGAGCCAGCTTCCCAAAGATCTCCTCACCATTCCGTTTCTC
CACGATGTTCTGAGCGAAGATTTCGTTTTCTATTATCAGAATCATGCCGATCGTCTGGGC
ATTGAAGGCAGCATTCGTCGTATTGTCTATGAACACGATCTCACGCTGAAAGATAAGCTC
TTTTCGTCACTCTTAGATCAGCCCGCGCAGGCAGCGCTGTGGCACGATAAACAAGGCCAT
CTTTCACATTATATGGTGCTGATCCAGCGCAGTGGTTTAAGCAAACTGCTGGAGCCATTG
TTGTTTGCCGCTACCAGCGACAGCCAGTTAAGCAAAACGGAAATCAGTAGCATCAAGATA
AATAGTGAAACTGTTCCTGTTTATCAGTTGCGCTATAACGGCAATAACGCTCTGATGTTC
GCGACTTATCAGGACAAGATGCTGGTGTTTTCCAGCACGGATATGTTGTTTAAAGATGAT
CAGCAGGATACCGAAGCCACGGCGATCGCAGGTGATTTGTTGAGCGGCAAAAAACGCTGG
CAAGCAAGCTTTGGCCTGGAAGAGCGTGCTGCTGAAAAAACGCCAGTACGCCAGCGCATC
GTGGTCAGCGCCAGGTTGCTGGGTTTTGGCTACCAGCGGTTAATGCCTTCTTTTGCTGGC
GTACGCTTCGAAATGGGTAACGACGGCTGGCACAGTTTTGTGGCGTTAAATGATGAATCC
GCCAGCGTAGATACCAGTTTCGATTTTACGCCGGTCTGGAACAGTATGCCTGCCGGGGCC
AGCTTCTGTGTGGTGGTGCCGTATTCACACGGTATTGCCGAAGAGATGCTTTCGCACATC
AGTCAGGAAAACGACAAGTTGAATGGGGCGTTAGACGGTGCCGCGGGGCTGTGCTGGTAT
GCAGACTCAAAATTGCAAACCCCGCTGTTTGTCGGTCAGTTTGATGGCACTGCCGAACAG
GCGCAATTGCCAGGGAAACTGTTTACGCAAAATATTGGTGCGCACGAAAGCAAAGCGCCA
GAAGGTGTTTTGCCGATAAGCCAGACTCAGCAGGGCGAAGCGCAAATCTGGCGTCGCGAA
GTGAGTTCCCGATACGGTCAGTATCCGAAAGCGCAGGCGGCGCAACCCGATCAATTAATG
TCGGATTATTTTTTCCGCGTGTCGCTGGCGATGCAAAACAAAACGCTGCTTTTCTCCCTC
GATGAAACGCTGGTTAATAACGCCCTGCAAACACTGAATAAAAACCGCCCGGCAATGGTG
GATGTAATACCCACTGATGGCATCGTTCCGCTCTATATCAATCCACAAGGCGTGGCGAAA
CTGCTGCGTAACGAAACGTTGACCAGTCTGCCGAAGAATCTCGAACCGGTTTTTTATAAC
GCCGCACAAACTTTATTAATGCCGAAGCTGGACGCTTTATCTCAACAACCGCGTTATGTC
ATGAAGCTGGCCCAGATGGAACCCGGTGCCGCCTGGCAGTGGCTACCCATAACCTGGCAG
CCGCTATGA
>group_11715
ATGAGGCACGGGCTGCTGGCGCTGATTTGCTGGCTGTGTTGTGTTGTTGCCCATAGCGAA
ATGCTGAATGTCGAACAATCCGGGCTGTTTCGCGCCTGGTTTGTACGCATTGCACAAGAA
CAGCTCCGCCAGGGGCCAAGTCCACGCTGGTATCAGCAGGATTGTGCGGGCCTGGTGCGA
TTTGCGGCGAACGAGACGCTGAAAGTTCACGATAGTAAATGGCTAAAAAGTAACGGTTTC
TCTAGCCAGTATTTGCCGCCAGAGATGACGCTAACACCTGGACAGCGTCAACTGGCGCAA
AACTGGAATCAGGGGAACGGGAAAACCGGCCCCTACGTGACCGCGATTAATTTGATTCAG
TACAACAGCCAGTTTATTGGCCAGGACATAAACCAGGTGCTGCCTGGCGATATGATTTTT
TTCGATCAGGGCGATGCCCAGCACTTAATGGTCTGGATGGGGCGTTACGTCATCTACCAC
ACCGGAAGCGCCACGAAAACTGACAACGGAATGCGCGCAGTCAGTCTGCAACAACTTATG
ACATGGAAGGACACCCGATGGATACCCAACGATTCCAATCCCAATTTCATTGGCATTTAT
CGTTTAAATTTTCTGGCGCGATAG
>group_1965
GTGCGACTGGAAGCGCCGGGGCGTGATTATCGGCGCTATCAGATGGAAGAGTACGGCGGC
GTGGACGTTCGCCTGTATCGTATTCCTGACCCGATGGCATTTTTGCGCCAGCAGAAAAAC
CTGCATCGCATTGTGGTGCAACCGCAATATCTGGGCGACGGGCTGAACAATACGCTGACC
TGGCTGTGGGATAACTGGTACGGCAAATCTCGCCGCGTAATGCAGCGTACTTTCTCTTCT
CAGTCACGGCAGAATGTGACTCAGGCATTACCCGAATTACATCTCGGCAATGCCATTATT
AAACCTTCCCGTTATGTACAGAACAACCAGTTTTCCCCGCTGAAAAAATATCCCTTGGTG
GAACAGTTCCGTTATCCACTATGGCAGGCTAAACCGGTCGAGCCGCAGCAAGGGGTAAAA
CTGGAAGGCGCATCCAGCAATTTCATCTCGCCGCAGCCGGGTAACATTTATATTCCTCTC
GGCCAACAAGAGCCGGGACTGTACCTCGTCGAGGCGATGGTTGGTGGGTATCGGGCGACG
ACGGTGGTGTTTGTTTCCGATACCGTGGCGCTTAGCAAAGTGTCAGGCAACGAGCTTCTG
GTGTGGACCGCGGGTAAAAAACAGGGTGAAGCGAAGCCCGGCTCAGAGATCTTGTGGACT
GACGGTCTTGGCGTGATGACCCGCGGTGTGACCGATGACAGCGGTACCTTGCAGTTACAA
CATATATCGCCAGAACGCTCATACATTCTGGGTAAGGATGCTGAAGGCGGCGTTTTTGTC
TCCGAGAACTTCTTTTACGAAAGTGAAATCTACAACACCCGCTTGTATATCTTTACCGAT
CGCCCGCTATATCGCGCAGGCGATCGTGTCGATGTTAAAGTGATGGGCCGCGAGTTCCAC
GATCCGTTGCATTCATCCCCCATCGTCAGCGCCCCGGCGAAGCTTTCGGTGCTGGACGCC
AACGGCAGTCTGTTGCAAACCGTCAATGTCACGCTGGATGCGCGCAATGGCGGGCAGGGA
AGTTTCCGCCTGCCAGAAAATGCCGTTGCCGGAGGTTATGAGTTACGTCTTGCTTACCGC
AATCAGGTCTATAGCAGCAGTTTTCGCGTGGCAAACTACATCAAGCCACATTTCGAGATT
GGTTTAGCTCTCGACAAAAAAGAGTTCAAAACTGGCGAAGCGGTCAGCGGCAAACTGCAA
CTGCTCTACCCGGATGGCGAGCCGGTAAAAAATGCCCGCGTGCAGTTAAGTTTGCGCGCT
CAGCAATTATCAATGGTCGGTAACGATTTGCGTTATGCCGGACGTTTCCCCGTGTCGCTG
GAAGGCAGCGAAACGGTGTCCGACGCCAGCGGTCATGTGGCGTTAAATCTCCCCGCCGCC
GATAAACCGAGCCGTTATTTGTTAACCGTCTCCGCCAGTGACGGCGCGGCGTATCGTGTC
ACCACCACCAAAGAGATCCTCATTGAACGCGGTCTGGCGCATTACTCATTAAGTACTGCC
GCACAATACAGTAATAGCGGCGAGTCGGTTGTGTTCCGTTATGCCGCGCTGGAATCTTCA
AAACAGGTTCCTGTTACGTATGAATGGTTGCGTCTCGAAGACCGCACGAGCCATAGCGGA
GAGCTACCGTCAGGCGGCAAATCCTTTACCGTCAATTTCGCTAAACCTGGCAACTACAAT
CTGACATTACGCGATAAAGACGGCTTAATTCTCGCTGGGTTAAGTTATGCCGTCAGCGGT
AAGGGCAGCACGGCGCATACGGGTACGGTAGATATCGTGGCGGATAAAACGCTGTACCAG
CCAGGCGAAACCGCGAAGATGCTGATTACCTTTCCGGAGCCAATTGATGAAGCATTATTG
ACGCTGGAACGCGATCGCGTGGAACAGCAGTCGCTGCTTTCGCATCCGGCAAACTGGCTA
ACGCTACAACGTTTAAACGATACCCAGTATGAAGCCCGGGTTCCAGTGAGCAATTCCTTT
GCGCCTAACATCACTTTTTCGGTGCTGTATACCCGTAATGGTCAGTACAGTTTTCAGAAC
GCCGGGATCAAAGTTGCCGTTCCTCAGCTTGATATCCGGGTGAAAACGGACAAAACCCAT
TACCAGCCTGGTGAACTGGTCAATGTCGAATTAACCTCGTCGCTGAAAGGTAAACCTGTT
TCTGCGCAGCTAACGGTAGGCGTGGTCGATGAAATGATCTACGCGCTGCAACCAGAAATC
GCGCCGAATATCGGCAAATTTTTCTATCCGCTGGGGCGTAACAATGTGCGTACCAGCTCC
AGTCTGTCGTTTATCAGCTACGACCAGGCGCTCTCCAGCGAGCCGGTTGCGCCTGGCGCA
ACTAACCGCAGCGAGCGGCGAGTAAAAATGCTTGAACGTCCACGGCGTGAAGAGGTGGAT
ACCGCGGCATGGATGCCGTCACTCACAACCGATAAACAAGGCAAAGCGTATTTCACGTTC
CTGATGCCTGATTCGTTAACCCGCTGGCGTATCACCGCGCGTGGGATGAACGGCGACGGG
CTGGTCGGGCAGGGGCGTGCTTATCTGCGTTCGGAAAAAAATCTCTACATGAAGTGGAGT
ATGCCAACGGTGTATCGCGTGGGCGACAAACCGGCGGCAGGACTGTTTATCTTCAGTCAG
CAGGATAACGAACCGGTGGCGCTGGTGACTAAATTTGCAGGCGCTGAGATGCGCCAGACG
CTGACGCTGCACAAAGGGGCGAATTATATTTCGCTGGCGCAGAACATTCAGCAATCTGGC
TTGTTAAGCGCAGAACTGCAACAAAATGGGCAAGTGCAGGACAGCATTAGCACAAAACTG
TCTTTTGTGGATAACAGCTGGCCCGTTGAACAGCAGAAAAATGTCATGCTCGGCGGTGGC
GAGAACGCGCTGATGTTGCCCGAGCAGGCTAGCAATATCCGGCTACAAAGTAGCGAAACG
CCGCAGGAGATTTTCCGCAACAATCTTGATGCGTTAGTCGATGGACCATGGGGTGGCGTG
ATCAACACCGGTAGCCGTCTGATCCCGCTCAGTCTCGCCTGGCGTTCGCTTGCCGATCAT
CAAAGTGCCGCCGCTAACGACATTCGTCAGATGATTCAGGATAACCGTCTGCGGCTGATG
CAACTGGCGGGGCCCGGAGCGCGCTTTACCTGGTGGGGTGAAGATGGCAATGGTGACGCC
TTCCTTACGGCATGGGCATGGTACGCCGACTGGCAGGCCAGCCAGGCGCTCGGCGTAACG
CAACAACCGGAATACTGGCAGCATATGCTCGACAGTTATGCCGAGCAGGCGGATAACATG
CCGTTATTGCATCGGGCGCTGGTGCTGGCGTGGGCACAGGAGATGAATCTGCCGTGCAAA
ACGTTGTTGAAAGGGTTGGATGAAGCTATCGCCCGGCGCGGAACTAAAGATGAAGATTTC
TCTGAGGAAGACATCCGCGATATCAATGACAGCCTGATCCTCGATACACCGGAATCTCCA
CTGGCAGATGCGGTGGCAAACGTCTTAACCATGACGTTGCTGAAAAAAGCGCAGTTGAAG
TCCACGGTGATGCCACAGGTTCAGCAATATGCGTGGGATAAAGCGGCAAACAGCAATCAG
CCGCTGGCGCACACGGTTGTGCTGCTCAATAGCGGTGGTGACGCTACCCAGACGGCCGCT
ATTTTAAGTGGTTTGACCGCTGAGCAATCCACTATTGAGCGCGCGCTGGCCATGAACTGG
CTGGCGAAATATATGGCGACAATGCCTCCAGTTGTTTTGCCTGCGCCTGCGGGCGCATGG
GCTAAACATAAGTTAACTGGAGGGGGCGAAGACTGGCGTTGGGTTGGTCAGGGTGTGCCG
GACATTCTCTCTTTTGGTGACGAATTATCGCCGCAAAATGTGCAGGTCCGCTGGCGTGAA
CCGGCAAAAACGGCTCAACAAAGTAACATTCCGGTGACCGTTGAACGCCAGTTGTATCGG
CTTATCCCCGGTGAAGAAGAGATGAGCTTTACTCTGCAGCCGGTGACCAGCAATGAGATT
GACAGCGATGCGCTGTATCTCGATGAAATTACGCTTACCAGCGAGCAGGATGCAGTTCTG
CGCTATGGTCAGGTGGAAGTACCGCTCCCGCCGGGAGCCGACGTTGAGCGCACAACATGG
GGCATTTCAGTCAATAAACCCAACGCCGCGAAACAGCAGGGGCAATTGCTGGAAAAAGCG
CGTAATGAAATGGGCGAACTGGCCTATATGGTGCCGGTGAAAGAACTGACGGGAACGGTC
ACTTTCCGCCATTTGCTGCGCTTCTCGCAAAAAGGGCAATTCGTTCTGCCTCCTGCTCGT
TATGTGCGTTCCTATGCACCTGCGCAGCAAAGTGTTGCGGCAGGGAGTGAATGGACCGGG
ATGCAGGTGAAATAA
>group_5771
GTGAACTGGCGCAGAATCGTCTGGCTATTGGCGTTGGTTACTCTGCCAACGCTTGCGGAG
GAGACGCCGTTACAACTGGTGCTGCGCGGTGCGCAGCACGATCAACTGTATCAGCTGTCG
TCATCAGGCGTGACCAAAGTCTCAGCATTACCTGACTCGCTCACCACGCCGTTAGGGAGT
TTGTGGAAACTGTATGTTTACGCCTGGCTGGAGGATACCCATCAACCGGAGCAGCCCTAC
CAGTGTCGCGGAAACTCCCCGGAAGAGGTTTATTGTTGTCAGGCTGGGGAGAGCATAACG
CGCGATACCGCGCTGGTACGTTCCTGTGGGCTCTATTTTGCGCCGCAGCGGTTGCATATT
GGCGCAGATGTGTGGGGGCAATACTGGCAACAGCGTCAGGCACCTGCGTGGTTAGCGTCT
CTGCCTACGCTGAAGCCAGAAACCTCGGTAACGGTTAAATCGCTGCTTGATTCATTAGCG
ACGTTACCCGCGCAAAACAAAGCTCAGGAAGTCTTACTGGATGTGGTGCTGGACGAGGCG
AAAATCGGTGTCGCATCCATGCTCGGTAGTCGGGTACGGGTGAAAACCTGGAGCTGGTTT
GCCGATGATAAACAGGAAATCCGTCAGGGTGGTTTTGCTGGCTGGTTAACCGATGGTACA
CCGCTGTGGGTTACTGGCAGTGGCACCAGCAAAACGGTACTAACCCGTTATGCGACGGTG
CTTAATCGGGTTTTGCCAGTGCCGACGCAGGTTGCCAGTGGGCAATGTGTAGAGGTGGAG
CTGTTTGCCCGCTATCCGCTGAAGAAAATCACAGCGGAAAAGAGTACGACGGCAGTAAAA
CCCGGCGTACTTAATGGGCGCTATCGTGTGACGTTTACTAATGGTAACCACATTACGTTT
GTCAGCCACGGTGAGACGACCTTACTGAGCGAAAAGGGCAAACTGAAATTGCAGTCGCAT
CTCGATCGTGAAGAGTACGTTGCCAGAGTTCTGGATCGCGAGGCGAAAAGTACGCCCCCT
GAGGCAGCGAAAGCCATGACCGTGGCGATTCGCACTTTTTTACAGCAAAACGCCAATCGG
GAAGGCGATTGCCTGACCATCCCCGACAGCAGCGCCACGCAGCGTGTTTCTGCTTCGCCA
GCGACCACGGGGGCGCGAACGATGACCGCCTGGACGCAGGATCTCATCTATGCAGGCGAT
CCGGTTCATTATCATGGCAGTCGCGCTACCGAAGGGACACTTTCCTGGCGGCAAGCCACG
GCCCAGGCGGGGCAGGGGGAGCGTTACGACCAGATACTCGCGTTTGCTTATCCCGACAAC
AGCCTTAGCCGCTGGGGAGCTCCACGCTCAACCTGCCAGTTATTACCCAAAGCGAAAGCC
TGGCTGGCGAAAAAAATGCCGCAGTGGCGGCGTATATTACAAGGCGAGACGGGGTACAAC
GAACCAGACGTGTTTGCGGTCTGTCGTTTAGTCTCAGGTTTCCCCTATACCGATCGGCAG
CAGAAACGGCTGTTTATTCGTAACTTCTTTACGCTTCAGGATCGGCTGGATTTAACCCAT
GAGTATCTGCACCTGGCCTTTGATGGTTATCCCACCGGGCTTGATGAGAACTATATCGAA
ACGCTGACCCGACAATTATTAATGGACTAA
>yfaP
ATGCGAAAGATTTTTCTTCCGTTGTTACTGGTGGCACTTTCGCCTGTCGCTCACAGTGAA
GGTGTGCAGGAAGTCGAGATTGACGCACCGCTCTCTGGCTGGCATCCGGCAGAGGGCGAA
GATGCCAGTTTTTCACAATCGATCAATTACCCGGCGTCGTCCGTCAACATGGCAGATGAT
CAAAATATCTCAGCGCAGATCCGCGGCAAAATAAAGAATTATGCTGCGGCGGGTAAAGTT
CAGCAGGGCCGGCTGGTGGTCAACGGTGCCAGTATGCCGCAGAGAATTGAATCCGATGGT
TCATTTGCACGCCCTTATATTTTCACTGAAGGCAGCAACAGCGTGCAGGTCATCAGCCCG
GATGGGCAAAGCCGGCAAAAAATGCAGTTTTACTCAACGCCGGGTACAGGAACGATTCGT
GCACGTTTACGGCTGGTTCTCTCGTGGGATACGGACAATACCGATCTCGATCTCCATGTT
GTCACGCCCGATGGCGAACACGCCTGGTACGGTAACACCGTGCTGAAAAACAGTGGTGCA
CTGGATATGGATGTCACGACGGGGTACGGACCCGAGATTTTCGCCATGCCAGCACCAGTT
CACGGGCGCTATCAGGTGTATATCAACTACTATGGTGGGCGCAGCGAAACGGAATTGACG
ACCGCCCAACTGACGCTGATCACCGATGAAGGATCGGTCAATGAGAAACAGGAAACATTT
ATTGTACCGATGCGTAATGCTGGCGAGCTGACGCTGGTGAAAAGTTTTGACTGGTGA
>group_11714
TTGAAATACCTTGCTTCTTTTCGTACAACCCTGAAAGCCTCGCGCTACATGTTCAGAGCA
TTGGCGTTAGTGCTCTGGCTGTTGATTGCTTTTTCATCCGTTTTTTACATCGTTAATGCG
TTACATCAGCGAGAATCGGAAATTCGTCAGGAATTTAATCTGAGTTCCGATCAGGCTCAG
CGCTTTATTCAACGCACCTCTGATGTGATGAAAGAGCTGAAGTACATCGCCGAAAATCGC
TTATCGGCAGAAAACGGTGTGCTTTCCCCGCGTGGACGAGAAACGCAGGCGGATGTGCCT
GCGTTTGAACCGCTGTTTGCCGACTCCGATTGTTCCGCAATGAGTAACACCTGGCGAGGT
TCTCTGGAGTCATTGGCGTGGTTTATGCGCTACTGGCGCGATAATTTTTCTGCGGCTTAC
GATCTCAACCGGGTATTTTTAATCGGCAGCGATAACCTCTGCATGGCCAATTTCGGTCTG
CGTGATATGCCAGTGGAACGCGATACCGCGTTGAAAGCTTTGCATGAACGCATCAATAAA
TATCGAAATGCACCACAAGATGATAGCGGCAGTAACCTCTACTGGATCAGCGAAGGTCCG
CGCCCTGGCGTCGGATATTTTTACGCGTTGACGCCAGTTTATCTGGCGAACCGGTTGCAG
GCGCTTTTGGGTGTCGAGCAGACCATCCGGATGGAGAACTTTTTCTTACCGGGTACGTTG
CCGATGGGGGTTACCATTCTTGATGAAAATGGTCATACCCTGATTTCGCTTACCGGACCA
GAAAGTAAAATTAAGGGCGATCCTCGCTGGATGCAGGAACGCTCCTGGTTTGGCTATACG
GAAGGGTTCCGGGAGCTGGTGCTGAAGAAAAATCTGCCACCCTCATCGCTAAGCATCGTG
TATTCGGTGCCGGTTGATAAGGTGCTGGAACGCATTCGCATGTTGATCCTTAACGCAATT
TTGCTGAATGTGCTTGCCGGAGCTGCATTGTTTACTCTCGCGCGGATGTACGAGCGACGT
ATTTTCATTCCGGCGGAAAGCGACGCCCTGCGACTGGAAGAACATGAGCAGTTCAATCGC
AAGATTGTCGCCTCCGCGCCAGTGGGTATCTGCATTTTGCGTACCGCTGATGGCGTCAAT
ATTTTAAGTAACGAACTGGCGCATACCTATCTCAATATGCTTACGCATGAGGACCGCCAA
CGACTGACGCAAATTATCTGTGGGCAGCAGGTCAATTTTGTTGATGTCCTGACCAGCAAC
AATACCAATCTGCAAATCAGCTTCGTCCATTCGCGCTATCGTAATGAAAACGTGGCCATT
TGTGTGCTGGTGGATGTTTCTTCGCGCGTGAAGATGGAAGAGTCGTTGCAGGAGATGGCA
CAAGCAGCGGAACAGGCGAGCCAGTCAAAATCGATGTTCCTTGCCACCGTCAGTCATGAG
CTGCGAACGCCGCTGTATGGCATTATCGGTAACCTGGATCTGTTGCAAACCAAAGAGTTA
CCGAAAGGCGTCGATCGGCTGGTGACGGCAATGAACAACTCTTCCAGCCTGTTGTTGAAA
ATTATCAGCGATATTCTCGATTTCTCGAAGATTGAATCGGAACAGTTGAAGATCGAACCG
CGTGAGTTTTCACCGCGTGAAGTGATGAACCACATCACCGCCAACTATTTACCGCTGGTG
GTACGCAAGCAGTTAGGCTTGTACTGCTTTATTGAACCGGATGTGCCAGTGGCCTTAAAT
GGCGACCCGATGCGTTTACAGCAGGTCATCTCCAACCTGTTGAGTAACGCCATAAAATTC
ACCGATACCGGCTGTATAGTTTTGCATGTCCGCGCTGATGGCGATTATCTCTCTATCCGT
GTTCGCGATACCGGCGTGGGGATTCCGGCGAAAGAAGTGGTGCGCTTGTTTGATCCCTTC
TTCCAGGTCGGAACGGGCGTACAGCGAAACTTCCAGGGGACCGGTCTGGGTCTGGCGATT
TGTGAAAAACTGATCAGCATGATGGACGGCGATATCTCGGTAGATTCAGAACCGGGAATG
GGCAGCCAGTTTACCGTGCGTATTCCGTTGTACGGCGCTCAGTACCCGCAGAAAAAAGGC
GTGGAAGGGTTGAGTGGTAAACGCTGCTGGCTGGCGGTCCGCAATGCGTCGCTCTGTCAG
TTCCTGGAAACCAGTTTGCAGCGCAGCGGCATCGTCGTTACAACATACGAAGGGCAGGAA
CCGACTCCCGAAGATGTGTTAATTACTGACGAGGTAGTGAGTAAAAAATGGCAGGGTAGA
GCGGTAGTGACCTTCTGTCGTCGCCATATTGGTATTCCGCTGGAGAAAGCGCCAGGGGAG
TGGGTACACAGTGTGGCTGCCCCGCATGAGCTACCGGCATTGTTGGCGCGTATTTATTTG
ATCGAGATGGAGAGCGACGATCCTGCTAACGCTCTGCCGTCGACGGACAAAGCGGTCAGC
GATAATGACGATATGATGATTCTGGTCGTGGATGATCATCCGATTAACCGACGTCTGCTG
GCAGATCAGTTGGGATCGTTGGGCTATCAATGTAAAACCGCGAATGATGGTGTCGATGCG
CTTAATGTACTTAGCAAGAATCATATTGATATCGTGCTTAGCGACGTCAACATGCCAAAT
ATGGATGGTTACCGCTTGACGCAACGCATTCGTCAGTTGGGACTGACGTTGCCGGTAATC
GGAGTAACTGCTAATGCGTTGGCTGAAGAGAAGCAGCGGTGTCTGGAGTCCGGTATGGAC
AGCTGCCTGTCGAAGCCGGTAACGCTGGATGTGATAAAACAGACGCTGACGGTATATGCC
GAGAGGGTCAGGAAATCGCGGGAATCGTAG
>rcsB_1
ATGAACAATATGAACGTAATTATTGCCGATGACCATCCGATAGTCTTGTTCGGTATTCGC
AAATCACTTGAGCAAATTGAGTGGGTGAATGTTGTCGGCGAATTTGAAGACTCTACAGCA
CTGATCAACAACCTGCCGAAACTGGATGCGCATGTGTTGATTACCGATCTCTCCATGCCT
GGCGATAAGTACGGCGATGGCATTACCTTAATCAAGTACATCAAGCGCCATTTCCCAAGC
CTGTCGATCATTGTTCTGACCATGAACAACAACCCGGCGATTCTTAGTGCGGTATTGGAT
CTGGATATCGAAGGGATCGTGCTGAAACAAGGTGCACCGACCGATCTGCCGAAAGCTCTC
GCCGCGCTGCAGAAAGGGAAGAAATTTACCCCGGAAAGCGTTTCTCGCCTGTTGGAAAAA
ATCAGTGCTGGTGGTTACGGTGACAAGCGTCTCTCGCCAAAAGAGAGTGAAGTTCTGCGC
CTGTTTGCGGAAGGCTTCCTGGTGACCGAGATCGCTAAAAAGCTGAACCGCAGTATTAAA
ACCATCAGTAGCCAGAAGAAATCTGCGATGATGAAGCTGGGTGTCGAGAACGATATCGCC
CTGCTGAATTATCTCTCTTCTGTGACCTTAAGTCCGGCAGATAAAGACTAA
>group_10947
ATGCGTCAGAAAGAGACAACGGCCACGACCCGCTTTTCACTCCTACCGGGGAGCATTACC
CGCTTCTTTTTACTGTTGATCATTGTGTTACTGGTGACGATGGGTGTAATGGTACAAAGC
GCCGTTAACGCCTGGCTGAAAGATAAAAGTTACCAGATTGTCGACATTACCCATGCTATC
CAAAAGCGCGTCGATAACTGGCGTTACGTGACCTGGCAGATCTACGACAACATTGCCGCG
ACGACCTCCCCCTCCTCCGGCGAAGGTTTACAAGAGACGCGCCTGAAACAGGATGTCTAC
TATCTGGAGAAACCACGCCGCAAAACGGAAGCGTTAATCTTTGGCTCTCACGACAACTCA
ACGCTTGAGATGACTCAGCGGATGTCCACTTATCTGGATACATTGTGGGGCGCAGAAAAT
GTACCGTGGTCGATGTATTACCTGAATGGTCAGGATAACAGTCTGGTGCTGATCTCAACC
CTACCCCTTAAAGATCTCACCTCCGGATTTAAAGAATCGACCGTCAGCGACATTGTTGAT
TCACGTCGTGCAGAGATGTTGCAACAGGCCAACGCCCTCGATGAACGCGAAAGCTTTTCT
AACATGCGCCGCCTGGCCTGGCAGAACGGTCATTACTTTACATTGCGTACTACCTTTAAC
CAGCCAGGACATCTGGCAACGGTCGTGGCTTTTGATCTGCCGATTAATGATTTGATCCCA
CCGGGTATGCCGCTGGACAGTTTCCGCCTTGAGCCAGACGCGACGGCAACGGGAAACAAT
GATAATGAGAAAGAAGGGACGGATAGCGTCAGTATCCACTTTAACAGTACGAAGATTGAA
ATCGCCTCGGCACTCAACTCTACCGATATGCGCCTGGTCTGGCAGGTTCCTTATGGCACC
TTATTGCTGGATACGTTGCAAAACATTCTGCTGCCACTGCTGCTGAACATCGGTTTGCTG
GCGCTGGCGTTATTTGGCTATACCACATTCCGCCATTTCTCCAGCCGCAGTACAGAAAGT
CTACCCAGCACGGCGGTCAATAACGAATTGCGCATTTTACGGGCAATTAATGAAGAGATA
GTCTCACTGCTGCCGCTCGGCCTGCTGGTTCACGATCAGGAATCGAACCGCACTGTCATA
AGTAACAAAATTGCCGATCATTTGCTGCCGCATTTGAATCTGCAAAACATCACCACCATG
GCGGAACAGCATCAGGGGATTATTCAGGCGACGATCAATAACGAGCTGTATGAGATCCGC
ATGTTCCGCAGCCAGGTCGCGCCGCGCACACAAATTTTCATTATTCGCGATCAGGATCGC
GAAGTGCTGGTAAACAAGAAACTCAAGCAGGCGCAGCGTCTGTATGAGAAAAACCAGCAG
GGGCGGATGACCTTTATGAAAAACATTGGCGATGCGCTGAAAGAACCCGCACAGTCCCTG
GCGGAGAGCGCGGCTAAACTCAACGCCCCGGAAAGCAAACAACTGGCGAATCAGGCAGAT
GTGCTGGTGCGGCTGGTTGATGAAATACAGTTAGCGAACATGCTTGCGGATGATAGCTGG
AAAAGTGAGACGGTGCTGTTCTCCGTGCAGGATTTAATTGATGAAGTTGTGCCTTCAGTG
TTGCCTGCCATCAAGCGTAAAGGTCTGCAACTGCTGATTAACAATCATCTGAAAGCACAC
GATATGCGCCGCGGCGATCGCGATGCCTTACGACGTATTTTGCTGCTACTGATGCAATAT
GCCGTGACCTCAACGCAATTGGGAAAAATCACCCTTGAGGTTGATCAGGATGAGTCCTCC
GAAGACCGCCTGACGTTCCGCATTCTGGACACGGGAGAAGGCGTAAGTATTCATGAAATG
GATAATTTGCACTTCCCGTTTATCAACCAGACCCAAAACGATCGCTATGGCAAGGCGGAC
CCGCTGGCATTCTGGCTGAGCGATCAACTGGCACGTAAACTGGGCGGTCATTTAAACATC
AAAACGCGGGATGGGCTTGGTACACGCTACTCTGTGCATATCAAAATGCTCGCAGCTGAC
CCGGAAGTTGAAGAGGAAGAAGAGCGTTTACTGGATGATGTCTGCGTAATGGTGGATGTT
ACTTCGGCAGAAATTCGGAATATTGTCACTCGCCAGTTAGAAAATTGGGGTGCAACCTGT
ATCACACCCGATGAAAGATTAATTAGTCAAGATTATGATATCTTTTTAACGGATAATCCG
TCTAATCTTACTGCCTCTGGCTTGCTTTTAAGCGATGATGAGTCTGGCGTACGGGAAATT
GGGCCTGGTCAATTGTGCGTCAACTTCAATATGAGCAACGCTATGCAGGAAGCGGTCTTA
CAATTAATTGAAGTGCAACTGGCGCAGGAAGAGGTGACAGAATCGCCTCTGGGCGGAGAT
GAAAATGCGCAACTCCATGCCAGCGGCTATTATGCGCTCTTTGTAGACACAGTACCGGAT
GATGTTAAGAGGCTGTATACTGAAGCAGCAACCAGTGACTTTGCTGCGTTAGCCCAAACG
GCTCATCGTCTTAAAGGCGTATTTGCCATGCTAAATCTGGTACCCGGCAAGCAGTTATGT
GAAACGCTGGAACATCTGATTCGTGAGAAGGATGTTCCAGGAATAGAAAAATACATCAGC
GACATTGACAGTTATGTCAAGAGCTTGCTGTAG
>group_9386
ATGAAAGTTAAAGTACTGTCCCTCCTGGTCCCAGCTCTGCTGGTAGCAGGCGCAGCAAAC
GCTGCTGAAGTTTACAACAAAGACGGCAACAAATTAGATCTGTACGGTAAAGTAGACGGC
CTGCACTATTTCTCTGACAACAAGTCAGAAGACGGCGACCAGACCTATGTACGTCTTGGT
TTCAAAGGCGAAACTCAGGTTACTGACCAGCTGACCGGTTACGGCCAGTGGGAATATCAG
ATCCAGGGCAATACCTCTGAAGACAACAAAGAAAACTCCTGGACCCGTGTGGCATTCGCA
GGTCTGAAATTCCAGGATGTTGGTTCTTTCGACTACGGTCGTAACTACGGCGTTGTTTAC
GACGTAACTTCCTGGACCGACGTACTGCCAGAATTCGGTGGCGACACTTACGGCTCTGAC
AACTTCATGCAGCAGCGTGGTAATGGCTACGCAACCTACCGTAACACCGACTTCTTCGGT
CTGGTTGACGGTCTGAACTTTGCTGTTCAGTACCAGGGCAAAAATGGTAGCGTAAGCGGC
GAAGGCATGACCAACAATGGTCGTGGTGCTCTGCGTCAGAATGGCGACGGTGTCGGCGGA
TCTATCACTTATGATTACGAAGGCTTCGGTATCGGTGCTGCAGTTTCCAGCTCCAAACGT
ACTGATGATCAGAACTTCGGCCTGAACGGTTATGGTGAGCGTTATTTGGGTAACGGCGAC
CGCGCTGAAACCTACACTGGTGGTCTGAAATACGACGCTAACAACATCTACCTGGCTGCT
CAGTACACCCAGACCTACAACGCAACTCGCGTAGGTTCCCTGGGTTGGGCGAACAAAGCA
CAGAACTTCGAAGCTGTTGCTCAGTACCAGTTCGACTTCGGTCTGCGTCCATCTGTAGCA
TACCTGCAGTCTAAAGGTAAAAACCTGGGTGTCGTTGCTGGTCGTAACTACGACGACGAA
GATATCCTGAAATATGTTGATGTTGGTGCGACCTACTACTTCAACAAAAACATGTCCACC
TACGTTGACTACAAAATCAACCTGCTGGACGACAACCAGTTCACTCGTGACGCTGGCATC
AACACTGATAACATCGTAGCTCTGGGTCTGGTTTACCAGTTCTAA
>apbE
ATGGAAATAAGCTTTACCCGCGTGGCACTGCTGGCTGCCGCGCTCTTCTTTGTTGGTTGC
GATCAAAAACCACAACCCGCCAAAACCCACGCTACTGAAGTTACCGTTCTTGAAGGCAAA
ACCATGGGTACCTTCTGGCGTGCCAGCATCCCGGGCATTGATGCCAAACGCAGTGCCGAA
CTTAAAGAAAAGATTCAGACCCAGCTGGACGCCGACGATCAGCTGCTTTCGACCTATAAA
AAAGATTCCGCGCTGATGCGCTTTAACGACTCGCAAAGTTTGTCGCCGTGGCCAGTAAGT
GAAGCGATGGCCGAAATCGTCACTACCTCGCTGCGCATTGGCGCGAAGACCGATGGTGCG
ATGGATATTACCGTCGGGCCGCTGGTGAATCTGTGGGGCTTTGGCCCGGAACAACAGCCG
GTTCAAATTCCGAGCCAGGAACAGATCGATGCGATGAAAGCCAAAACCGGCTTACAGCAC
CTGACGGTCATCAATCAGTCGCATCAGCAATATCTGCAAAAAGACCTGCCGGATTTATAT
ATCGATCTCTCCACCGTCGGTGAAGGTTATGCGGCGGATCACCTGGCACGCTTGATGGAG
CAGGAAGGTATTTCACGTTATCTGGTGTCAGTTGGTGGTGCTCTGGATAGCCGTGGTATG
AACGGTGAAGGCCAGCCGTGGCGGGTAGCGATTCAAAAACCAACCGATAAAGAAAACGCG
GTTCAGGCCGTGGTGGATATCAACGGTCATGGCATTAGCACCTCTGGCAGCTACCGTAAC
TATTACGAACTGGACGGCAAACGTCTTTCTCATGTTATCGATCCGCAAACCGGGCGTCCT
ATCGAACACAATCTGGTATCCGTGACGGTGATTGCCCCGACGGCGCTGGAAGCCGATGCC
TGGGATACTGGCTTAATGGTACTCGGGCCGGAGAAAGCCAAAGAGGTTGTTCGCCGGGAA
GGGCTGGCGGTCTATATGATCACCAAAGAAGGTGATAGCTTTAAAACCTGGATGTCGCCG
CAGTTTAAAAGCTTCCTTATCAGCGAAAAAAATTAA
>ada
ATGAAAAAAGCCACATGCTTAACTGACGATCAACGCTGGCAATCTGTCTTAGCCCGCGAC
CCGAATGCCGACGGCGAATTCGTTTTCGCCGTGCGTACCACAGGCATCTTTTGCCGTCCG
TCTTGCCGCGCCAGACATGCTTTGCGGGAAAACGTCTCCTTCTACGCAAATGCCAGCGAG
GCACTCGCCGCTGGCTTTCGCCCCTGCAAACGTTGTCAGCCAGACAAAGCCAATGCCCAG
CAACATCGGTTGGATAAAATTACCCACGCCTGTCGACTGCTGGAACAGGAAACGCCTGTA
ACGCTGGAAGCCTTAGCCGACCATGTGGCGATGAGTCCGTTCCATCTGCATCGGTTGTTT
AAAGCGACTACCGGAATGACGCCTAAAGCCTGGCAACAGGCCTGGCGCGCTCGCCGTTTG
CGCGAATCGCTGGCGAAAGGGGAGAGCGTGACGACGTCTATTCTTAACGCCGGATTCCCC
GACAGCAGCAGTTACTACCGCAAAGCCGACGAAACGCTGGGCATGACGGCTAAACAATTC
CGTCACGGTGGCGAAAATCTGGCGGTGCGTTACGCGCTGGCTGATTGTGAGCTGGGTCGT
TGCCTGGTGGCAGAAAGCGAGCGGGGGATTTGCGCGATATTGCTGGGCGATGATGACGCG
ACACTAATCAGCGAGTTGCAGCAGATGTTTCCCGCTGCCGACAACGCGCCTGCCGATCTG
ATGTTTCAGCAACATGTGCGTGAAGTGATCGCCAGCCTCAATCAACGCGATACGCCGCTG
ACGTTACCGCTGGACATTCGCGGCACTGCTTTTCAGCAACAAGTCTGGCAGGCACTGCGC
ACGATACCTTGCGGTGAAACCGTCAGTTATCAGCAACTGGCTAACGCCATCGGCAAACCG
AAAGCGGTACGGGCCGTTGCCAGCGCCTGTGCCGCCAACAAGCTGGCTATCATAATACCC
TGTCATCGGGTGGTCCGTGGTGATGGCACACTTTCCGGTTACCGCTGGGGCGTGTCGCGT
AAAGCGCAACTGCTGCGCCGCGAAGCTGAAAATGAGGAGAGGTAA
>alkB
ATGTTGGATCTGTTTGCCGATGCTGAACCGTGGCAAGAGCCACTGGCGGCTGGAGCGGTA
ATTTTGCACCGTTTTGCTTTTAACGCTGCGGAGCAACTGATCCGCGATATTAATGACGTT
GCCAGCCAGTCGCCGTTTCGCCAGATGGTCACCCCCGGGGGATATACCATGTCGGTGGCG
ATGACCAACTGTGGGCATCTGGGCTGGACGACCCATCGGCAAGGTTATCTCTATTCGCCC
ATTGATCCGCAAACAAATAAACCGTGGCCCGCCATGCCACAAAGCTTTCATGATTTATGT
CAACGTGCGGCTACGGCGGCGGGCTATCCGGATTTCCAGCCAGATGCTTGTCTTATCAAC
CGCTACGCTCCTGGCGCGAAACTGTCGCTGCATCAGGATAAAGACGAACCGGATCTGCGC
GCGCCGATTGTTTCTGTTTCTCTTGGCTTACCCGCGATTTTTCAATTTGGTGGCCTGAAA
CGTAATGATCCGCTCAAACGTTTGTTGTTGGAACATGGCGATGTGGTGGTATGGGGCGGT
GAATCGCGGCTGTTTTATCACGGCATTCAACCGCTGAAAGCGGGGTTTCATCCACTCACC
GGCGACTGCCGCTACAACCTGACATTCCGTCAGGCAGGTAAAAAAGAATAA
>yojI
ATGGAACTTCTTGTACTTGTCTGGCGGCAGTATCGCTGGCCATTTATCAGTGTGATGGCG
CTAAGCCTCGCCAGTGCGGCATTAGGCATTGGCTTAATTGCTTTTATCAATCAGCGCCTT
ATCGAAACGGCGGATACCAGTCTGCTGGTATTGCCGGAGTTTCTGGGATTATTGCTGCTG
TTGATGGCAGTCACTCTCGGATCGCAACTGGCGCTCACCACTTTGGGGCATCACTTCGTT
TACCGACTGCGTAGTGAATTTATCAAGCGGATTCTGGATACCCACGTCGAGCGCATTGAA
CAACTCGGTAGCGCCTCGTTGCTGGCGGGATTAACCAGCGATGTGCGCAATATCACCATT
GCTTTTGTGCGTCTTCCGGAACTGGTGCAGGGGATCATTCTCACTATCGGTTCCGCGGCG
TATCTGTGGATGCTGTCGGGCAAAATGTTGCTGGTAACGGCTATCTGGATGGCGATCACC
ATCTGGGGTGGTTTTGTACTGGTGGCGCGGGTGTACAAACATATGGCGACCCTGCGTGAA
ACCGAAGACAAGCTGTACACGGATTTTCAAACCGTACTCGAAGGGCGCAAAGAGCTGACT
CTGAACCGGGAACGCGCCGAGTATGTGTTTAACAACCTCTACATCCCCGATGCGCAAGAG
TATCGCCATCATATTATTCGCGCAGACACCTTCCATCTTAGCGCCGTGAACTGGTCAAAC
ATCATGATGCTGGGCGCTATCGGCCTGGTGTTCTGGATGGCGAACAGTCTCGGTTGGGCT
GATACCAACGTTGCTGCGACCTATTCGTTGACGCTGTTATTCCTGCGTACGCCGCTGCTT
TCGGCGGTTGGCGCATTGCCGACGCTGCTGACGGCGCAGGTGGCGTTTAACAAGCTGAAC
AAATTCGCGCTCGCGCCTTTCAAAGCTGAGTTTCCGCGCCCGCAGGCTTTTCCCAACTGG
CAAACGCTGGAGCTGCGTAACGTGACGTTTAGCTATCAGGATAACGCGTTTTCCGTTGGG
CCGATTAACCTCACCATTAAACGTGGCGAGCTGCTGTTTCTGATTGGCGGCAACGGTAGC
GGAAAATCGACGCTGGCGATGTTGTTGACGGGCTTGTATCAGCCACAAAGCGGCGAAATC
TTGCTGGATGGCAAACCTGTCAGCGGCGAACAACCGGAAGATTATCGCAAACTGTTTTCG
GCAGTGTTTACCGATGTCTGGCTGTTTGATCAACTGCTGGGGCCGGAGGGTAAACCCGCT
AACCCGCAACTGGTTGAGAAGTGGCTGGCGCAGCTGAAAATGGCTCATAAGCTTGAGTTA
AGCAACGGGCGTATTGTTAACCTGAAGTTATCAAAAGGGCAGAAAAAACGCGTGGCGCTG
TTGCTGGCGCTGGCAGAAGAACGCGATATTATCCTGCTGGATGAATGGGCGGCGGATCAG
GATCCACACTTCCGTCGTGAGTTTTATCAGGTGTTGCTGCCGCTGATGCAGGAGATGGGT
AAAACTATTTTCGCTATCAGTCATGATGATCATTACTTTATCCACGCCGACCGCCTGCTG
GAAATGCGCAATGGGCAACTTAGCGAGCTGACGGGCGAAGAGCGCGATGCCGCTTCGCGT
GATGCCGTTGCCCGGACGGCATAA
>mqo
ATGAAAAAAGTGACTGCCATGCTCTTCTCGATGGCCGTGGGGCTTAATGCCGTTTCGATG
GCGGCAAAAGCGAAAGCGTCCGAGGAGCAGGAAACTGATGTACTGTTGATTGGCGGCGGC
ATTATGAGCGCCACGTTGGGGACCTATTTACGCGAGCTGGAGCCTGAATGGTCGATGACC
ATGGTGGAGCGCCTGGAGGGTGTCGCGCAGGAGAGTTCGAACGGCTGGAATAACGCCGGA
ACCGGGCATTCTGCACTGATGGAACTGAACTACACCCCGCAAAACGCCGATGGCAGCATC
AGTATTGAAAAAGCAGTCGCCATTAACGAAGCATTTCAGATTTCCCGCCAGTTCTGGGCG
CACCAGGTTGAGCGCGGCGTGCTGCGTACTCCGCGTTCATTTATCAATACCGTTCCGCAT
ATGAGCTTTGTCTGGGGCGAGGATAACGTTAATTTCCTGCGCGCCCGTTACGCCGCGTTG
CAACAAAGCTCGCTGTTTCGCGGTATGCGTTACTCTGAAGATCACGCGCAGATCAAAGAG
TGGGCACCGTTAGTGATGGAAGGGCGCGATCCACAACAGAAAGTAGCGGCAACACGCACA
GAAATTGGCACTGATGTGAACTATGGCGAGATCACCCGCCAGTTAATTGCTTCCTTACAG
AAGAAATCTAACTTCTCGCTGCAACTCAGCAGCGAAGTCCGCGCCCTAAAGCGTAATGAC
GATAACACCTGGACCGTTACCGTTGCCGATCTGAAAAACGGCACTGCACAGAACATCCGC
GCCAAATTTGTCTTTATCGGCGCGGGCGGTGCGGCGCTGAAGCTATTACAGGAATCGGGG
ATTCCGGAAGCGAAAGACTACGCCGGTTTCCCGGTGGGCGGACAGTTCCTTGTTTCGGAA
AACCCGGACGTGGTTAATCACCATCTGGCGAAGGTTTACGGTAAAGCATCCGTTGGCGCA
CCACCGATGTCGGTTCCGCATATCGATACCCGCGTTCTGGACGGTAAACGCGTAGTGCTG
TTTGGGCCATTTGCCACCTTCTCAACCAAATTCCTCAAAAACGGTTCATTGTGGGATCTG
ATGAGTTCCACCACCACCTCTAACGTGATGCCGATGATGCACGTCGGGCTGGATAATTTC
GATCTGGTGAAATATCTGGTGAGTCAGGTGATGTTGAGTGAAGAGGATCGTTTTGAAGCG
TTGAAAGAGTACTATCCGCAGGCAAAAAAAGAGGACTGGCGTTTGTGGCAAGCGGGGCAG
CGCGTGCAGATTATCAAGCGTGATGCCGAGAAAGGTGGCGTACTGCGTCTGGGTACTGAA
GTGGTCAGTGACCAGCAAGGGACCATTGCCGCGCTGCTGGGGGCATCGCCAGGGGCGTCA
ACCGCCGCGCCGATTATGTTGGATCTGCTGGAAAAAGTATTTGGCGATCGCGTTTCCAGC
CCGCAATGGCAGGCTACGTTGAAAGCGATCGTTCCGTCTTATGGACGCAAGCTGAACGGT
GATGTAGCGGCAACAGAACGCGAGTTGCAGTACACCAGCGAAGTGCTGGGGCTGAAATAC
GACAAGCCGCAGGCAGCAGATAGTACGCCAAAACCGCAGTTGAAACCGCAACCCGTTCAA
AAAGAAGTGGCGGATATTGCGTTGTAA
>eco
ATGAAGACCATTCTACCTGCAGTATTGTTTGCCGCTTTCGCTACCACTTCCGCCTGGGCG
GCAGAAAGCGTCCAGCCACTGGAAAAAATCGCGCCTTATCCACAAGCTGAAAAAGGGATG
AAGCGTCAGGTGATTCAGTTAACCCCGCAAGAAGATGAATCTACCCTGAAAGTAGAACTG
TTAATCGGTCAGACGCTGGAAGTCGATTGCAATTTGCATCGTCTCGGCGGGAAGCTGGAA
AGCAAAACGCTGGAAGGCTGGGGCTATGATTATTATGTCTTTGATAAAGTTAGCTCGCCG
GTTTCCACGATGATGGCCTGCCCGGATGGCAAGAAAGAGAAGAAATTTGTCACCGCGTAT
CTGGGCGATGCTGGAATGCTGCGTTACAACAGCAAGCTGCCGATCGTGGTGTATACGCCA
GACAATGTAGATGTGAAGTACCGCGTCTGGAAGGCGGAAGAGAAAATTGACAACGCGGTA
GTTCGCTAA
>group_19645
ATGCATACCCCGATCGGGGTAAAACCTGTAGCAGGATCAAAAGAGTGGCGGGAAGCGTGG
CAAAAACGGGCTTTTGCTCACATTTCAAATGGTTATAAACATATTTATATAGCGATTAAT
TCACCAGAGATATTTCTGCTGGTTTGCTCCCTCATCAGAATTTAA
>napF
GTGAAGATTGATGCATCCCGTCGGGGCATACTCACTGGTCGCTGGCGCAAAGCCAGTAAC
GGTATCCGTCCACCCTGGTCCGGTGATGAATCTCATTTTCTGACCCATTGCACCCGTTGC
GACGCCTGTATTAATGCTTGTGAAAACAACATTCTGCAACGCGGCGCGGGCGGCTATCCG
AGCGTTAATTTCAAAAATAACGAGTGCAGCTTCTGTTACGCCTGCGCGCAGGCTTGCCCC
GAATCGCTATTTTCTCCGCGCCACACCAGGGCCTGGGATTTGCAGTTCACCATTGGGGAC
GCGTGCCTGGCGTATCAGTCAGTTGAATGCCGCCGCTGTCAGGATAGCTGTGAGCCAATG
GCAATTATCTTTCGCCCGACGCTCTCCGGAATCTACCAGCCGCAACTTAATAGCCAACTT
TGCAACGGATGTGGAGCATGTGCAGCCAGCTGTCCGGTATCAGCCATAACTGCGGAGTAT
CTCCATGCACACTAA
>napD
ATGCACACTAACTGGCAAGTTTGCAGCCTGGTCGTGCAGGCCAAAAGCGAACGAATTTCA
GACATCAGCACCCAACTGAACGCCTTTCCCGGCTGTGAAGTTGCTGTCAGCGACGCGCCG
AGCGGTCAGTTGATTGTGGTGGTGGAAGCAGAAGACAGCGAAACGCTGATCCAAACCATT
GAGTCAGTACGCAACGTAGAGGGCGTGCTGGCGGTGTCGCTGGTTTATCACCAGCAGGAA
GAGCAAGGTGAGGAAACACCATGA
>napA
ATGAAACTCAGTCGTCGTAGCTTTATGAAAGCTAACGCCGTTGCGGCCGCTGCGGCGGCT
GCCGGTCTCAGCGTGCCGGGCGTTGCCCGCGCCGTTGTTGGTCAGCAGGAAGCCATTAAA
TGGGATAAAGCGCCGTGCCGTTTCTGCGGTACTGGTTGCGGCGTTCTGGTCGGAACGCAG
CAGGGGCGTGTGGTGGCCTGTCAGGGCGACCCGGACGCACCGGTTAACCGTGGCCTGAAC
TGCATTAAGGGCTATTTCCTGCCCAAGATCATGTACGGTAAAGACCGTTTGACGCAGCCG
CTGCTGCGTATGAAAAACGGTAAATATGACAAAGAAGGCGAATTTACCCCAATCACCTGG
GATCAGGCCTTCGATGTGATGGAAGAGAAATTCAAAACCGCCCTGAAAGAAAAAGGACCG
GAATCGATCGGTATGTTCGGTTCTGGTCAGTGGACTATCTGGGAAGGTTATGCCGCGTCC
AAGCTGTTCAAAGCGGGCTTCCGTTCGAACAACATCGACCCGAACGCACGTCACTGTATG
GCGTCGGCAGTAGTTGGCTTTATGCGTACCTTTGGTATGGATGAGCCGATGGGCTGCTAT
GACGACATCGAGCAGGCTGACGCGTTTGTGCTGTGGGGCGCTAACATGGCGGAGATGCAC
CCGATCCTCTGGTCACGCATCACTAACCGTCGTCTCTCTAACCAGAACGTCACCGTGGCG
GTGCTTTCTACCTACCAGCATCGTAGCTTCGAGCTGGCGGATAACGGCATCATCTTTACG
CCGCAATCTGACCTGGTGATCCTGAACTACATCGCCAACTATATCATTCAAAACAATGCG
ATAAATCAGGACTTCTTCAGCAAGCACGTTAACCTGCGCAAAGGGGCGACGGACATCGGC
TACGGTTTACGTCCGACCCATCCGCTGGAAAAAGCAGCGAAGAATCCGGGTTCTGACGCC
TCCGAACCGATGAGCTTTGAAGATTACAAAGCCTTCGTTGCTGAGTATACGCTGGAAAAA
ACTGCCGAAATGACCGGCGTGCCGAAAGACCAGTTAGAACAACTGGCGCAGCTGTATGCC
GATCCGAACAAGAAAGTCATCTCCTACTGGACGATGGGCTTCAACCAGCATACTCGTGGC
GTGTGGGCCAACAACCTGGTCTACAACCTGCACCTGCTGACCGGCAAAATTTCCCAGCCG
GGTTGCGGTCCGTTCTCCCTGACCGGGCAGCCTTCCGCGTGTGGTACTGCGCGTGAAGTG
GGCACCTTTGCTCACCGTCTGCCTGCGGACATGGTGGTAACTAACGAGAAACATCGTGAT
ATCTGCGAGAAGAAGTGGAATATCCCGAGCGGCACCATTCCGGCGAAAATCGGTCTGCAT
GCGGTAGCACAAGACCGTGCGCTGAAAGACGGCAAGCTGAATGTTTACTGGACCATGTGT
ACCAACAACATGCAGGCCGGGCCGAACATCAATGAAGAGCGTATGCCGGGCTGGCGCGAT
CCGCGCAACTTCATCATCGTCTCCGATCCGTATCCGACAGTCAGTGCGCTGGCCGCCGAC
TTGATCCTGCCGACCGCAATGTGGGTAGAGAAAGAGGGCGCTTACGGTAACGCCGAACGC
CGTACTCAGTTCTGGCGTCAGCAGGTACAGGCGCCAGGCGAAGCGAAATCGGATCTCTGG
CAGTTAGTCCAGTTCTCCCGCCGCTTCAAAACTGAAGAAGTATGGCCGGAAGAGCTGCTG
GCGAAGAAACCGGAACTGCGTGGCAAAACGCTGTACGAAGTTCTGTATGCCACCCCCGAA
GTGAGCAAATACCCTGTATCCGAACTGGCGGAAGATCAGCTGAACGATGAATCCCGCGAG
CTGGGCTTCTATCTGCAAAAAGGGCTGTTCGAAGAGTACGCATGGTTTGGTCGCGGTCAC
GGTCACGATCTGGCACCGTTCGATGACTACCACAAAGCGCGCGGTCTGCGCTGGCCGGTG
GTGAACGGTAAAGAAACGCAGTGGCGTTACAGCGAAGGTAACGACCCGTACGTGAAAGCG
GGCGAAGGCTACAAGTTCTACGGTAAACCGGATGGCAAAGCGGTGATCTTCGCGCTGCCG
TTCGAACCGGCGGCGGAAGCACCGGATGAAGAGTACGACCTGTGGCTCTCTACCGGACGC
GTTCTGGAGCACTGGCACACCGGCAGTATGACTCGCCGTGTACCAGAACTGCACCGCGCC
TTCCCGGAAGCGGTCCTGTTTATTCACCCGCTGGATGCGAAAGCGCGCGATCTGCGTCGT
GGCGACAAAGTGAAAGTGGTTTCTCGCCGTGGCGAAGTGATCTCGATTGTCGAAACGCGC
GGTCGTAACCGTCCGCCACAGGGCCTGGTGTACATGCCGTTCTTCGACGCCGCACAGCTG
GTTAACAAACTGACGCTGGATGCGACCGATCCGCTCTCGAAAGAGACGGACTTCAAGAAG
TGCGCAGTCAAACTGGAGAAGGTGTAA
>napG
ATGTCCCGGTCAGCGAAACCTCAAAATGGTCGCCGCCGCTTTCTGCGCGATGTCGTTCGC
ACAGCAGGCGGGCTGGCTGCCGTGGGTGTGGCGCTGGGGTTACAACAGCAAACCGCACGC
GCATCTGGCGTGCGGTTGCGCCCGCCCGGAGCCATAAACGAGAACGCCTTTGCCAGTGCC
TGTGTGCGTTGCGGTCAGTGTGTTCAGGCTTGCCCTTACGACACCTTAAAACTGGCGACG
CTGGCTTCTGGCCTGTCGGCGGGCACGCCATATTTTGTCGCACGGGATATTCCTTGCGAA
ATGTGTGAGGACATTCCGTGCGCCAAAGTGTGCCCAAGCGGTGCGCTGGATCGTGAGATT
GAATCGATCGACGACGCGCGGATGGGGCTGGCGGTACTGGTGGACCAGGAAAACTGTCTC
AACTTTCAGGGGCTGCGCTGCGATGTTTGTTATCGCGAATGCCCGAAAATTGATGAGGCC
ATCACCCTGGAGCTGGAGCGCAACACGCGTACCGGTAAGCACGCCCGCTTTCTGCCGACG
GTTCACAGCGACGCCTGTACCGGTTGCGGTAAGTGCGAAAAAGTATGCGTGCTGGAACAA
CCGGCAATCAAGGTGTTACCGCTGTCACTGGCGAAAGGGGAGTTAGGTCACCATTACCGC
TTCGGCTGGCTGGAGGGGAACAATGGCAAATCGTAA
>napH
ATGGCAAATCGTAAACGTGACGCCGGGCGCGAGGCGCTGGAGAAAAAAGGCTGGTGGCGC
AGTCACCGTTGGCTGGTGTTACGTCGCCTTTGTCAGTTCTTCGTGCTGGGGATGTTTTTG
AGCGGTCCGTGGTTTGGTGTGTGGATCTTACACGGTAACTACAGCAGTAGCCTGTTATTC
GACACCGTTCCGCTGACCGATCCGCTGATGACGCTGCAAAGTCTTGCCAGTGGTCATCTG
CCTGCCACGGTGGCGTTGACCGGTGCGGTGATTATCACCGTGCTCTACGCCCTGGCGGGA
AAGCGATTATTTTGCAGCTGGGTCTGCCCGCTGAACCCGATTACCGACTTAGCGAACTGG
TTACGCAGGCGCTTTGACCTCAATCAGTCTGCGACGATCCCTCGCCACATTCGCTACGTG
CTGTTGGTGGTCATTCTGGTGGGATCAGCCTTAACTGGCACGCTCATTTGGGAATGGATC
AACCCCGTTTCTCTGATGGGGCGCAGCCTGGTAATGGGCTTCGGCAGCGGCGCGCTGCTT
ATTCTCGCGCTGTTTTTATTTGATCTACTGGTCGTTGAACACGGCTGGTGCGGGCACATT
TGTCCGGTTGGCGCGCTGTATGGCGTGCTGGGTAGCAAAGGTGTGATTACCGTTGCGGCC
ACCGATCGGCAGAAATGTAACCGCTGTATGGATTGTTTTCATGTTTGCCCGGAACCGCAT
GTGCTACGTGCCCCGGTGCTGGATGAACAAAGCCCGGTGCAGGTCACCAGCCGCGATTGC
ATGACGTGCGGTCGCTGCGTGGATGTCTGTTCTGAGGATGTATTTACAATAACTACACGA
TGGAGTTCGGGAGCGAAATCATGA
>napB
ATGAAAAGCCATGACCTGAAGAAAGCGCTGTGTCAATGGACGGCGATGCTGGCCCTGGTG
GTAAGCGGCGCGGTTTGGGCGGCTAATGGCGTCGATTTTAGCCAGTCGCCGGAAGTATCC
GGGACACAGGAAGGGGCCATTCGGATGCCAAAAGAGCAGGAACGGATGCCGCTGAACTAT
GTGAATCAGCCGCCAATGATCCCGCATAGCGTTGAAGGTTATCAGGTAACGACCAATACC
AACCGCTGCTTGCAGTGCCACGGTGTCGAAAGTTATCGCACCACTGGCGCGCCGCGTATC
AGTCCTACTCACTTTATGGACAGCGACGGCAAAGTGGGCGCGGAAGTGGCTCCGCGTCGT
TATTTCTGTCTGCAATGTCACGTACCGCAGGCCGATACCGCGCCAATCGTGGGGAATACC
TTTACCCCATCAAAAGGTTACGGGAAATAA
>napC
ATGGGAAATTCTGACCGTAAGCCTGGTCTGATTAAGCGCCTGTGGAAATGGTGGCGTACC
CCCAGCCGTCTGGCGCTGGGGACGCTGCTGTTGATCGGTTTTGTTGGCGGCATCGTCTTC
TGGGGTGGCTTTAACACCGGGATGGAAAAAGCCAATACCGAAGAGTTCTGCATTAGCTGC
CACGAAATGCGCAACACGGTGTATCAGGAATACATGGATTCCGTGCACTACAACAACCGT
AGCGGCGTCCGTGCGACCTGTCCGGATTGTCACGTTCCGCACGAGTTTGTGCCGAAGATG
ATACGCAAGCTCAAAGCAAGTAAAGAGCTGTATGGTAAAATTTTTGGCGTTATTGACACG
CCGCAGAAATTTGAAGCTCATCGTCTGACGATGGCACAGAATGAGTGGCGGCGCATGAAG
GACAATAACTCGCAGGAGTGCCGTAACTGTCACAACTTCGAGTATATGGATACAACCGCC
CAGAAATCGGTTGCCGCGAAGATGCATGACCAGGCGGTGAAAGATGGGCAAACCTGTATT
GATTGCCATAAAGGGATAGCGCACAAGCTGCCCGATATGCGTGAAGTCGAGCCAGGTTTT
TAA
>ccmA
ATGCTTGAAGCCAGAGAGTTACTTTGTGAGCGGGATGAACGAACCTTATTTAGTGGCTTG
TCATTTACGCTGAACGCAGGAGAGTGGGTACAAATCACCGGTAGCAACGGCGCGGGGAAG
ACAACGCTTCTCCGTTTGCTGACGGGGTTGTCTCGCCCTGACGCAGGCGAGGTTCTCTGG
CAAGGGCAGCCCTTGCATCAGGTACGCGACAGCTACCATCAAAACCTGTTATGGATAGGC
CATCAGCCGGGGATCAAAACCCGGCTGACGGCGTTAGAAAATCTGCACTTTTATCATCGC
GATGGCGATACCGCACAATGTCTGGAAGCCCTGGCGCAGGCCGGGCTTGCCGGATTCGAA
GATATTCCTGTAAATCAGCTCTCGGCCGGGCAACAACGCCGCGTCGCTTTAGCGCGTCTG
TGGCTGACCCGTGCCACGTTATGGATCCTCGACGAGCCTTTTACCGCGATTGACGTTAAC
GGCGTCGATCGTCTGACCCAGCGTATGGCGCAGCATACGGAGCAGGGGGGGATTGTGATT
CTGACTACCCACCAGCCGCTCAACGTTGCTGAAAGTAAAATTCGCCGCATTTCACTGACG
CAAACGAGGGCCGCATGA
>ccmB
ATGATGTTCTGGCGCATTTTCCGTCTTGAGCTGCGTGTAGCGTTTCGCCATAGCGCCGAA
ATCGCCAACCCGCTGTGGTTCTTCCTGATTGTAATTACCCTTTTTCCGCTCAGTATCGGT
CCGGAGCCGCAACTGCTGGCGCGTATTGCACCGGGCATTATCTGGGTTGCTGCGCTGCTT
TCATCCTTGCTGGCGCTGGAACGACTGTTCCGTGACGATTTGCAGGACGGCAGTCTTGAA
CAATTGATGTTGTTGCCGTTACCCTTGCCCGCCGTTGTGCTGGCGAAGGTGATGGCGCAC
TGGATGGTAACCGGTCTGCCGTTACTCATCCTTTCGCCACTGGTAGCAATGCTACTGGGA
ATGGATGTTTATGGCTGGCAAGTGATGGCGCTGACGCTTCTGCTGGGAACGCCTACGCTT
GGCTTTCTCGGTGCACCGGGTGTGGCGTTGACAGTGGGACTTAAGCGCGGTGGTGTGCTG
CTCAGCATACTGGTGTTACCGCTGACTATCCCATTACTCATCTTTGCCACCGCCGCGATG
GACGCGGCTTCCATGCATTTGCCCGTTGACGGGTATCTGGCAATTTTAGGCGCGTTGCTG
GCAGGCACCGCGACATTAAGTCCTTTTGCGACGGCGGCAGCGTTACGAATCAGCATTCAA
TAA
>ccmC
ATGTGGAAAACACTGCATCAACTGGCGATCCCTCCACGGCTGTATCAAATCTGTGGCTGG
TTTATACCGTGGCTGGCAATTGCCAGTGTGGTCGTGCTTACCGTCGGCTGGATCTGGGGA
TTCGGCTTTGCTCCGGCTGATTATCAGCAGGGAAATAGCTACCGCATTATCTACCTGCAT
GTGCCTGCGGCGATCTGGTCGATGGGCATTTATGCATCAATGGCGGTGGCGGCTTTTATT
GGCCTTGTCTGGCAGATGAAAATGGCCAACCTGGCGGTGGCGGCGATGGCCCCCATTGGT
GCCGTGTTTACCTTTATTGCCCTGGTTACCGGCTCTGCATGGGGAAAACCGATGTGGGGC
ACCTGGTGGGTATGGGATGCACGTCTGACTTCTGAACTGGTGCTGCTGTTTTTGTATGTG
GGTGTGATTGCCCTGTGGCACGCCTTCGACGACCGCCGTCTGGCGGGCCGTGCGGCAGGT
ATCCTGGTGCTGATTGGCGTGGTGAATCTGCCGATTATTCATTACTCCGTGGAGTGGTGG
AACACCCTGCATCAGGGATCAACGCGGATGCAGCAAAGTATCGATCCGGCGATGCGTTCG
CCGCTGCGCTGGTCGATTTTTGGCTTCCTGCTGCTGTCTGCCACGCTGACGCTGATGCGG
ATGCGTAATTTGATTTTGCTGATGGAAAAACGCCGTCCGTGGGTGAGTGAACTGATACTG
AAAAGAGGCCGTAAATGA
>ccmD
ATGACCCCTGCATTTGCTTCCTGGAATGAATTTTTCGCAATGGGCGGTTACGCCTTTTTT
GTCTGGCTGGCGGTGGTGATGACCGTTATTCCGCTGGTGGTTTTGGTCGTGCACTCGGTG
ATGCAGCATCGCGCAATTCTGCGTGGTGTGGCGCAACAGCGGGCGCGTGAGGCGCGTTTA
CGTGCTGCGCAACAGCAGGAGGCTGCATGA
>ccmE
ATGAATATTCGCCGTAAAAACCGCTTGTGGATTGCCTGTGCCGTGTTGGCAGGGCTGGCG
CTGACTATCGGTCTGGTGCTATATGCGCTGCGCTCGAATATCGATCTCTTTTATACGCCG
GGGGAAATTCTCTACGGCAAGCGTGAAACTCAGCAAATGCCGGAAGTCGGGCAGCGTCTG
CGCGTCGGCGGGATGGTGATGCCGGGTAGCGTGCAGCGCGATCCCAATTCGCTAAAAGTA
ACTTTCACCATTTACGACGCTGAAGGTTCAGTAGATGTCTCTTACGAAGGCATTTTGCCG
GATCTGTTCCGTGAAGGGCAGGGCGTTGTGGTGCAGGGCGAGCTGGAAAAAGGCAATCAT
ATCCTCGCGAAAGAAGTGCTGGCGAAACACGACGAAAACTACACGCCGCCAGAAGTTGAG
AAAGCGATGGAAGCTAACCACCGTCGCCCGGCGAGTGTTTATAAGGACCCAGCATCATGA
>ccmF_1
ATGATGCCGGAAATTGGAAACGGGCTGCTGTGCCTGGCGTTAGGGATTGCGCTGCTGCTG
TCCGTGTATCCGCTATGGGGCGTGGCGCGCGGAGATGCGCGCATGATGGCGTCTTCCCGC
TTGTTTGCCTGGCTGCTGTTTATGTCTGTGGCTGGCGCATTTCTGGTGCTGGTCAATGCT
TTCGTGGTCAACGACTTTACCGTCACCTATGTTGCCAGCAACTCCAATACCCAGCTTCCG
GTGTGGTATCGCGTGGCGGCTACCTGGGGCGCGCATGAAGGCTCGCTACTGCTGTGGGTG
CTGCTGATGAGCGGCTGGACCTTTGCGGTGGCGATTTTTAGTCAGCGTATTCCGCTGGAT
ATTGTGGCCCGCGTACTGGCGATAATGGGGATGGTCAGCGTCGGCTTTTTGCTGTTCATT
CTCTTTACCTCTAACCCATTCTCACGCACGCTGCCGAACTTCCCGATTGAAGGGCGCGAT
CTTAACCCGCTGTTACAGGATCCGGGGCTGATCTTCCATCCGCCTCTGCTTTATATGGGG
TACGTGGGTTTCTCGGTGGCGTTTGCTTTTGCCATTGCTTCTTTGTTGTGCGGGCGTCTG
GACAGCACTTATGCGCGTTTTACTCGTCCGTGGACGCTGGCGGCGTGGATCTTCTTGACG
CTCGGCATTGTGCTCGGTTCCGCATGGGCCTATTACGAACTCGGCTGGGGCGGCTGGTGG
TTCTGGGATCCGGTAGAAAACGCCTCGTTTATGCCGTGGCTGGTGGGGACTGCGCTGATG
CACTCACTGGCGGTCACTGAACAACGCGCCAGCTTCAAAGCGTGGACATTACTGCTGGCA
ATCAGTGCCTTCTCGTTGTGTCTGCTGGGGACTTTCCTGGTGCGTTCCGGCGTGCTGGTA
TCGGTACACGCGTTTGCCTCTGATCCGGCACGCGGTATGTTTATCCTCGCCTTTATGGTA
CTGGTGATTGGTGGTTCGCTGCTGCTGTTTGCCGCGCGTGGACACAAAGTTCGCTCACGC
GTAAACAATGCGCTGTGGTCGCGGGAATCTCTGCTGTTAGCGAACAACGTTTTGCTGGTC
GCCGCGATGCTGGTGGTATTACTGGGGACGCTGCTGCCGCTGGTGCACAAGCAACTGGGA
CTGGGCAGTATTTCGATTGGCGAACCGTTCTTCAACACCATGTTTACCTGGCTGATGGTG
CCGTTTGCGCTGCTGCTTGGTGTCGGTCCTCTGGTGCGCTGGGGGCGCGATCGCCCACGT
AAAATCCGCAATTTATTGATTATCGCCTTCATCTCAACGCTGGTGCTGTCGCTGCTGCTG
CCGTGGCTGTTCGAAAGCAAAGTTGTGGCGATGACGGTGCTCGGCCTGGCAATGGCCTGC
TGGATTGCTGTGCTGGCAATTGCGGAAGCTGCGCTGCGTATTTCACGTGGCACGAAAACC
ACCTTCAGTTATTGGGGAATGGTGGCGGCTCACCTGGGGCTGGCAGTGACAATTGTTGGT
ATTGCCTTTAGCCAGAACTATAGCGTTGAGCGTGATGTGCGCATGAAGTCCGGCGATAGC
GTCGATATTCATGAATATCGCTTCACCTTCCGTGATGTCAAAGAGGTGACTGGCCCGAAC
TGGCGTGGCGGTGTGGCGACTATCGGCGTAACGCGCGATGGCAAGCCGGAAACGGTGCTG
TATGCGGAAAAACGTTATTACAACACTGCCGGGTCGATGATGACCGAAGCGGCAATTGAC
GGCGGCATCACGCGTGACCTGTACGCCGCGCTCGGTGAAGAGCTGGAAAACGGCGCGTGG
GCCGTGCGTCTTTACTACAAACCATTTGTTCGCTGGATTTGGGCGGGCGGGCTGATGATG
GCGTTGGGCGGACTGCTGTGTCTGTTTGATCCTCGCTATCGTAAGCGCGTGAGTCCGCAA
AAAACTGCGCCGGAGGCCGTATGA
>ccmG
ATGAAGCGCAAAGTATTGTTAATTCCGTTGATTATCTTCCTGGCGATTGCCGCGGCGCTG
CTGTGGCAGCTGGCGCGTAATGCCGAAGGGGATGATCCGACCAATCTGGAATCGGCGCTC
ATTGGCAAGCCTGTGCCGAAGTTTCGTCTCGAATCACTGGACAATCCGGGGCAGTTTTAT
CAGGCGGATGTGCTGACTCAGGGCAAACCAGTGCTGCTTAACGTCTGGGCGACCTGGTGT
CCGACCTGCCGTGCGGAACATCAATATCTGAATCAGCTTTCAGCGCAGGGCATTCGCGTG
GTCGGCATGAACTATAAAGACGATCGCCAGAAGGCAATCAGCTGGCTGAAAGAGCTGGGC
AATCCTTACGCGCTAAGCCTGTTTGATGGCGACGGCATGTTAGGGCTGGATCTCGGTGTC
TATGGCGCGCCAGAAACCTTCCTTATTGACGGCAACGGTATCATTCGCTATCGCCATGCG
GGCGATCTCAATCCTCGCGTCTGGGAAGAAGAGATCAAGCCGCTGTGGGAGAAATACAGT
AAGGAGGCCGCACAATGA
>ccmH
ATGAGGTTTTTATTGGGCGTGCTGATGCTGATGATCTCCGGCTCAGCACTGGCGACCATC
GACGTGTTGCAGTTTAAAGATGAAGCACAGGAACAACAGTTCCGTCAGCTCACTGAAGAA
CTGCGCTGCCCGAAATGCCAGAACAACAGCATTGCCGATTCCAACTCGATGATTGCCACC
GACCTGCGTCAGAAAGTGTATGAACTGATGCAGGAAGGTAAAAGTAAAAAAGAGATTGTC
GATTATATGGTGGCGCGTTACGGCAACTTCGTCACTTACGATCCGCCGTTAACGCCGCTG
ACCGTGCTGCTGTGGGTGCTTCCGGTAGTGGCTATTGGCATTGGCGGTTGGGTCATATAC
GCCCGCTCGCGGCGTCGGGTACGCGTAGTGCCGGAAGCGTTTCCTGAACAAAGCGTGCAG
GAAGGTAAGCGTGCCGGATATATTGTTTATCTGCCGGGTATTGTGGTGGCGTTAATTGTG
GCTGGCGTCAGCTACTACCAGACTGGCAATTATCAGCAGGTGAAAATCTGGCAGCAGGCC
ACGGCACAGGCTCCGGCGTTGCTGGACAGGGCGCTGGATCCGAAAGCCGATCCGCTCAAC
GAAGAAGAGATGTCGCGTCTTGCGCTGGGGATGCGTACTCAACTGCAAAAAAATCCGGGA
GATATAGAAGGCTGGATTATGTTGGGCCGCGTTGGCATGGCGCTGGGTAACGCCAGTATC
GCCACCGATGCATACGCTACTGCGTATCGCCTCGATCCGAAAAACAGTGATGCCGCACTG
GGTTATGCTGAAGCGTTGACACGTTCATCTGATCCCAACGACAACCGCCTCGGCGGCGAA
CTGCTGCGCCAGTTGGTGAGAACGGACCATAGCAATATCCGTGTGCTAAGCATGTATGCG
TTTAATGCCTTTGAGCAGCAGCGATTTGGCGAAGCCGTTGCCGCGTGGGAGATGATGTTG
AAACTCTTACCTGCCAACGATACTCGCCGTGCGGTGATTGAACGTAGTATCGCGCAGGCG
ATGCAACATTTGTCGCTGCAGGAGAGTAAATAA
>narP
ATGCCTGAAGCAACGCCTTTTCAGGTGATGATTGTGGATGATCATCCACTTATGCGACGC
GGTGTTCGTCAGTTACTGGAGCTTGATCCTGGCTTTGAAGTGGTCGCCGAAGCGGGCGAC
GGCGCGAGCGCGATCGATCTGGCGAATAGACTGGATATCGACGTGATCTTGCTGGATCTC
AATATGAAAGGTATGAGTGGCCTGGATACCCTCAATGCCTTGCGCAGGGATGGCGTTACC
GCGCAAATTATTATCCTGACCGTATCCGATGCCTCCAGCGATGTCTTTGCGCTGATAGAC
GCAGGCGCAGACGGTTATCTGTTGAAAGACAGCGACCCGGAAGTATTGCTGGAAGCGATT
CGTGCCGGAGCGAAAGGCAGCAAAGTCTTTAGCGAACGCGTCAATCAGTACTTACGTGAA
CGTGAAATGTTTGGCGCGGAAGAAGATCCCTTCAGCGTGCTGACGGAGCGCGAGCTGGAT
GTTCTGCACGAGCTGGCACAGGGGCTGTCAAATAAACAGATTGCCTCGGTATTGAATATT
TCCGAGCAGACAGTAAAAGTACATATTCGCAATCTGCTGCGTAAACTCAATGTCCGCTCA
CGCGTGGCGGCCACCATTCTGTTCCTGCAACAACGCGGGGCACAATAA
>group_3640
GTGGCTACAGCGTTATATTCACCCATAGCATTGGCATCAACAGTTGAGTATGGTGAGACA
GTTGATGGTGTTGTCCTGGAAAAAGATATCCAGCTGGTTTATGGGACCGCCAATAATACG
AAAATCAATCCTGGCGGAGAACAGCATATAAAAGAATTTGGTGTAAGTAGTAATACTGAA
ATTAAAGGAGGGTATCAGTACATTGAAATGAATGGTACCGCAGAATACTCAGTATTAAAT
GACGGTTATCAAATTGTTCAAATGGGTGGCGCGGCAAACCAGACTACCCTCAATAATGGT
GTGCTACAGGTTTATGGCGCAGCGAATGATCCCACGATTAAAGGCGGGCGCTTAATCGTT
GAAAAAGATGGGATTACCGTCCTTGCCGCTATCGAAAAGGGAGGATTACTGGAGGTTAAA
GAGGGGGGATTAGCGATTGCGGTAGATCAGAAAGCAGGCGGTGCTATTAAAGCAAGCACG
CGGGTCATGGAGGCATTCGGAACAAACCGTCTCGGTCAGTTCGAAATCAAGAATGGTATT
GCTAACAATATGCTGTTGGAAAACGGCGGAAGTTTGCGAGTTGAAGAAAATGACTTCGCT
TATAATACTACTGTAGATAGTGGCGGCTTACTGGAGGTTATGGATGGCGGGACTGTAACT
GGCGTTGATAAAAAAGCAGGCGGAAAATTAATTGTCTCAACGAATGCGCTGGAAGTGAGT
GGTACAAACAGTAAAGGCCAATTTAGTATAAAAGATGGTGTGTCAAAAAATTATGAACTG
GATGATGGTTCCGGGCTCATTGTTATGGAGGACACGCAGGCCATTGATACTATCCTTGAT
GAGCATGCCACTATGCAATCGCTGGGAAAGGATACTGGTACGAAAGTGCAGGCAAATGCG
GTATATGATCTCGGTCGATCAGATCAGAATGGAAGTATCACGTATTCCTCAAAAGCCATT
TCTGAAAATATGGTTATCAACAATGGCCGCGCTAACGTCTGGGCTGGCACAATGGTTAAC
GTTTCAGTCAGAGGGAATGATGGCATTCTTGAGGTCATGAAGCCGCAAATAAATTATGCA
CCCGCAATGTTGGTGGGTAAGGTAGTGGTTTCTGAGGGCGCTTCTTTTAGAACGCATGGT
GCCGTGGATACCAGCAAAGCGGACGTTTCGCTCGAAAATAGCGTATGGACCATCATTGCC
GATATCACTACGACGAACCAAAACACCCTCCTCAACTTAGCCAACCTTGCGATGTCTGAC
GCAAATGTGATTATGATGGATGAGCCAGTGACTCGTTCATCAGTGACGGCAAGTGCGGAA
AATTTCATTACGTTGACCACCAATACCCTGTCGGGAAACGGCAATTTTTATATGCGTACC
GATATGGCTAATCATCAGAGCGATCAGCTCAACGTCACCGGTCAGGCAACAGGTGATTTC
AAAATATTCGTGACGGACACCGGTGCCAGCCCGGCAGCAGGAGATAGCCTTACACTGGTA
ACAACGGGCGGCGGTGATGCTGCATTTACGTTGGGCAATGCCGGAGGCGTTGTTGATATC
GGTACGTATGAATATACCTTGCTGGATAATGGCAACCATAGCTGGAGTTTGGCAGAGAAT
CGCGCGCAAATTACCCCTTCAACCACTGATGTGCTGAATATGGCGGCAGCACAACCGCTG
GTATTTGATGCAGAACTGGACACCGTGCGTGAGCGTCTTGGTAGCGTAAAAGGCGTTAAT
TACGATACGGCGATGTGGAGTTCGGCAATTAACACCCGCAACAACGTGACCACTGATGCG
GGCGCTGGCTTTGAGCAAACATTGACCGGGCTGACGCTCGGTATCGATAGCCGTTTCTCC
CGTGAAGAAACCAGCACAATTCGCGGCTTGTTCTTTGGTTACTCTCATTCTGATATTGGT
TTTGATCGCGGCGGCAAAGGCAATGTCGATAGCTATACCCTGGGGGCTTATGCCGGTTGG
GAGCATCAGAACGGTGCCTATGTTGATGGAGTGGTGAAAGTTGACCGTTTTGCCAACACC
ATCCATTGCAAGATGAGTAATGGGGCAACAGCGTTTGGCGATTACAATAGTAACGGCGCG
GGTGCTCATGTCGAGAGCGGGTTCCGTTGGGTTGACGGATTGTGGAGTGTTAGACCCTAT
CTGGCCTTTACCGGCTTTACCACAGATGGTCAGGACTACACGTTATCAAACGGCATGCGC
GCGGATGTGGGAAATACCCGGATATTACGCGCTGAAGCGGGAACGGCGGTAAGCTATCAC
ATGGACCTGCAAAACGGTACGACGCTGGAACCCTGA
>yejM
ATGGTAACTCATCGTCAGCGCTACCGTGAAAAAGTCTCCCAGATGGTCAGTTGGGGGCAC
TGGTTTGCACTGTTCAATATTCTGCTTTCGCTCGTCATTGGCAGCCGTTACCTGTTTATC
GCCGACTGGCCGACAACGCTTGCTGGTCGCATTTATTCCTACGTAAGCATTATCGGCCAT
TTCAGCTTCCTGGTGTTCGCCACCTACTTGCTGATCCTCTTCCCGCTGACCTTTATCGTC
GGCTCCCAGAGGCTGATGAGGTTTTTGTCCGTCATTCTGGCAACGGCGGGAATGACGCTA
TTACTGATCGATAGCGAAGTCTTTACTCGTTTCCATCTCCATCTTAATCCCATCGTCTGG
CAACTGGTTATCAACCCAGACGAAAATGAGATGGCGCGCGACTGGCAGCTGATGTTCATC
AGCGTGCCGGTTATTTTATTGCTTGAACTGGTGTTTGCGACGTGGAGCTGGCAAAAGCTG
CGCAGCCTGACGCGTCGTCGGCGCTTCGCGCGCCCGCTGGCCGCATTCTTATTTATCGCC
TTTATCGCCTCGCATGTGGTGTATATCTGGGCCGATGCCAACTTCTATCGCCCGATCACC
ATGCAGCGCGCTAACCTGCCGCTTTCGTACCCGATGACGGCGCGACGTTTTCTTGAGAAG
CATGGTCTGCTTGATGCGCAGGAGTATCAACGCCGTCTTATTGAGCAAGGTAATCCAGAC
GCCGTTTCCGTTCAGTATCCGTTAAGCGAACTGCGCTATCGCGATATGGGCACCGGGCAG
AATGTGCTGTTGATTACTGTCGATGGCCTGAACTACTCACGCTTCGAGAAGCAGATGCCT
GCGCTGGCAGGTTTTGCTGAGCAAAATATTTCGTTCACGCGCCATATGAGCTCCGGCAAC
ACTACAGACAACGGCATCTTTGGCCTGTTCTATGGCATCTCGCCGAGCTATATGGACGGC
ATTCTGTCGACCCGTACCCCTGCGGCGTTAATTACTGCGCTTAATCAGCAAGGCTATCAG
CTGGGATTATTCTCATCAGATGGCTTTACCAGCCCGCTGTATCGCCAGGCATTGTTGTCA
GATTTCTCGATGCCGAGCGTACGCACCCAATCCGACGAGCAGACCGCCACGCAGTGGATC
AACTGGCTGGGCCGCTACGCACAAGAAGATAACCGCTGGTTCTCGTGGGTCTCTTTCAAT
GGCACTAACATTGACGACAGCAATCAGCAGGCATTTGCACGGAAATATAGCCGGGCGGCA
GGCAATGTCGATGACCAGATCAACCGCGTGCTCAATGCACTGCGTGATTCTGGCAAACTG
GACAATACGGTGGTGATTATCACTGCCGGTCGGGGTATTCCGCTGAGCGAAGACGAAGAA
ACCTTTGACTGGTCCCACGGTCATCTGCAGGTGCCATTAGTGATTCACTGGCCAGGCACG
CCGGCGCAGCGTATTAATGCTCTGACTGATCATACCGATCTGATGACGACGCTGATGCAA
CGCCTGCTACATGTCAGCACACCTGCCAGCGAATATTCGCAAGGTCAGGATTTGTTCAAC
CCTCAACGCCGTCATTACTGGGTTACTGCAGCGGATAACGATACGCTGGCAATTACCACC
CCGAAAAAGACGCTGGTGCTGAACAATAACGGTAAATACCGCACTTACAACTTACGTGGT
GAAAGAGTGAAAGATGAAAAACCACAGTTAAGTTTGTTATTGCAAGTGCTGACAGACGAG
AAGCGTTTTATCGCTAACTGA
>yejL
ATGCCACAAATTTCCCGCTACAGTGATGAACAGGTTGAACAATTGCTCGCAGAGCTGCTC
AACGTACTGGAAAAACATAAGGCTCCGACCGACCTTTCCCTGATGGTGTTAGGCAACATG
GTCACTAACCTTATCAATACCAGCATTGCCCCGGCCCAACGCCAGGCAATTGCCAACTCT
TTTGCCCGCGCCTTACAGTCCTCTATCAACGAAGACAAAGCGCACTAA
>ndpA
ATGAGTCTGGATATCAACCAGATTGCTCTGCACCAGCTTATCAAGCGTGATGAGCAGAAC
CTTGAGCTGGTGTTGCGCGATTCATTGCTGGAACCGACAGAAACCGTCGTTGAGATGGTG
GCAGAACTGCATCGGGTCTATAGCGCCAAAAATAAAGCTTACGGCTTGTTTAGCGAAGAG
AGTGAACTGGCGCAGACGCTGCGCTTACAGCGTCAGGGCGAAGAGGACTTTCTGGCATTT
AGCCGCGCGGCAACCGGGCGCCTGCGTGACGAATTAGCGAAATATCCTTTTGCTGACGGT
GGATTCGTGCTGTTTTGCCACTACCGTTATCTGGCGGTGGAGTATCTGCTGGTGGCAGTT
CTGAGCAACCTGAGCAGTATGCGCGTTAACGAAAATCTCGACATCAATCCAACCCATTAT
CTTGATATCAATCATGCGGATATTGTTGCGCGTATCGATTTAACCGAATGGGAAACCAAT
CCAGAGTCCACCCGCTATCTCACTTTCCTGAAAGGGCGAGTAGGGCGCAAAGTGGCGGAT
TTCTTTATGGATTTCCTCGGGGCCAGCGAAGGGTTAAACGCGAAAGCGCAAAACCGTGGG
CTGTTGCAAGCGGTTGATGATTTCACTGCCGAAGCACAACTGGATAAAGCAGAGCGACAG
AACGTGCGCCAGCAGGTTTATAGCTACTGTAATGAGCAGCTGCAGGCAGGCGAAGAGATC
GAACTGGAGTCGCTGTCGAAAGAGCTGGCAGGCGTCAGCGAAGTGAGTTTCACGGAGTTT
GCGGCTGAAAAAGGCTACGAACTGGAAGAGAGCTTCCCGGCAGACCGTAGCACACTGCGT
CAGTTGACGAAGTTTGCCGGTAGCGGCGGTGGCTTGACTATTAACTTTGATGCGATGCTG
TTAGGTGAACGCATCTTCTGGGATCCGGCAACCGATACCCTGACCATTAAAGGCACGCCG
CCGAATTTGCGTGACCAATTGCAGCGCCGGACGTCTGGCGGCAATTAA
>group_22852
ATGTTTACTATCAACGCAGAAGTACGTAAAGAGCAGGGTAAGGGTGCGAGCCGCCGCCTG
CGTGCCGCTAACAAGTTCCCGGCAATCATCTACGGTGGCAAAGAAGCGCCGCTGGCTATC
GAGCTGGATCACGACAAAGTCATGAACATGCAAGCTAAAGCTGAATTCTACAGCGAAGTT
CTGACCATCGTTGTTGACGGTAAAGAAATCAAAGTTAAAGCTCAGGACGTACAGCGTCAC
CCGTACAAACCGAAGCTGCAGCACATCGACTTCGTTCGCGCTTAA
>group_13446
ATGATTTTTACACTTCGCCCATATCAGCAAGAAGCCGTGGATGCCACGCTCAACCATTTT
CGTCGTCATAAAACCCCTGCCGTTATCGTGCTGCCCACCGGCGCAGGTAAAAGCCTGGTG
ATTGCCGAACTGGCACGGCTGGCGCGTGGTCGTGTTCTGGTGCTGGCACACGTCAAAGAA
CTGGTGGCGCAAAACCATGCAAAGTATCAGGCGCTGGGGCTGGAAGCCGATATTTTTGCC
GCTGGGTTAAAGCGCAAAGAGAGCCACGGTAAAGTGGTATTTGGCAGCGTGCAGTCGGTC
GCTCGTAATCTTGATGCCTTTCAGGGTGAATTTTCGCTGTTGATTGTCGATGAATGCCAC
CGTATTGGTGACGATGAAGAGAGCCAGTATCAGCAAATCCTCACTCACCTGACTAAAGTG
AATCCCCACTTACGCCTGCTGGGGCTGACTGCCACGCCTTTTCGATTGGGCAAAGGCTGG
ATCTACCAGTTCCATTATCACGGCATGGTACGCGGCGATGAGAAAGCCCTTTTCCGTGAC
TGCATTTATGAGCTGCCGCTGCGTTATATGATTAAACACGGCTATCTGACGCCGCCAGAA
CGACTGGATATGCCAGTAGTGCAATACGATTTCAGCCGCTTGCAGGCACAGAGTAACGGG
CTGTTCAGCGAAGCTGATCTCAACCGTGAGCTGAAAAAACAGCAACGCATTACGCCACAT
ATCATCAGCCAGATCATGGAGTTCGCCGAAAAGCGCAAAGGGGTAATGATTTTCGCCGCC
ACCGTTGAACACGCAAAAGAGATTGTGGGATTACTGCCTGCCGAAGATGCTGCACTGATT
ACTGGCGACACCCCCGGCGCTGAGCGCGATGTGTTAATTGAAGATTTTAAAGCCCAGCGT
TTTCGCTATCTGGTCAACGTCGCAGTACTGACCACCGGATTTGACGCCCCGCACGTCGAT
CTTATCGCCATTCTGCGCCCTACCGAATCAGTGAGTCTTTACCAACAAATTGTCGGGCGC
GGTCTGCGTCTCGCTCCGGGCAAGACTGATTGTTTAATTCTTGATTATGCGGGTAATCCT
CACGATCTCTACGCGCCGGAAGTTGGTACACCGAAAGGCAAAAGTGACAACGTTCCGGTA
CAGGTTTTCTGCCCTGCCTGCGGTTTTGCCAACACCTTTTGGGGGAAAACGACCGCCGAC
GGGACATTGATTGAACACTTTGGTCGCCGCTGTCAGGGATGGTTTGAAGATGACGACGGT
CATCGCGAACAGTGTGACTTCCGTTTCCGTTTTAAAAATTGCCCGCAATGTAACGCAGAA
AATGATATTGCCGCTCGCCGCTGCCGCGAATGTGACACGGTACTGGTTGATCCGGATGAT
ATGTTAAAAGCGGCGCTACGACTGAAAGATGCGCTGGTATTACGCTGTAGCGGCATGTCT
TTGCAGCATGAGCACGACGAGAAAGGCGAATGGTTGAAAATCACCTATTACGATGAAGAC
GGCGCGGATGTGAGTGAGCGTTTCCGTCTGCAAACGCCCGCCCAGCGAACTGCCTTCGAG
CAGCTTTTTATCCGCCCGCATACGCGCACACCGGGCATCCCTCTGCGCTGGATCACCGCC
GCCGATATCCTCGCCCAGCAAGCCTTATTGCGACACCCGGATTTTGTCGTTGCCCGCATG
AAAGGTCAGTACTGGCAAGTGCGTGAAAAAGTGTTCGATTACGAAGGTCGTTTTCGTCGG
GCGCACGAATTACGCGGTTAA
>rsuA
ATGCGACTTGATAAATTTATCGCACAGCAACTCGGCGTTAGCCGTGCTATTGCCGGGCGT
GAAATCCGCGGCAATCGTGTCACCGTCGATGGCGAAATCGTCCGTAATGCAGCGTTCAAA
CTGCTTCCTGAACATGATGTCGCTTACGATGGCAACCCGCTGGCGCAGCAACACGGTCCA
CGTTACTTCATGCTCAATAAGCCTCAGGGCTATGTTTGCTCCACGGACGACCCTGATCAC
CCAACGGTGCTCTATTTTCTTGATGAACCGGTAGCGTGGAAACTGCATGCGGCGGGGCGG
TTGGATATTGATACCACCGGTCTGGTGCTGATGACTGATGATGGTCAGTGGTCGCACCGC
ATTACTTCTCCGCGCCATCATTGCGAGAAGACCTATCTGGTGACACTGGAATCACCTGTA
GCTGACGATACGGCAGAGCAATTTGCTAAAGGCGTGCAGCTGCATAACGAAAAAGATCTC
ACTAAGCCTGCGGTGCTGGAAGTGATTACCCCAACGCAGGTTCGTCTGACCATCAGCGAA
GGGCGTTATCATCAGGTGAAACGCATGTTCGCCGCCGTGGGTAACCACGTGGTTGAGCTG
CATCGTGAACGTATTGGCGGTATTACGCTGGATGCTGATTTAGCCCCCGGTGAATATCGT
CCGTTAACTGAAGAAGAAATTGCCAGCGTCGTCTAA
>bcr_1
GTGACCACCCGACAGCATTCGTCGTTTGCTATTGTTTTTATCCTTGGCCTGCTGGCCATG
TTGATGCCGCTGTCGATTGATATGTATCTGCCCGCGCTACCGGTAATTTCAGCGCAGTTT
GGCGTACCGGCGGGCAGTACGCAGATGACCCTCAGTACTTATATTCTGGGCTTTGCGTTG
GGGCAGTTAATCTACGGGCCGATGGCAGACAGCTTCGGGCGTAAGCCGGTGGTGCTCGGC
GGTACGCTGGTGTTTGCCGCCGCCGCGGTGGCGTGTGCGTTGGCAAACACCATCGATCAG
CTGATTGTGATGCGTTTCTTCCACGGGCTGGCTGCGGCTGCGGCCAGCGTGGTCATTAAC
GCCCTGATGCGCGATATTTACCCGAAAGAAGAGTTCTCGCGGATGATGTCGTTTGTCATG
CTGGTGACCACTATTGCACCGCTGATGGCACCGATTGTCGGCGGTTGGGTGCTGGTGTGG
CTGAGCTGGCATTACATCTTCTGGATCCTGGCATTAGCGGCGATTCTGGCTTCGGCAATG
ATTTTCTTCCTGATTAAAGAAACCTTACCACCGGAGCGTCGTCAGCCATTTCACATTCGT
ACCACTATTGGTAACTTTGCGGCGCTGTTCCGTCATAAGCGTGTCCTGAGTTATATGCTG
GCCAGCGGTTTCAGCTTTGCCGGAATGTTCTCGTTCTTAAGCGCCGGACCGTTTGTCTAC
ATTGAAATTAACCACGTCGCGCCGGAAAACTTTGGTTATTACTTTGCACTAAACATTGTT
TTCCTGTTCGTGATGACCATTTTTAACAGCCGCTTCGTTCGCCGCATTGGCGCGTTAAAT
ATGTTCCGCTCGGGGTTGTGGATACAATTTATTATGGCAGCGTGGATGGTCATCAGTGCG
CTGCTGGGGCTGGGATTCTGGTCGCTGGTGGTTGGCGTTGCGGCGTTTGTGGGCTGCGTG
TCGATGGTGTCATCCAATGCGATGGCGGTCATTCTTGATGAGTTTCCCCATATGGCGGGA
ACGGCATCTTCGCTGGCAGGAACCTTCCGTTTTGGCATAGGGGCAATTGTTGGCGCATTG
CTTTCTCTTGCGACCTTTAACTCTGCATGGCCGATGATTTGGTCAATTGCATTCTGCGCA
AGCAGCTCCATTCTCTTCTGTCTGTACGCCAGTCGACCGAAAAAACGGTGA
>yejG
GTGACTTCATTACAACTCTCAATCGTCCATCGACTGCCGCAGAACTATCGCTGGTCTGCT
GGTTTCGCAGGTTCGAAGGTTGAACCGATTCCGCAAAATGGACCGTGCGGTGACAACAGC
CTGGTGGCGCTTAAATTGCTTAGCCCGGATGGTGATAATGCATGGTCGGTGATGTATAAA
CTAAGCCAGGCGTTAAGCGACATCGAAGTTCCATGTTCGGTGCTGGAGTGTGAAGGTGAG
CCGTGCCTGTTTGTAAATCGCCAGGACGAGTTTGCTGCAACATGCCGATTGAAAAATTTT
GGTGTGGCAATTGCCGAACCCTTTTCAAACTACAATCCTTTTTAA
>group_17069
ATGACGCAAACTCTGTTAGCGATTGAAAATTTGTCGGTGGGTTTTCGCCATCAGCAAACC
GTACGTACAGTAGTCAATGATGTTTCACTACAGATTGAGGCTGGCGAAACGCTGGCGCTG
GTGGGTGAGTCAGGTTCAGGCAAAAGCGTTACCGCGCTGTCAATTTTACGCCTGCTCCCT
TCCCCGCCGGTTGAATATCTCTCCGGCGATATTCGTTTTCATGGCGAATCGCTGCTTCAC
GCCAGCGATCAAACGTTGCGCGGTGTACGCGGTAATAAGATCGCCATGATTTTTCAGGAA
CCGATGGTGTCGTTAAATCCATTGCATACCCTGGAAAAACAGCTTTATGAAGTGCTTTCA
CTCCACCGCGGGATGCGTCGGGAAGCGGCTCGTGGCGAAATTCTTAACTGCCTTGATCGC
GTTGGTATCCGCCAGGCGGCAAAACGGCTGACAGATTATCCGCATCAGCTCTCCGGCGGG
GAACGCCAGCGGGTGATGATTGCGATGGCGCTGTTAACGCGACCGGAATTATTAATTGCC
GATGAACCGACCACCGCACTGGACGTCTCTGTCCAGGCGCAGATTTTACAGCTGTTGCGC
GAACTGCAAGGCGAGCTGAATATGGGCATGCTGTTTATTACTCATAACCTCAGCATTGTC
AGAAAACTGGCCCACCGCGTGGCGGTAATGCAAAACGGTCGCTGTGTCGAGCAAAATTAC
GCCGCTACGCTATTTGCCTCACCCACTCATCCTTACACACAAAAGCTACTCAACAGTGAA
CCGTCAGGCGATCCAGTGCCGTTGCCAGAACCTGCCTCAACGTTGCTGGATGTTGAACAG
CTTCAGGTTGCCTTCCCCATTCGCAAAGGGATTTTGAAGCGCATTGTGGATCATAATGTG
GTGGTGAAAAACATCAGTTTTACGCTACGAGCGGGTGAAACACTGGGTTTAGTGGGCGAG
TCCGGTTCCGGGAAAAGTACGACGGGACTGGCGCTGCTGCGACTGATTAATTCTCAGGGC
AGCATCATCTTTGACGGTCAGCCACTGCAAAATTTAAATCGCCGCCAGCTGTTACCTATT
CGTCATCGCATTCAGGTGGTATTTCAGGATCCAAACTCCTCGCTCAACCCACGACTCAAC
GTTTTGCAGATTATTGAGGAAGGCTTACGGGTTCACCAGCCGACGCTTTCTGCCGCACAA
CGCGAACAACAAGTGATAGCCGTGATGCATGAAGTGGGATTAGATCCTGAAACACGCCAC
CGTTATCCGGCGGAGTTCTCTGGTGGTCAGCGACAACGTATTGCGATTGCCAGGGCATTA
ATTCTTAAGCCCTCGCTGATCATACTTGATGAACCGACATCATCACTCGACAAAACGGTA
CAGGCGCAAATATTGACGCTATTGAAATCATTGCAACAAAAGCATCAACTGGCCTATTTG
TTTATCAGCCACGATTTGCACGTTGTCCGCGCGTTATGTCATCAGGTTATCGTACTGCGA
CAAGGGGAAGTAGTGGAACAAGGACCGTGCGCGCGCGTGTTTGCCACACCGCAGCAGGAG
TATACGCGTCAGCTACTGGCGTTGAGCTGA
>yejE
ATGTCGCGACTCAGCCCCGTCAATCAGGCCCGTTGGGCGCGTTTTCGCCATAACCGTCGC
GGCTACTGGTCGTTATGGATTTTCCTCGTTTTGTTTGGTTTGAGTTTGTGTTCTGAACTT
ATCGCCAACGATAAACCGTTGCTGGTACGTTATGACGGCAGTTGGTATTTCCCGTTGTTG
AAAAACTACAGCGAAAGCGATTTTGGCGGCCCGCTGGCAAGTCAGGCTGATTATCAGGAC
CCGTGGCTGAAACAACGGCTGGAAAATAACGGCTGGGTACTGTGGGCACCGATTCGCTTT
GGTGCTACCAGTATCAACTTTGCTACCGATAAGCCCTTCCCTTCTCCACCCTCCCGGCAA
AACTGGCTGGGAACGGATGCCAACGGCGGCGATGTGCTGGCACGCATTCTCTATGGCACG
CGGATCTCGGTTCTGTTTGGCCTGATGCTGACTCTCTGTTCCAGCGTGATGGGCGTGCTG
GCGGGGGCGCTACAAGGCTATTACGGCGGTAAAGTCGATCTCTGGGGACAACGCTTTATT
GAAGTATGGTCGGGGATGCCGACGCTGTTTTTGATTATTTTACTTTCCAGCGTCGTACAG
CCTAACTTCTGGTGGCTGCTGGCAATTACTGTCTTGTTTGGCTGGATGAGTCTGGTCGGC
GTGGTGCGGGCGGAGTTTTTACGTACTCGTAATTTCGACTACATTCGTGCGGCACAGGCG
CTTGGCGTCAGCGATCGCAGTATCATCCTGCGTCATATGTTGCCTAATGCCATGGTCGCG
ACCCTCACCTTTTTACCGTTTATTTTATGTAGTTCGATAACCACCCTGACCTCGCTCGAT
TTCCTCGGCTTCGGTCTACCGCTCGGTTCACCGTCACTCGGTGAACTGCTGTTACAAGGG
AAAAATAACCTTCAGGCCCCGTGGCTTGGGATCACCGCCTTCTTGTCGGTGGCGATATTA
TTGTCTTTGCTGATCTTTATTGGTGAAGCCGTCCGCGACGCATTTGATCCTAATAAGGCG
GTGTAG
>yejB
ATGGGCGCTTATCTGATTCGCCGTCTGTTGCTGGTGATCCCAACGTTATGGGCGATTATC
ACTATCAACTTTTTCATCGTGCAAATTGCGCCTGGCGGTCCGGTCGACCAGGCCATCGCC
GCCATTGAGTTTGGTAATGCCGGAGTATTACCCGGCGCAGGCGGTGAAGGTATTCGCGCC
AGCCATGCGCAAACGGGCGTCGGCAATATCAGCGACAGTAATTACCGTGGCGGACGCGGA
TTAGATCCAGAAGTGATCGCCGAGATCACTCATCGCTACGGTTTCGATAAGCCGATCCAC
GAACGTTACTTCAAAATGCTCTGGGACTACATCCGCTTTGATTTTGGTGATAGCCTTTTT
CGCAGCGCCTCGGTGCTGACGCTGATTAAAGACAGTCTGCCGGTTTCCATCACCCTCGGA
TTGTGGAGCACGCTGATTATCTATCTGGTGTCGATTCCGTTAGGCATTCGCAAAGCTGTT
TATAATGGGAGCCGCTTTGACGTCTGGAGTAGCGCATTTATCATCATCGGCTACGCCATT
CCGGCCTTTTTGTTTGCCATCCTGCTGATTGTCTTCTTCGCGGGCGGCAGCTATTTCGAC
CTGTTCCCTCTACGCGGCCTGGTTTCCGCTAACTTTGATTCGCTGCCGTGGTATCAGAAA
ATCACCGATTATCTGTGGCATATCACGCTGCCGGTGCTGGCGACAGTGATTGGTGGCTTT
GCGGCGCTGACCATGCTGACCAAAAACTCATTCCTTGATGAAGTGCGCAAGCAATACGTG
GTGACCGCGCGTGCGAAAGGGGTATGTGAAAAAAATATTCTCTGGAAACATGTGTTCCGC
AACGCCATGCTGCTGGTGATTGCCGGTTTTCCGGCGACGTTTATCAGCATGTTTTTTACC
GGCTCGCTGCTGATTGAAGTGATGTTTTCACTCAATGGCCTTGGCTTACTGGGCTACGAA
GCGACCGTCTCGCGCGATTATCCTGTAATGTTTGGTACCTTGTATATTTTCACCCTGATT
GGCCTGCTGCTGAATATTGTCAGTGATATCAGCTATACGCTGGTCGATCCGCGTATAGAT
TTTGAGGGACGTTAA
>appA_1
ATGATTGTGCGCATACTGCTGCTGTTTATCGCTCTGTTCACCTTTGGTGCGCAGGCGCAG
GCTATCAAGGAAAGCTATGCCTTTGCCGTGCTGGGCGAACCCCGGTACGCGTTTAATTTC
AACCATTTTGATTATGTGAACCCCGCCGCGCCAAAAGGTGGGCAGATAACGTTGTCAGCC
CTCGGCACCTTCGATAATTTCAACCGCTATGCACTGCGCGGCAACCCGGGCGCACGCACC
GAGCAGCTGTACGACACGCTATTTACGACTTCCGATGACGAACCAGGCAGTTATTACCCG
CTGATTGCTGAAAGCGCACGCTATGCTGACGATTATTCCTGGGTGGAGGTCGCTATTAAT
CCGCGCGCCCGTTTTCATGATGGTTCGCCCATTACTGCCCGCGATGTAGAGTTTACTTTT
CGAAAATTTATGACCGAAGGCGTACCGCAATTTCGTCTGGTCTACAAAGGCACCACCGTC
AAAGCCATTGCACCGTTAACCGTGCGCATTGAGTTAGCTAAACCCAGCAAAGAAGATATG
CTGAGTCTGTTTTCGCTGCCGGTATTTCCAGAAAAGTACTGGAAGGATCACAAACTTAGC
GACCCGCTCGCCACGTCTCCGCTTGCCAGTGGTCCGTACCGCGTTACGTCCTGGAAAATG
GGGCAAAATATTGTCTATTCCCGCGTGAAAGATTACTGGGCAGCAAACTTACCGGTAAAC
CGTGGACGCTGGAATTTCGACACCATTCGCTACGATTATTACCTCGATGATAATGTCGCC
TTTGAAGCGTTTAAAGCAGGTGCCTTTGATTTGCGTATGGAAAACGACGCTAAAAACTGG
GCCACGCGTTATACCGGTAAAAATTTCGATAAAAAATACATCATCAAAGATGAGCAAAAG
AACGAATCAGCCCAGGATACGCGCTGGCTGGCGTTTAATATCCAACGTCCGGTATTCAGC
GATCGCCGGGTCCGGGAAGCAATCACCCTCGCCTTTGACTTTGAATGGATGAACAAGGCG
TTGTTTTACAACGCCTGGAGTCGCACGAACAGTTATTTTCAGAATACCGAATACGCGGCC
AGAAATTACCCCGACGCCGCGGAGCTGGTGCTTCTGGCACCAATGAAAAAAGATCTACCG
CCAGAAGTCTTCACACAAATCTACCAGCCGCCGGTATCTAAAGGCGATGGCTACGATCGT
GACAACCTGTTAAAAGCCGACAAACTTCTCAACGAAGCGGGCTGGGTGCTGAAGGGTCAG
CAACGCGTTAATGCCACAACGGGTCAGCCACTCAGCTTTGAATTATTGCTTCCCGCAAGC
AGCAATAGTCAGTGGGTATTGCCGTTCCAGCACAGCCTGCAACGGCTGGGTATCAACATG
GACATTCGCAAGGTGGATAACTCGCAAATCACCAACCGCATGCGCAGTCGCGACTATGAC
ATGATGCCGCGCGTATGGCGGGCGATGCCGTGGCCCAGTTCCGATTTACAGATTTCCTGG
TCATCGGAATATATCAATTCCACTTATAATGCCCCCGGCGTGCAAAGTCCGGTTATCGAC
TCGCTGATCAATCAAATTATTGCCGCGCAGGGAAATAAAGAAAAATTACTGCCGTTAGGG
CGAGCACTGGATCGCGTATTAACGTGGAATTATTACATGCTGCCAATGTGGTACATGGCG
GAAGACCGTCTCGCCTGGTGGGATAAATTCTCCCAACCCGCTGTACGCCCTGTTTACAGC
CTGGGTATCGATACCTGGTGGTATGACGTTAATAAAGCGGCCAAACTGCCGTCAGCCAGA
CAACAGGGAGAGTAG
>rtn
ATGTTCATACGCGCTCCCAATTCTGGACGTAAGCTCCTGCTTACCTGCATTGTTGCAGGC
GTGATGATTGCGATACTGGTGAGTTGCCTTCAGTTTTTAGTGGCCTGGCATAAGCACGAA
GTCAAATACGACACACTGATTACCGACGTACAAAAGTATCTCGATACCTATTTTGCCGAC
CTGAAATCCACTACTGACCGGCTCCAGCCGCTGACCTTAGATACCTGCCAGCAGGCTAAC
CCCGAACTGACCGCCCGCGCGGCGTTTAGCATGAATGTCCGTACGTTTGTGCTGGTGAAA
GATAAAAAAACATTCTGTTCATCTGCGACCGGTGAGATGGACATTCCACTCAATGAATTG
ATTCCGGCGCTCGACATTAATAAAAATGTCGATATGGCGATCTTACCCGGCACGCCGATG
GTGCCGAACAAACCCGCAATCGTCATCTGGTATCGCAACCCTTTGCTGAAAAATAGCGGC
GTCTTTGCCGCTCTGAATCTCAACCTGACGCCTTCACTCTTTTATAGTTCACGGCAGGAA
GATTACGATGGCGTCGCCCTCATTATTGGCAATACTGCGCTATCTACCTTTTCTTCACGT
TTGATGAACGTTAACGAATTAACCGACATGCCAGTCCGTGAAACTAAAATTGCGGGCATT
CCTCTGACCGTTCGGCTTTATGCAGATGACTGGACATGGAACGATGTGTGGTACGCATTT
TTACTGGGCGGCATGAGTGGAACTGTCGTTGGCCTGCTCTGCTATTACCTGATGAGCGTA
CGTATGCGCCCCGGCAGAGAAATCATGACCGCCATCAAGCGCGAACAATTTTACGTGGCG
TATCAACCGGTGGTGGATACACAAGCTTTGCGAGTAACGGGCCTGGAAGTACTGCTACGC
TGGCGGCATCCTGTCGCGGGAGAAATTCCCCCGGATGCCTTCATTAACTTTGCCGAATCG
CAAAAGATGATTGTGCCGCTGACTCAGCATCTGTTTGAGTTAATTGCCCGCGATGCCGCA
GAATTAGAAAAAGTGCTGCCGGTAGGCGTCAAATTTGGCATTAACATTGCGCCGGACCAT
CTGCACAGCGAAAGCTTTAAAGCAGATATCCAGAAACTGCTCACTTCCCTACCCGCACAC
CATTTCCAGATTGTGCTGGAAATTACCGAGCGCGATATGCTGAAAGAGCAAGAAGCCACA
CAACTCTTCGCCTGGCTGCACTCGGTAGGCGTAGAAATTGCTATTGATGACTTCGGCACC
GGGCACAGCGCGCTTATCTATCTTGAGCGTTTTACGCTCGATTATCTGAAAATTGACCGT
GGATTTATCAACGCCATCGGTACGGAAACGATCACTTCACCCGTACTTGACGCGGTGCTG
ACGCTGGCGAAACGCCTCAATATGCTGACGGTTGCTGAAGGGGTCGAAACGCCGGAACAA
GCGCGATGGCTAAGCGAACGCGGCGTTAATTTCATGCAAGGCTACTGGATTAGTCGCCCG
TTACCGCTGGACGATTTTGTTCGCTGGCTGAAGAAACCGTATACGCCGCAGTGGTAA
>spr
ATGGTCAAATCTCAACCGATTTTGAGATATATCTTGCGCGGGATCCCCGCGATTGCAGTA
GCGGTTCTGCTTTCTGCATGTAGTGCAAATAACACCGCAAAGAATATGCATCCTGAGACA
CGTGTAGTGGGTAGTGAAACATCATCACTGCAAGCTTCTCAGGATGAATTTGAAAACCTG
GTTCGTAATGTCGACGTAAAATCGCGAATTATGGATCAGTATGCTGACTGGAAAGGCGTA
CGTTATCGTCTGGGCGGCAGCACTAAAAAAGGTATCGATTGTTCTGGTTTCGTACAGCGT
ACATTCCGTGAGCAATTTGGCTTAGAACTTCCACGTTCGACTTACGAACAGCAGGAAATG
GGTAAATCTGTTTCCCGCAGTAATTTGCGTACGGGTGATTTAGTTCTGTTCCGTGCCGGT
TCAACGGGACGCCATGTCGGTATTTATATCGGCAACAATCAGTTTGTCCATGCTTCCACC
AGCAGTGGTGTTATTATTTCCAGCATGAATGAACCGTACTGGAAGAAGCGTTACAACGAA
GCACGCCGGGTTCTCAGCCGCAGCTAA
>yeiU
ATGATTAAAAATTTGCCGCAAATAGTGTTGTTGAATATTGTCGGCCTCGCGCTGTTTCTT
TCCTGGTATATTCCCGTTAATCATGGATTCTGGTTGCCGATTGATGCGGATATTTTTTAT
TTCTTTAATCAGAAACTGGTCGAAAGTAAGGCCTTTTTGTGGCTGGTTGCATTGACCAAC
AATCGCGCCTTCGACGGTTGTTCACTGCTGGCGATGGGTATGTTGATGCTGAGTTTCTGG
CTGAAAGAAAACGCCCCAGGCAGACGACGTATCGTGATTATTGGTCTGGTCATGCTATTA
ACTGCAGTGGTATTAAACCAGCTGGGTCAGGCATTAATTCCTGTAAAACGGGCCAGCCCA
ACATTGACTTTTACCGACATTAACCGCGTCAGCGAACTGCTCTCTGTTCCCACGAAAGAT
GCCTCACGAGATAGCTTTCCCGGCGATCACGGCATGATGCTGCTTATTTTTTCGGCATTC
ATGTGGCGTTATTTCGGCAAAGTTGCAGGTCTTATCGCCCTTATTATTTTTGTGGTTTTT
GCGTTTCCCAGAGTAATGATTGGCGCACACTGGTTTACTGACATCATTGTCGGTTCGATG
ACCGTGATATTGATCGGTTTGCCCTGGGTGTTGCTGACGCCATTAAGTGATCGATTAATC
ACCTTTTTTGACAAATCACTACCGGGAAAAAACAAACATTTCCAAAACAAATAA
>yjiA_1
GTGACCAGGACCAACCTCATCACCGGTTTTCTCGGCAGCGGGAAAACCACGTCGATTCTT
CATCTGTTAGCCCATAAAGATCCCAACGAAAAATGGGCGGTACTGGTTAATGAATTTGGG
GAAGTCGGAATTGATGGTGCTTTGCTCGCCGATAGCGGCGCATTGCTGAAAGAGATCCCC
GGCGGCTGCATGTGCTGCGTTAATGGTTTACCCATGCAGGTAGGGTTGAATACCTTACTG
CGTCAGGGAAAACCAGACCGCTTGTTGATAGAGCCGACCGGGCTGGGCCATCCGAAACAG
ATCCTCGATCTGTTAACCGCACCAGTCTATGAACCGTGGATAGATCTGCGCGCCACCTTG
TGCATTCTCGATCCGCGCTTGCTGCTGGACGAAAAAAGCGCCAGCAATGAAAACTTCCGT
GACCAGCTGGCTGCCGCAGACATCATTGTCGCCAATAAATCCGACCGTGCGACGCCCGAA
AGTGAGCAAGCGCTACAGCGTTGGTGGCAGCAAAATGGTGGCGATCGACAATTAATTCAC
AGTGAGCATGGGAAAGTTGACGGTCATCTTCTGGATTTGCCGCGTCGCAATTTAGCCGAG
TTGCCCGCCAGCGCCGCGCATTCTCATCAGCATGTCGTGAAAAAAGGGTTAGCAGCGTTA
AGCCTGCCAGAGCATCAACGCTGGCGTCGCAGTCTGAACAGCGGGCAAGGATATCAGGCC
TGCGGCTGGATATTCGACGCTGATACGGTATTCGACACCATTGGCATTCTGGAATGGGCG
CGACTTGCACCGGTGGAACGCGTCAAAGGCGTGCTGCGTATTCCCGAAGGGCTGGTACGA
ATCAACCGTCAGGGCGATGACCTGCACATTGAAACGCAAAACGTTGCGCCACCGGACAGT
CGTATTGAGCTGATTTCCAGCAGCGAAGCTGACTGGAATGCTTTGCAGAGCGCGCTGTTG
AAGCTTCGTTTAGCGACTACCGCGTAA
>yeiQ
ATGAAGACAATTGCCTCCGTTACGCTCCCGCATCATGTACACGCTCCACGCTACGATCGC
CAGCAGTTGCAATCACGTATCGTTCATTTTGGCTTTGGCGCCTTTCACCGCGCTCATCAG
GCGTTACTGACCGATCGTGTGCTGAATGCCCAGGGCGGCGACTGGGGGATCTGTGAAATC
AGCTTGTTCAGCGGTGATCAACTGATGAGCCAGCTCCGCGCACAGAACCATTTATATACC
GTGCTGGAAAAAGGTGCGGACGGCAATCAGGTGATAATTGTCGGTGCCGTTCACGAATGC
CTTAATGCAAAACTGGATTCCTTAGCGGCAATTATTGAGAAATTTTGCGAGCCACAGGTG
GCAATTGTTTCCCTGACGATTACCGAAAAAGGCTATTGTATTGACCCGGCCACCGGTGCA
CTCGACACCAGTAATCCGCGGATTATTCACGATCTACAAACCCCTGAAGAACCTCACTCC
GCACCGGGTATTCTCGTCGAAGCACTGAAACGCCGCCGTGAGCGCGGCCTTACACCGTTT
ACCGTGCTCTCCTGCGACAATATTCCCGACAATGGCCATGTGGTGAAAAACGCGGTGCTG
GGAATGGCAGAAAAACGTTCGCCAGAACTCGCCGGGTGGATAAAAGAACACGTCAGTTTT
CCGGGAACCATGGTCGACCGCATTGTTCCGGCTGCAACCGACGAATCACTGGCAGAAATC
AGCCAGCATCTGGGGGTAAATGATCCCTGCGCGATTAGCTGCGAACCGTTTATCCAGTGG
GTAGTGGAAGATAACTTCGTCGCTGGGCGTCCTGCCTGGGAAGTCGCAGGTGTACAAATG
GTGAATGATGTCCTGCCATGGGAAGAGATGAAACTGCGTATGCTTAATGGCAGCCACTCT
TTTCTCGCTTATCTGGGTTACCTTTCAGGATTCGCCCATATCAGTGATTGCATGCAGGAT
CGCGCATTTCGCCATGCCGCCAGAACATTAATGCTGAATGAGCAAGCGCCGACACTACAA
ATTAAAGATGTCGATTTAACACAATATGCGGACAAGTTAATTGCACGTTTTGCTAATCCG
GCGCTGAAACATAAGACCTGGCAAATCGCAATGGATGGTAGCCAGAAATTACCGCAACGT
ATGCTGGCAGGTATTCGCATACATCTGGGGTGCGAAACGGACTGGTCGTTGCTGGCATTA
GGCGTTGCTGGCTGGATGCGTTACGTCAGCGGCGTTGATGATGCCGGAAATGCCATTGAT
GTTCGCGATCCGCTTAGCGATAAAATTCGCGAACTTGTTGCGGGCAGCAGCAGTGAACAA
CGCGTAACCGCCCTGCTTTCCCTGCGTGAAGTTTTCGGTGATGATCTGCCAGATAACCCG
CATTTTGTGCAGGCCATCGAACAAGCCTGGCAACAAATCGTACAATTCGGCGCACATCAG
GCGCTATTAAACACCCTCAAAATTTAA
>yeiP
ATGCCAAGAGCGAACGAAATTAAAAAAGGTATGGTACTGAATTACAACGGCAAACTGCTG
CTGGTTAAGGATATTGATATTCAGTCGCCCACTGCCCGCGGTGCCGCTACGCTGTACAAA
ATGCGTTTTTCTGATGTCCGTACCGGGCTGAAAGTAGAAGAGCGTTTCAAAGGTGATGAT
ATCGTTGACACCGTGACGCTGACCCGCCGTTACGTTGACTTCTCCTATGTCGATGGCAAC
GAATATGTCTTTATGGATAAAGAAGACTATACCCCGTATACCTTCACCAAAGATCAGATT
GAAGAAGAGTTGCTGTTTATGCCAGAGGGCGGCATGCCGGACATGCAGGTGCTGACCTGG
GACGGTCAACTGCTGGCGCTTGAGCTGCCGCAGACCGTTGATCTGGAAATCGTTGAAACC
GCACCAGGCATCAAAGGGGCATCTGCCAGCGCCCGTAACAAACCGGCGACATTGAGCACT
GGTCTGGTGATTCAGGTACCAGAATACTTAAGCCCGGGCGAAAAAATTCGTATCCATATC
GAAGAACGCCGTTATATGGGGCGTGCTGACTAA
>yeiW
ATGAAATGCCGTCCGGGTTGCGGGGCGTGTTGCACTGCCCCTTCAATTTCCAGCCCTATT
CCCGGTATGCCAGATGGCAAGCCCGCCAATACGCCCTGCATTCAGCTTGATGAACAGCAA
CGCTGTAAAATTTTCACCTCGCCACTGCGACCGAAAGTCTGTGCAGGCTTACAAGCCAGC
GCTGAAATGTGCGGTAACTCGCGTCAGCAGGCCATGACCTGGCTTATCGATCTGGAAATG
CTGACCGCGCCTTAA
>setB
ATGCATAACTCCCCCGCAGTCTCCAGCGCGAAATCGTTTGACCTGACCTCGACGGCGTTT
TTAATCGTTGCCTTTCTCACCGGTATTGCGGGCGCTCTGCAAACCCCGACACTCAGTATT
TTTCTTACTGATGAAGTACATGCTCGTCCGGCGATGGTGGGATTCTTCTTTACCGGCAGC
GCTGTCATTGGGATTCTGGTAAGTCAGTTTCTCGCCGGGCGCTCTGATAAGCGCGGCGAT
CGCAAATCGCTGATTGTCTTTTGCTGCCTGTTAGGCGTGCTGGCCTGCACCCTTTTTGCC
TGGAATCGCAACTACTTTGTTTTGCTATTCGTTGGCGTCTTTCTTAGCAGCTTTGGCTCG
ACCGCTAACCCGCAAATGTTTGCCCTTGCCCGTGAACATGCCGACAAAACCGGACGTGAG
GCGGTGATGTTCAGCTCTTTTTTACGCGCTCAGGTTTCACTGGCATGGGTCATTGGCCCA
CCGCTGGCTTATGCCTTAGCGATGGGTTTCAGCTTTACGGTAATGTATCTGAGCGCAGCG
GTAGCGTTTATTGTTTGCGGTGTGATGGTGTGGCTGTTTTTACCGTCGATGCAAAAAGAG
CTTCCGCTGGCGACCGGCACGATCGAAGCGCCGCGCCGTAACCGTCGCGATACGCTGCTG
CTGTTTGTCATTTGTACATTGATGTGGGGCTCGAACAGCCTGTACATCATCAACATGCCG
CTATTTATTATCAACGAACTGCATCTTCCCGAGAAACTGGCCGGTGTGATGATGGGGACC
GCCGCCGGGCTGGAAATCCCGACGATGTTGATTGCCGGATATTTCGCCAAACGTCTGGGT
AAGCGTTTCTTAATGCGCGTTGCTGCCGTGGGTGGCGTCTGTTTTTACGCAGGAATGCTG
ATGGCGCATTCACCTGTCATTCTGTTGGGCTTGCAGCTGCTAAATGCTATTTTTATTGGC
ATTCTGGGCGGCATCGGGATGCTCTATTTTCAGGATCTGATGCCCGGTCAGGCGGGTTCA
GCCACCACGCTCTATACCAACACGTCGCGCGTGGGCTGGATCATCGCAGGATCAGTGGCG
GGCATCGTCGCCGAGATCTGGAATTATCACGCTGTGTTCTGGTTTGCGATGGTGATGATT
ATCGCCACTCTGTTTTGCTTACTGCGGATTAAAGATGTTTAA
>fruB
ATGTTCCAGTTATCCGTACAGGACATCCATCCGGGCGAAAAGGCCGGAGACAAAGAAGAG
GCGATTCGCCAGGTCGCTGCGGCGCTGGTGCAGGCCGGTAATGTAGCAGAAGGCTACGTC
AATGGCATGCTGGCGCGCGAACAGCAAACCTCAACGTTCCTCGGCAATGGTATTGCTATT
CCACACGGCACTACCGACACCCGCGATCAGGTGCTGAAAACCGGCGTTCAGGTATTTCAG
TTCCCGGAAGGCGTCACCTGGGGTGACGGTCAGGTAGCGTACGTGGCAATCGGTATTGCT
GCCAGCTCGGATGAACATCTGGGCCTGCTACGCCAGCTGACCCACGTACTGAGCGATGAT
TCCGTTGCTGAACAACTGAAGTCAGCAACAACAGCAGAAGAACTTCGCGCATTACTGATG
GGCGAAAAGCAGAGTGAGCAGCTGAAGCTCGACAACGAAATGCTGACGCTGGATATCGTC
GCCAGCGATCTGCTGACTCTTCAGGCGCTGAACGCTGCGCGTCTGAAAGAGGCGAGGGCA
GTTGACGCCACTTTCGTCACCAAAGCCATCAATGAACAACCGCTGAACCTCGGACAGGGT
ATCTGGCTGAGCGATAGCGCCGAAGGCAATCTGCGTAGCGCGATTGCGGTAAGCCGTGCG
GCAAATGCTTTTGATGTGGACGGCGAAACGGCAGCCATGCTGGTGAGTGTGGCGATGAAT
GACGATCAGCCCATCGCGGTTCTTAAGCGTCTCGCTGATTTATTGCTCGACAATAAAGCT
GACCGCTTGCTGAAAGCGGATGCGGCAACGTTGCTGGCGCTGCTGACCAGCGATGATGCG
CCGACCGACGACGTGTTAAGCGCGGAGTTTGTGGTGCGCAATGAACACGGCCTGCATGCT
CGTCCAGGTACCATGCTGGTCAATACCATTAAACAATTTAACAGTGATATTACCGTGACA
AACCTTGATGGTACCGGCAAACCGGCAAACGGACGTAGTCTGATGAAAGTTGTGGCACTT
GGCGTTAAGAAAGGTCATCGCCTACGCTTTACCGCCCAGGGTGCAGATGCTGAACAGGCG
CTGAAAGCAATCGGCGACGCTATCGCTGCTGGTCTTGGGGAGGGCGCATAA
>fruK
ATGAGCAGACGTGTTGCTACTATCACCCTTAATCCGGCTTATGACCTTGTTGGTTTCTGC
CCGGAAATTGAACGCGGCGAAGTGAACCTGGTGAAAACCACCGGTCTGCATGCGGCGGGT
AAAGGCATCAACGTGGCCAAAGTATTAAAAGACCTGGGAATTGATGTCACCGTTGGCGGC
TTCCTGGGTAAAGACAATCAGGATGGTTTTCAGCAACTGTTCAGCGAGCTGGGCATTGCC
AACCGTTTCCAGGTTGTACAGGGGCGCACCCGAATTAACGTTAAGCTGACGGAAAAAGAC
GGCGAAGTGACCGACTTCAACTTCTCGGGTTTTGAAGTCACCCCCGCCGACTGGGAACGC
TTTGTGACTGATTCTCTGAGCTGGCTCGGTCAGTTCGATATGGTCTGTGTCAGCGGAAGC
TTACCGTCAGGCGTCAGCCCGGAAGCGTTCACCGACTGGATGACTCGCCTGCGTAGTCAG
TGTCCTTGCATTATCTTTGATAGTAGCCGTGAAGCGTTAGTAGCAGGTTTGAAAGCGGCA
CCGTGGCTGGTGAAACCTAACCGCCGCGAGTTGGAAATCTGGGCAGGCCGTAAACTGCCT
GAAATGAAAGATGTGATTGAAGCTGCACATGCGCTACGTGAACAAGGTATTGCGCATGTT
GTTATTTCACTGGGTGCCGAAGGCGCGCTTTGGGTTAATGCCTCCGGCGAATGGATCGCC
AAACCACCGTCAGTCGATGTCGTAAGCACCGTTGGCGCAGGGGATTCTATGGTTGGTGGC
CTGATTTATGGCTTGCTGATGCGTGAATCCAGTGAACACACACTGCGTCTGGCGACAGCT
GTTGCAGCCCTGGCGGTAAGTCAAAGCAATGTGGGTATTACCGATCGTCCGCAGTTGGCC
GCAATGATGGCGCGCGTCGACTTACAACCTTTTAACTGA
>fruA_1
ATGAAAACGCTGCTGATTATTGACGCTAATCTCGGTCAGGCACGCGCCTATATGGCGAAG
ACCCTGCTGGGCGCGGCGGCGCGAAAAGCAAAACTGGAAATCATCGACAATCCGAACGAC
GCAGAAATGGCGATTGTTCTCGGTGATTCCATCCCGAATGACAGCGCGCTGAACGGTAAA
AATGTCTGGCTGGGTGATATTTCCCGGGCAGTTGCGCACCCTGAGCTGTTCCTGAGTGAA
GCCAAAGGCCATGCGAAACCTTACACTGCGCCGGTCACTGCGACAGCACCGGTTGCCGCC
AGCGGTCCGAAACGCGTAGTTGCGGTGACTGCTTGCCCGACTGGCGTAGCACACACCTTT
ATGGCGGCTGAAGCCATTGAAACCGAAGCGAAAAAACGTGGCTGGTGGGTGAAAGTTGAA
ACCCGTGGTTCTGTTGGCGCGGGTAATGCAATCACTCCCGAGGAAGTAGCCGCAGCGGAT
CTGGTGATTGTGGCGGCAGATATCGAAGTGGATCTGGCGAAATTTGCTGGTAAACCGATG
TATCGTACCTCTACCGGTCTGGCGCTGAAGAAAACCGCGCAGGAACTGGATAAAGCGGTT
GCTGAAGCAACGCCGTATGAACCGGCGGGCAAAACTCAAACGGCGACCACTGAAGGTAAG
AAAGAGAGTGCAGGCGCTTATCGTCACTTGCTAACGGGCGTCTCTTACATGCTGCCGATG
GTCGTTGCTGGTGGTCTGTGTATCGCGCTTTCTTTTGCTTTTGGTATCGAAGCGTTTAAA
GAGCCGGGTACGTTGGCAGCGGCGCTGATGCAGATTGGTGGTGGTTCAGCCTTTGCGCTG
ATGGTGCCGGTACTGGCAGGTTATATTGCCTTTTCCATTGCCGATCGTCCGGGCCTCACG
CCGGGTCTGATTGGCGGTATGCTGGCGGTCAGCACCGGTTCTGGCTTCATTGGTGGTATT
ATTGCGGGCTTCCTGGCTGGTTACATTGCGAAGTTAATCAGTACGCAATTGAAACTGCCA
CAGAGTATGGAGGCGCTGAAACCGATCCTGATCATTCCGCTAATTTCCAGTCTGGTGGTC
GGTCTGGCGATGATCTACCTGATCGGTAAACCGGTTGCTGGCATTCTCGAAGGGTTGACT
CACTGGCTGCAGACCATGGGGACTGCGAATGCGGTTCTGCTGGGGGCGATCCTCGGTGGC
ATGATGTGTACTGACATGGGCGGTCCGGTAAATAAAGCAGCGTACGCATTCGGTGTGGGT
CTGCTGAGTACTCAAACCTATGGCCCGATGGCGGCGATTATGGCGGCAGGTATGGTGCCA
CCGCTGGCAATGGGCCTGGCAACAATGGTGGCGCGTCGCAAATTCGACAAAGCGCAGCAG
GAAGGTGGCAAAGCCGCTCTGGTACTGGGACTGTGCTTTATTTCGGAAGGTGCAATTCCG
TTTGCTGCTCGTGATCCGATGCGTGTGCTGCCGTGCTGTATCGTGGGTGGGGCGCTGACT
GGCGCAATCTCAATGGCGATTGGTGCGAAACTGATGGCACCGCACGGTGGTCTGTTTGTT
CTGCTGATCCCTGGCGCTATTACGCCGGTATTGGGTTACCTGGTAGCAATTATTGCCGGT
ACGCTGGTGGCGGGTTTGGCCTATGCCTTCCTGAAACGTCCGGAAGTGGACGCAGTAGCG
AAAGCAGCGTAA
>psuK_1
ATGCGCGAAAAGGATTATGTCGTAATTATAGGTTCGGCGAATATTGATGTCGCCGGATAT
TCACATGAATCATTAAATTATGCGGATTCAAATCCAGGTAAAATAAAATTTACGCCTGGT
GGAGTAGGGCGCAATATTGCACAAAACCTGGCGTTGCTGGGTAACAAAGCCTGGCTACTG
AGCGCAGTAGGCAGTGATTTTTATGGTCAATCGCTGCTAACGCAAACCAATCAATCTGGC
GTTTATGTCGATAAATGCCTGATTGTGCCGGGAGAAAATACGTCTAGTTATTTATCATTA
CTCGATAATACCGGTGAAATGCTGGTTGCTATAAATGACATGAATATTAGCAACGCTATT
ACAGCTGAATATCTCGCACAGCACCGTGAATTTATTCAGAGGGCAAAGGTCATTGTCGCA
GACTGTAATATCAGTGAAGAGGCACTGGCATGGATTCTGGATAATGCCGCCAACGTACCC
GTATTTGTCGATCCGGTTTCAGCGTGGAAATGTGTCAAAGTGCGCGACCGTCTAAATCAG
ATCCACACTCTCAAGCCAAACCGCCTTGAAGCGGAAACCCTGAGTGGGATTGCGCTGTCA
GGGCGTGACGATGTGGCAAAAGTTGCTGCCTGGTTCCATCAACATGGCCTGAACCGACTG
GTATTGAGCATGGGCGGCGATGGCGTTTATTACAGCGATATCAGCGGTGAAAATGGCTGG
TCTGCGCCGATCAAAACCAATGTTATTAATGTTACCGGAGCGGGCGATGCCATGATGGCG
GGACTTGCTTCGTGTTGGGTAGACGGAATGCCGTTTGCCGAATCTGTTCGTTTCGCACAG
GGATGTTCGTCAATGGCGCTCTCCTGTGAATACACCAATAACCCCGATTTATCGATTGCC
AACGTTATATCGTTAGTGGAGAACGCAGAATGTCTGAATTAA
>yeiN
ATGTCTGAATTAAAAATTTCCCCTGAATTATTACAAATTTCCCCGGAAGTGCAGGACGCT
TTAAAAAACAAAAAACCGGTTGTGGCGCTGGAATCGACCATTATTTCTCACGGGATGCCG
TTCCCACAAAATGCCCAGACCGCAATTGAAGTAGAAGAAACTATTCGTAAACAGGGCGCA
GTACCTGCCACTATCGCCATTATTGGCGGCGTGATGAAAGTGGGTTTAAGCAAAGAAGAA
ATTGAATTACTGGGTCGTGAAGGGCATAACGTGACCAAAGTTAGTCGTCGCGATTTACCT
TTTGTTGTTGCCGCCGGAAAAAATGGCGCAACCACTGTGGCTTCAACGATGATTATTGCG
GCGCTTGCCGGAATTAAAGTATTTGCCACCGGGGGAATTGGTGGTGTGCATCGCGGGGCG
GAACATACCTTCGATATTTCTGCCGATTTGCAAGAACTGGCAAATACTAATGTCACCGTT
GTTTGTGCCGGGGCGAAATCTATTCTCGATTTAGGATTAACCACTGAGTATTTAGAAACC
TTCGGTGTGCCGTTAATTGGCTATCAGACTAAAGCGCTGCCTGCGTTTTTCTGCCGTACC
AGCTCGTTTGACGTCAGCATTCGTCTCGACAGCGCCAGTGAAATTGCCCGTGCAATGGCG
GTGAAATGGCAAAGCGGGCTGAACGGTGGCCTCGTGGTAGCGAACCCGATCCCGGAACAG
TTTGCGATGCCGGAGGAATCTATCAATGCAGCCATAGATCAAGCCGTCGCCGAAGCCGAA
GAGCAGGGCGTTATTGGTAAAGAAAGTACACCGTTCCTGCTGGCGCGCGTTGCTGAGCTG
ACCGGCGGTGACAGCCTGAAATCCAATATCCAGCTGGTGTTCAACAACGCCATTCTGGCG
AGTGAAATTGCCAAAGAATACCAGCGTCTCGCGGGTTAA
>psuT
ATGGATATAATGAGAAGTGTTGTGGGGATGGTGGTGTTACTGGCAATAGCATTTCTGTTG
TCAGTGAATAAAAAGAGCATCAGTTTGCGCACGGTTGGAGCCGCACTGCTGCTGCAAATC
GCTATTGGTGGCATCATGCTCTACTTCCCACCGGGAAAGTGGGCAGTAGAACAGGCGGCA
TTAGGCGTTCATAAAGTGATGTCTTACAGTGATGCCGGTAGCGCCTTCATTTTTGGTTCG
CTGGTTGGGCCGAAAATGGATGTCCTGTTTGACGGTGCGGGTTTTATCTTCGCCTTTCGC
GTACTTCCGGCGATTATTTTCGTTACTGCGCTCATCAGTCTGCTGTACTACATTGGCGTG
ATGGGGCTGCTGATTCGCATCCTTGGCAGCATTTTCCAGAAAGCTCTTAACATCAGCAAA
ATCGAATCTTTTGTCGCAGTCACAACTATTTTCCTCGGGCAAAATGAGATCCCGGCGATC
GTTAAACCGTTTATCGATCGCATGAATCGCAACGAGTTGTTTACCGCAATTTGTAGCGGG
ATGGCGTCCATTGCTGGTTCGATGATGATTGGTTATGCCGGAATGGGCGTACCAATTGAC
TACCTGTTAGCGGCATCGCTGATGGCGATCCCAGGTGGTATTTTGTTTGCACGTATTCTT
AGCCCGGCCACCGAGCCTTCACAGGTCACATTTGAAAATCTGTCGTTCAGCGAAACGCCG
CCAAAAAGCTTTATCGAAGCGGCGGCGAGCGGTGCGATGACCGGGCTGAAAATCGCCGCT
GGTGTAGCGACGGTGGTAATGGCGTTTGTCGCAATTATTGCGCTGATCAACGGCATTATC
GGCGGAATTGGTGGCTGGTTTGGTTTCGCCAATGCCTCTCTGGAAAGTATTTTTGGCTAT
GTGCTGGCACCGCTGGCGTGGATCATGGGTGTGGACTGGAGTGATGCCAATCTTGCGGGT
AGCCTGATTGGGCAGAAACTGGCGATTAACGAATTCGTCGCTTACCTGAGTTTCTCCCCA
TACCTGCAAACGGGCGGCACGCTGGAAGTGAAAACCATTGCGATTATCTCCTTTGCGCTT
TGTGGTTTTGCTAACTTTGGTTCTATCGGTGTTGTCGTTGGCGCATTTTCGGCTATTTCG
CCAAAACGCGCGCCGGAAATCGCCCAGCTTGGTTTACGGGCGCTGGCAGCAGCAACGCTT
TCCAACCTGATGAGTGCGACTATTGCCGGGTTCTTTATTGGTCTGGCGTAA
>yeiL
GTGAAAGAAATCCACAATAATGATCTTAAGCAGCAATTGATGAGTGAATCCGCGTTTAAG
GATTGCTTTTTAACGGATGTTTCAGCCGATACGCGGCTGTTTCATTTTTTAGCGCGTGAC
TACATTGTGCAGGAAGGGCAACAGCCGTCCTGGCTGTTTTACCTGACGCGAGGCCGCGCC
AGGCTTTACGCCACGCTAGCTAATGGTCGCGTGTCGCTGATCGATTTCTTTGCCGCCCCC
TGTTTTATTGGCGAGATTGAGTTAATCGACAAAGACCATGAACCGCGTGCGGTGCAGGCT
ATTGAAGAGTGTTGGTGCCTTGCGCTCCCTATGAAACATTACCGCCCGCGGTTATTAAAC
GACACGCTATTTTTACGAAAACTCTGCGTCACCTTAAGTCATAAAAATTATCGTAATATT
GTTTCTTTAACTCAGAATCAATCATTTCCGTTAGTGAATCGCCTGGCAGCATTTATATTA
CTCTCGCAGGAAGGTGATCTTTATCACGAAAAGCATACGCAAGCGGCAGAGTATTTAGGC
GTTTCTTATCGACATCTTTTATATGTTCTCGCGCAATTCATTCACGACGGTTTATTAACT
AAAAGCAAGAAAGGGTATCTCATTAAAAACAGAAAGCAGTTGTCAGGACTGGCGCTGGAG
ATGGACCCGGAGAATAAATTCTCCGGGATGATGCAGTAA
>rihB
ATGGAAAAGAGAAAAATTATTCTGGATTGTGATCCGGGTCATGATGATGCTATTGCAATG
ATGATGGCAGCGAAACATCCGGCAATAGATTTATTAGGCATCACTATTGTAGCGGGTAAT
CAGACGCTTGATAAAACATTAATTAATGGCCTGAATGTTTGCCAGAAACTGGAGATTAAT
GTTCCGGTTTATGCGGGGATGCCGCAACCCATTATGCGTCAACAAATCGTTGCCGATAAT
ATTCACGGTGAAACCGGACTGGATGGCCCGGTATTCGAGCCGCTGACCCGCCAGGCAGAA
AGTACCCACGCGGTGAAATACATCATTGATACCCTGATGGCAAGCGATGGCGATATCACT
CTGGTGCCGGTTGGTCCGCTTTCAAATATCGCGGTGGCAATGCGTATGCAACCCGCGATC
CTGCCCAAAATCCGTGAAATTGTGCTAATGGGCGGCGCTTACGGTACAGGCAACTTCACG
CCATCTGCCGAGTTCAACATCTTTGCTGACCCGGAAGCAGCCCGCGTGGTGTTCACCTCT
GGCGTTCCATTAGTGATGATGGGCCTCGATCTCACCAACCAGACCGTTTGCACCCCGGAC
GTGATTGCTCGGATGGAAAGGGCAGGCGGCCCTGCCGGAGAGCTGTTCAGCGACATCATG
AACTTCACTCTCAAAACGCAGTTCGAAAACTACGGCCTGGCTGGCGGCCCGGTGCACGAC
GCCACCTGCATCGGTTATCTGATTAACCCTGATGGCATTAAAACCCAGGAGATGTACGTC
GAAGTGGACGTCAACAGTGGCCCTTGCTATGGGCGCACCGTCTGCGACGAGCTGGGCGTT
CTTGGCAAGCCCGCCAATACCAAAGTCGGCATCACTATTGATACCGACTGGTTCTGGGGC
TTAGTCGAAGAGTGCGTGCGCGGCTACATCAAAACCCATTAA
>nupX
ATGGATGTCATGAGAAGTGTTCTGGGAATGGTGGTATTGCTGGCAATTGCATTTTTGCTG
TCAGTAAACAAGAAGAAGATCAGCCTGCGTACCGTTGGCGCGGCGTTAGTGTTACAGGTT
GTGATTGGCGGGATTATGCTTTGGTTACCGCCAGGGCGTTGGGTCGCTGAAAAAGTCGCT
TTTGGCGTGCATAAAGTGATGGCGTACAGCGACGCGGGTAGCGCATTTATCTTCGGTTCG
CTGGTCGGGCCGAAAATGGACACGCTGTTTGATGGCGCAGGATTTATCTTTGGTTTCAGG
GTATTACCGGCAATTATCTTCGTCACTGCACTGGTGAGTATTCTCTACTACATCGGTGTG
ATGGGGATTTTAATTCGCATTCTCGGCGGTATATTCCAGAAAGCATTAAATATCAGCAAG
ATTGAGTCATTCGTCGCGGTCACCACCATTTTCCTCGGGCAAAACGAAATTCCGGCGATC
GTCAAACCCTTTATCGATCGTCTGAATCGCAATGAATTATTTACAGCGATTTGTAGTGGC
ATGGCCTCGATTGCTGGTTCGACAATGATTGGTTACGCCGCCCTGGGCGTACCTGTGGAA
TATTTGCTGGCGGCATCGTTAATGGCGATCCCAGGCGGGATCTTGTTTGCCCGCCTGTTA
AGCCCGGCTACGGAATCTTCGCAGGTTTCCTTTAATAACCTCTCTTTCACCGAAACACCG
CCAAAAAGCATTATTGAAGCCGCTGCGACAGGGGCAATGACCGGGCTGAAAATCGCCGCC
GGTGTAGCGACAGTTGTTATGGCATTTGTCGCCATCATTGCGTTAATTAATGGTATTATC
GGCGGCGTTGGCGGCTGGTTTGGTTTTGCACATGCCTCGCTGGAGTCCATTTTAGGTTAC
CTGTTGGCCCCATTGGCGTGGGTGATGGGGGTTGACTGGAGTGATGCAAATCTTGCCGGG
AGTTTGATTGGGCAGAAGCTGGCGATCAATGAATTTGTCGCTTATCTCAATTTCTCGCCA
TATCTGCAAACGGGTGGCACTCTGGATGCTAAAACCGTGGCGATTATTTCTTTCGCGTTG
TGCGGTTTCGCTAACTTTGGTTCTATCGGGGTGGTGGTGGGGGCGTTTTCTGCGGTTGCG
CCACACCGTGCGCCGGAAATCGCCCAACTTGGTTTACGCGCGCTGGCGGCGGCGACACTT
TCTAACCTGATGAGTGCTACTATTGCAGGATTCTTTATTGGTTTAGCGTAG
>yeiI
ATGAACGACAGGGAAAAGCAGATTCTTAAAATTTTACGGCGTAACCCGCTGATTCAACAG
AATGAAATCGCCGATATTCTGCAAATCAGCCGCTCACGTGTTGCCGCTCATATTATGGAT
TTGATGCGCAAGGGTTTGATTAAAGGCAAAGGATATATCCTTACCGAGCAGGATTACTGT
GTGGTTGTGGGGGCAATCAATATGGATATTCGCGGAATGGCGGATATCCGTTACCCGCAA
GCAGCCTCTCATCCAGGTTCTGTTCACTGTTCCGCAGGCGGCGTCGGACGTAATATCGCG
CATAACCTGGCTCTGCTTGGTCGGGATGTGCATTTAATATCAGCTATTGGCAACGATTTT
TACGGCGAGACATTACTGGAAGAAACGCGCCGCGCGGGCGTGAACGTTTCAAACTGCATT
CGTCTGCATGGACACAGCACTGCAACTTATCTCGCTATCGCTAATAAGCAGGAAGAAACT
ATCCTGGCAATCAATGACACACATATTCTGCAACAGCTAACGCCTCAACTGCTCAATACT
TCACGGGACTTGATTCGCCATGCTGGTGTGGTGCTGGCTGATTGTAATCTCACACCTGAA
GCCCTGGAGTGGGTCTTTACCATTGCTGATGAAATTCCGATGTTTGTCGATACCGTTTCC
GAATTTAAAGCAAACAAAGTAAAAAACTGGTACAGCCGGATCCACACTCTGAAACCAACA
CAAAATGAACTGGAAATTTTGTGGGGGCAACCGATTAAAGACGACAACGATCGCATCAGA
GCTGTAAATTCGCTGCATCAACAAGGTGTTAAACGCATTTTTGTTTATCTGAAAGATGAA
TCTGTATTTTGCAGCGATAAGGATGGAGAACAATTTTTGCTGACCGCGCCAGCGCATACG
ACAGTAGACAGTTTTGGTGCTGACGATGGTTTTATGGCGGGCCTGGTATATAGCTTTCTT
GAAGGATACAGTTTCCGCGACAGCGCCCGTTTTGCGGTAGCCTGCGCGGCAATTTCGCGC
GCCAGCGGCAGCTTAAACAACCCTACCCTGTCTGCCGATAACGCGCTTTCATTAGTGCCA
ATGGTGTAA
>nfo
ATGAAATACATTGGAGCGCACGTTAGTGCTGCTGGCGGTCTGGCAAATGCCGCAATTCGC
GCCGCCGAAATCGACGCAACCGCGTTTGCCTTGTTCACCAAAAACCAACGTCAGTGGCGT
GCCGCACCGCTCACGACGCAAACCATCGATGAATTCAAAGCGGCCTGTGAAAAATATCAC
TACACATCGGCGCAAATTCTTCCCCACGACAGCTATCTGATTAACCTCGGACATCCGGTC
ACTGAAGCTCTGGAAAAATCGCGCGATGCCTTTATAGATGAAATGCAGCGTTGCGAACAA
CTGGGGCTTTCTTTGCTCAACTTCCACCCTGGCAGCCATCTGATGCAGATTTCAGAAGAG
GATTGCCTTGCGCGTATTGCCGAATCCATCAACATTGCGCTGGATAAAACTCAAGGTGTA
ACAGCGGTGATTGAAAACACCGCCGGTCAGGGCAGTAACTTAGGGTTTAAATTCGAACAT
CTCGCGGCGATTATCGACGGCGTGGAAGATAAATCCCGTGTCGGCGTCTGCATTGATACC
TGCCATGCTTTCGCTGCCGGGTATGATTTGCGTACTCCAGCCGAATGCGAAAAAACGTTC
GCTGATTTTGCCCGTATTGTCGGCTTTAAGTATCTGCGCGGGATGCACCTTAACGATGCG
AAAAGTACCTTTGGCAGCCGCGTTGACCGCCATCATAGCCTCGGTGAAGGCAATATCGGT
CATGATGCGTTCCGCTGGATCATGCAAGACGACCGTTTCGACGGCATTCCGCTGATCCTT
GAAACCATCAACCCGGATATCTGGGCAGAAGAGATCGCCTGGCTGAAAGCGCAACAAACT
GAAAAAGCGGTGGCCTGA
>yeiH
ATGACGAATATCACCTTACAGAAACAACATCGTACACTGTGGCATTTTATTCCGGGGTTA
GCCCTGAGTGCAGTTATCACCGGGGTCGCCCTGTGGGGTGGTTCCATTCCCGCGGTTGCG
GGTGCCGGGTTTAGTGCCCTCACCCTCGCAATCTTGTTGGGGATGGTTTTAGGCAACACC
ATCTATCCGCACATCTGGAAAAGCTGTGACGGTGGTGTGCTGTTTGCCAAGCAATATTTA
TTACGTCTGGGTATCATTCTTTATGGCTTCCGTCTGACGTTCTCGCAAATTGCCGATGTC
GGTATCAGTGGGATCATCATTGACGTGTTGACGCTGTCCAGTACCTTCCTGCTGGCTTGC
TTCCTGGGGCAGAAAGTGTTTGGTCTGGATAAGCACACCAGCTGGTTGATCGGTGCCGGT
AGCAGTATCTGTGGTGCTGCCGCGGTACTGGCGACTGAGCCGGTAGTGAAAGCGGAAGCC
AGTAAAGTAACCGTGGCTGTTGCAACCGTTGTTATCTTCGGGACCGTCGCGATTTTCCTC
TACCCGGCGATATATCCGCTGATGTCTCAATGGTTTAGTCCGGAAACTTTCGGTATCTAC
ATTGGTTCTACTGTGCACGAAGTGGCGCAGGTGGTGGCGGCAGGTCATGCCATCAGCCCG
GATGCGGAAAACGCAGCAGTTATTTCCAAAATGCTGCGCGTGATGATGCTGGCTCCGTTC
CTCATCCTGCTGGCGGCGCGTGTTAAACAGCTGTCTGGGGCGAACAGCGGCGAGAAAAGC
AAAATCACTATTCCGTGGTTTGCCATCTTGTTCATCGTAGTTGCCATCTTTAACTCGTTC
CACCTGTTACCGCAGAGCGTGGTGAACATGCTGGTAACGCTGGATACCTTCCTGCTGGCA
ATGGCGATGGCGGCGCTGGGTCTGACCACTCACGTCAGCGCGCTGAAAAAAGCCGGGGCG
AAACCTCTGCTGATGGCACTGGTACTGTTTGCCTGGCTGATTGTTGGTGGTGGTGCGATT
AACTATGTGATTCAAAGCGTCATCGCATAA
>cysL
ATGCACATCACCCTCCGGCAGTTGGAAGTTTTTGCAGAAGTATTGAAAAGTGGATCAACC
ACCCAGGCGTCGGTGATGCTGGCGTTGTCGCAATCAGCAGTGAGCGCAGCCTTGACCGAC
CTGGAAGGGCAGCTTGGCGTGCAACTGTTTGATCGCGTGGGGAAAAGACTGGTTGTTAAT
GAACACGGGCGGCTGCTCTATCCGCGTGCGTTGGCATTGCTTGAACAGGCGGTTGAAATC
GAACAACTGTTTCGCGAAGACAACGGCGCGATTCGTATCTATGCCAGTAGTACCATCGGT
AACTACATTCTGCCTGCAGTTATCGCCCGTTATCGCCATGATTATCCGCAGTTGCCGATT
GAACTTAGCGTTGGGAACAGCCAGGACGTGATGCAAGCGGTGCTGGATTTCCGCGTTGAT
ATTGGTTTTATTGAAGGACCGTGCCACAGCACTGAAATTATTTCTGAACCGTGGCTGGAA
GACGAGCTGGTGGTTTTCGCCGCGCCGACTTCGCCGTTGGCCCGTGGTCCGGTCACCTTA
GAGCAGCTGGCCGCTGCGCCGTGGATCCTGCGTGAACGCGGTTCCGGCACGCGGGAGATT
GTCGATTATCTATTGCTGTCACATTTACCGAAGTTTGAGATGGCGATGGAATTAGGTAAC
TCCGAGGCAATCAAACATGCGGTGCGTCATGGGTTGGGAATTAGTTGCCTGTCGCGACGG
GTGATTGAAGATCAATTGCAGGCAGGCACATTAAGTGAAGTTGCGGTCCCTCTGCCGCGC
CTGATGCGTACGTTGTGGCGTATACATCATCGGCAAAAACACCTTTCCAACGCGCTACGG
CGCTTTCTGGACTATTGCGATCCCGCGAATGTACCGCGTTAA
>lysP
ATGGTTTCCGAAACTAAAACCACAGAAGCGCCGGGCTTACGCCGTGAATTAAAGGCGCGT
CACCTGACGATGATTGCCATTGGCGGTTCCATCGGTACAGGTCTTTTTGTTGCCTCTGGC
GCAACGATTTCTCAGGCAGGTCCGGGCGGGGCATTGCTCTCGTATATGCTGATTGGCCTG
ATGGTTTACTTCCTGATGACCAGTCTCGGTGAACTGGCTGCATATATGCCGGTTTCCGGT
TCGTTTGCCACTTACGGTCAGAACTATGTTGAAGAAGGCTTTGGCTTCGCGCTGGGCTGG
AACTACTGGTACAACTGGGCGGTGACTATCGCCGTTGACCTGGTTGCAGCTCAGCTGGTC
ATGAGCTGGTGGTTCCCGGATACACCGGGCTGGATCTGGAGTGCGTTGTTCCTCGGCGTT
ATCTTCCTGCTGAACTACATCTCAGTTCGTGGCTTTGGTGAAGCGGAATACTGGTTCTCA
CTGATCAAAGTCACGACAGTTATTGTCTTTATCATCGTTGGCGTGCTGATGATTATCGGT
ATCTTCAAAGGCGCGCAGCCTGCGGGCTGGAGCAACTGGACAATCGGCGAAGCGCCGTTT
GCTGGTGGTTTTGCGGCGATGATCGGCGTAGCTATGATTGTCGGCTTCTCTTTCCAGGGA
ACCGAGCTGATCGGTATTGCTGCAGGCGAGTCCGAAGATCCGGCGAAAAACATTCCACGC
GCGGTACGTCAGGTGTTCTGGCGAATCCTGTTGTTCTATGTGTTCGCGATCCTGATTATC
AGCCTGATTATTCCGTACACCGATCCGAGCCTGCTGCGTAACGATGTTAAAGACATCAGC
GTTAGTCCGTTCACCCTGGTGTTCCAGCACGCGGGTCTGCTCTCTGCGGCGGCGGTGATG
AACGCAGTTATTCTGACGGCGGTGCTGTCAGCGGGTAACTCCGGTATGTATGCGTCTACT
CGTATGCTGTACACCCTGGCGTGTGACGGTAAAGCGCCGCGCATTTTCGCTAAACTGTCG
CGTGGTGGCGTGCCGCGTAATGCGCTGTATGCGACGACGGTGATTGCCGGTCTGTGCTTC
CTGACCTCCATGTTTGGCAACCAGACGGTATACCTGTGGCTGCTGAACACCTCCGGGATG
ACGGGTTTTATCGCCTGGCTGGGGATTGCCATTAGCCACTATCGCTTCCGTCGCGGTTAC
GTATTGCAGGGACACGACATTAACGATCTGCCGTACCGTTCAGGTTTCTTCCCACTGGGG
CCGATCTTCGCATTCATTCTGTGTCTGATTATCACTTTGGGCCAGAACTACGAAGCGTTC
CTGAAAGATACCATTGACTGGGGCGGCGTAGCGGCAACGTATATTGGTATCCCGCTGTTC
CTGATTATTTGGTTCGGCTACAAGCTGATTAAAGGAACTCACTTCGTACGCTACAGCGAA
ATGAAGTTCCCGCAGAACGATAAGAAATAA
>group_1847
ATGTCGTCGCTATACGGCTCCGATGCGCTCGGCGGTGTAGTGAATATCATCACCAAAAAA
ATCGGTCAGAAATGGTCGGGTACCGTTACCGTCGATACCACCATTCAGGAACATCGCGAT
CGCGGTGATACCTATAACGGTCAGTTCTTTACCAGTGGACCATTAATTGATGGTGTGCTG
GGAATGAAAGCTTACGGCAGCCTGGCAAAACGTGAAAAGGATGACCCGCAAAACTCAACG
ACCACCGATACCGGAGAAACGCCGCGTATTGAAGGATTCTCCAGCCGCGACGGCAATGTC
GAATTTGCCTGGACACCGAATCAAAATCACGATTTTACTGCCGGATACGGTTTCGACCGT
CAGGATCGTGATTCCGACTCGCTGGACAAAAACCGCCTGGAACGCCAGAACTACTCCGTC
AGCCATAATGGGCGTTGGGATTACGGCACCAGCGAACTGAAATACTACGGTGAGAAAGTC
GAGAACAAAAACCCTGGCAACAGCAGCCCGATAACTTCCGAAAGCAATGCGGTCGACGGC
AAATACACGTTGCCGCTGACGGCAATTAATCAGTTTCTCACGGTTGGCGGTGAATGGCGT
CACGACAAACTTAGCGATGCGGTGAACCTGACCGGGGGAACCAGCTCCAAAACGTCTGCC
AGCCAGTACGCGCTGTTTGTGGAAGATGAATGGCGGATCTTCGAGCCGCTGGCGCTGACG
ACCGGCGTGCGTATGGACGATCACGAAACCTACGGTGAACACTGGAGTCCGCGTGCCTAC
CTGGTTTATAACGCCACCGACACCGTAACGGTGAAAGGGGGCTGGGCGACGGCATTTAAA
GCACCTTCTCTGTTGCAACTTAGCCCTGACTGGACGAGCAATTCCTGCCGTGGCGCATGT
AAGATTGTGGGTAGCCCGGATCTGAAACCAGAAACCAGCGAAAGTTGGGAGCTGGGGCTT
TACTACATGGGTGAAGAAGGCTGGCTGGAAGGGGTTGAATCCAGCGTTACCGTTTTCCGT
AACGATGTGAAAGATCGTATCAGCATCAGCCGTACGTCTGACGTCAACGCTGCACCGGGC
TACCAAAACTTTGTTGGTTTTGAGACGGGCGCTAACGGACGGCGCATACCGGTATTTAGC
TACTACAACGTTAACAAAGCTCGTATTCAGGGCGTGGAAACCGAACTGAAAATTCCGTTC
AACGATGAATGGAAACTGTCGATCAACTACACCTACAACGATGGTCGTGATGTCAGCAAC
GGCGAAAACAAACCGCTATCCGATCTGCCGTTCCATACTGCTAACGGTACGCTGGACTGG
AAACCGCTGGCGCTGGAAGACTGGTCATTCTATGTTTCTGGTCACTATACCGGGCAGAAA
CGCGCCGACAGCGCGACGGCTAAAACACCGGGCGGTTATACCATCTGGAATACCGGCGCG
GCCTGGCAGGTGACTAAAGACGTCAAACTGCGCGCAGGCGTGCTGAACCTTGGCGACAAG
GATCTCAGTCGTGACGACTACAGCTATAACGAAGACGGACGTCGTTACTTTATGGCAGTG
GATTATCGCTTCTGA
>yeiG
ATGGAAATGCTCGAAGAGCACCGCTGTTTTGAAGGCTGGCAGCAACGCTGGCGACACGAC
TCCAGTACCTTAAACTGCCCGATGACGTTCAGTATCTTTCTCCCACCCCCTCGTGATCAC
ACCCCGCCACCAGTGCTGTACTGGCTTTCCGGATTAACCTGCAATGACGAGAACTTCACC
ACCAAGGCGGGTGCCCAGCGCGTGGCGGCAGAACTGGGGATTGTACTGGTGATGCCAGAC
ACCAGCCCGCGCGGCGAACAGGTTGCCAACGATGATGGCTACGATTTAGGCCAGGGCGCG
GGGTTTTATCTTAACGCCACGCAACCGCCGTGGGCGACGCATTACCGGATGTATGATTAT
CTGCGCGATGAATTACCGGCGCTGGTTCAGTCGCAATTTAATGTCAGCGACCGCTGCGCC
ATTAGCGGTCATTCAATGGGTGGTCACGGTGCGCTGATTATGGCGCTGAAAAATCCGGGT
AAATACACCAGCGTTTCGGCCTTTGCGCCAATTGTGAATCCGTGCAGCGTCCCGTGGGGA
ATCAAAGCGTTTAGCAGCTATTTAGGTGAGGACAAAAATGCATGGCTGGAATGGGACAGT
TGCGCGCTGATGTATGCCAGTAACGCGCAGGATGCGATCCCGACGCTTATCGATCAGGGC
GATAATGATCAGTTTCTTGCCGACCAGTTGCAACCTGCGGTACTGGCAGAAGCCGCGCGC
CAGAAAGCGTGGCCGATGACGCTGCGTATTCAGCCGGGATATGATCACAGTTACTACTTC
ATCGCCTCTTTTATAGAGGATCACCTGCGCTTCCATGCGCAGTATTTACTGAAGTGA
>folE
ATGCCATCACTCAGTAAAGAAGCGGCCCTGGTTCATGAAGCGTTAGTTGCGCGAGGACTG
GAAACACCGCTGCGCCCGCCCGTGCATGAAATGGATAACGAAACGCGCAAAAGCCTTATT
GCTGGTCATATGACCGAAATCATGCAGCTGCTGAATCTCGACCTGGCTGATGACAGTTTG
ATGGAAACGCCGCATCGCATCGCTAAAATGTATGTCGATGAAATTTTCTCCGGTCTGGAT
TACGCCAACTTCCCGAAAATCACCCTCATTGAAAACAAAATGAAGGTCGATGAAATGGTC
ACCGTGCGCGATATCACTCTGACCAGTACCTGTGAACACCATTTTGTTACCATCGATGGC
AAAGCGACGGTGGCTTATATCCCGAAAGATTCGGTGATCGGTCTGTCAAAAATTAACCGT
ATCGTGCAGTTCTTTGCCCAGCGTCCGCAGGTGCAGGAACGTCTGACGCAGCAAATTCTT
ATTGCGCTACAAACGCTGCTGGGCACCAATAACGTGGCTGTCTCGATCGACGCGGTGCAT
TACTGCGTGAAGGCGCGTGGCATCCGCGATGCAACCAGTGCCACAACAACGACCTCTCTT
GGTGGATTGTTCAAATCCAGTCAGAATACGCGCCACGAGTTTCTGCGCGCTGTGCGTCAT
CACAACTGA
>galS
ATGATCACCATTCGTGATGTAGCGCGTCAGGCTGGCGTCTCTGTGGCAACGGTTTCCCGG
GTGCTCAATAACAGCACGCTGGTCAGTGCCGACACGCGTGAAGCAGTAATGAAAGCCGTG
AGTGAGCTGGATTATCGGCCAAATGCCAATGCCCAGGCGCTGGCAACTCAGGTTAGCGAT
ACCATTGGCGTGGTGGTGATGGACGTTTCTGATGCTTTTTTCGGCGCGCTGGTAAAAGCG
GTGGATCTGGTCGCCCAGCAGCATCAGAAATACGTGCTAATCGGCAATAGCTATCATGAA
GCGGAAAAAGAGCGTCACGCCATTGAGGTGTTAATTCGCCAGCGTTGTAATGCGTTGATT
GTTCACTCAAAAGCATTGAGTGACGATGAACTGGCGCAATTTATGGATAACATTCCCGGT
ATGGTGTTAATCAACCGCGTTGTGCCGGGGTACGCCCATCGTTGCGTTTGCCTGGATAAT
CTCAGCGGTGCCCGAATGGCGACGCGCATGTTGCTGAATAACGGTCATCAACGTATTGGT
TATCTTTCTTCCAGCCACGGCATTGAAGATGACGCCATGCGTAAAGCAGGCTGGATGAGT
GCGTTGAAAGAGCAGGATATTATTCCGCCGGAAAGCTGGATTGGCACTGGTACGCCGGAC
ATGCCGGGCGGTGAGGCGGCGATGGTTGAACTGCTGGGGCGCAATCTACAACTTACCGCT
GTATTTGCTTATAACGACAATATGGCCGCTGGCGCACTGACAGCATTAAAAGATAATGGC
ATTGCGATTCCGTTACATCTCTCAATCATCGGTTTCGATGATATTCCCATCGCCCGTTAC
ACCGACCCGCAATTAACGACCGTGCGTTATCCCATTGCTTCAATGGCGAAATTAGCCACC
GAACTGGCCTTGCAGGGGGCAGCAGGCAATATTGATCCTCGTGCCAGCCACTGTTTTATG
CCGACGTTAGTGCGTCGCCATTCTGTCGCAACACGCCAGAATGCGGCGACGATCACTAAC
TCAACAAATCAGGCGATGTAA
>mglB
ATGAATAAGAAGGTGTTAACCCTGTCTGCTGTGATGGCCAGCATGTTATTCGGTGCCGCT
GCACACGCTGCTGATACTCGCATTGGTGTAACAATCTATAAGTACGACGATAACTTTATG
TCTGTAGTGCGCAAGGCTATTGAGCAAGATGCGAAAGCCGCGCCAGATGTTCAGCTGCTG
ATGAATGATTCTCAGAATGACCAGTCCAAGCAGAACGATCAGATCGACGTATTGCTGGCG
AAAGGGGTGAAGGCACTGGCAATCAACCTGGTTGACCCGGCAGCTGCGGGTACGGTGATT
GAGAAAGCGCGTGGGCAAAACGTGCCGGTGGTTTTCTTCAACAAAGAACCGTCTCGTAAG
GCGCTGGATAGCTACGACAAAGCCTACTACGTTGGCACTGATTCCAAAGAGTCCGGCATT
ATTCAGGGCGATTTGATTGCTAAACACTGGGCGGCGAATCAGGGTTGGGATCTGAACAAA
GACGGTCAGATTCAATTCGTATTGCTGAAAGGTGAACCGGGCCATCCGGATGCAGAAGCA
CGTACCACTTACGTGATTAAAGAGCTGAACGACAAAGGCATTAAAACTGAACAGTTACAG
TTAGATACCGCTATGTGGGATACCGCTCAGGCGAAAGATAAGATGGACGCCTGGCTGTCT
GGCCCGAACGCCAACAAAATCGAAGTGGTTATCGCCAACAACGATGCGATGGCAATGGGC
GCGGTAGAAGCACTGAAAGCACACAACAAGTCCAGCATTCCGGTGTTTGGCGTCGATGCG
CTGCCAGAAGCGCTGGCGCTGGTGAAATCCGGTGCACTGGCGGGCACAGTACTGAACGAT
GCTAACAACCAGGCGAAAGCGACCTTTGATCTGGCGAAAAACTTGGCCGATGGCAAAGGT
GCGGCTGATGGCACCAACTGGAAAATCGACAACAAAGTGGTCCGCGTACCTTATGTTGGC
GTAGATAAAGACAACCTGGCTGAATTCAGCAAGAAATAA
>mglA
ATGGTCAGCTCAACGACTCCGTCTTCCGGGGAATACTTGTTGGAAATGAGCGGTATCAAC
AAGTCTTTTCCTGGTGTTAAGGCACTTGATAACGTTAATTTAAAAGTCCGGCCACATTCT
ATCCATGCATTAATGGGGGAAAACGGCGCAGGAAAATCAACATTATTAAAATGCCTGTTT
GGTATTTATCAAAAAGACTCCGGCACCATTTTATTCCAGGGTAAAGAGATCGATTTCCAT
TCCGCCAAAGAAGCACTGGAAAATGGTATTTCGATGGTACACCAGGAGTTAAACCTGGTA
TTACAACGTTCGGTGATGGATAACATGTGGCTGGGGCGATATCCCACCAAAGGCATGTTT
GTCGATCAGGACAAAATGTACCGCGAAACCAAAGCGATTTTTGATGAACTGGATATTGAT
ATCGATCCGCGTGCGCGCGTCGGCACATTATCCGTTTCGCAAATGCAGATGATCGAAATC
GCCAAAGCGTTTTCCTATAACGCGAAAATTGTGATTATGGATGAACCGACTTCTTCGTTA
ACCGAAAAAGAGGTCAATCATCTGTTCACTATTATTCGTAAATTAAAAGAGCGCGGCTGC
GGTATTGTTTATATCTCGCATAAAATGGAAGAAATCTTCCAGTTATGTGATGAAGTTACC
GTATTGCGCGACGGTCAGTGGATCGCCACCGAACCGCTGGCAGGACTGACGATGGACAAG
ATCATCGCCATGATGGTTGGGCGTTCTCTTAATCAGCGTTTTCCTGACAAAGAAAACAAG
CCGGGCGAAGTCATCCTCGAGGTGCGTAACCTAACGTCACTGCGCCAGCCGTCGATTCGC
GATGTCTCGTTTGATCTGCATAAAGGGGAGATCCTCGGTATTGCCGGGCTGGTGGGGGCG
AAACGTACCGATATTGTTGAGACGTTATTTGGTATTCGCGAGAAATCGGCTGGCACCATT
ACGTTGCACGGCAAACAGATCAATAACCATAATGCCAACGAAGCCATAAACCACGGATTT
GCACTGGTAACTGAGGAGCGCCGCTCAACGGGAATTTATGCCTATCTGGATATTGGTTTT
AACTCGTTAATTTCCAATATTCGCAACTACAAAAATAAAGTTGGTTTACTGGATAACTCG
CGGATGAAAAGCGATACCCAGTGGGTGATTGATTCGATGCGGGTAAAAACGCCGGGTCAT
CGGACGCAAATTGGTTCGCTCTCCGGTGGTAATCAGCAAAAGGTGATTATTGGTCGCTGG
CTACTAACGCAACCAGAAATATTAATGCTCGATGAACCGACGCGCGGTATTGATGTCGGG
GCGAAGTTTGAAATTTATCAGTTAATTGCCGAACTGGCGAAGAAAGGCAAGGGGATTATT
ATTATCTCCTCTGAAATGCCTGAGTTGTTAGGGATAACAGACCGTATTCTGGTCATGAGC
AATGGTCTCGTTTCCGGAATTGTCGATACAAAAACAACAACGCAAAACGAAATTCTGCGT
CTTGCGTCTTTGCACCTTTAA
>mglC
ATGAGTGCGTTAAATAAGAAAAGTTTTCTTACTTACCTGAAAGAGGGCGGTATTTACGTC
GTTCTTTTAGTTTTGCTGGCGATTATTATTTTCCAGGACCCAACATTTTTAAGTCTGTTG
AACTTAAGTAATATTCTCACCCAGTCATCGGTGCGTATTATTATCGCGCTCGGTGTGGCA
GGGTTAATTGTCACCCAGGGGACCGATCTTTCTGCTGGTCGTCAGGTAGGGCTGGCGGCA
GTGGTGGCTGCGACATTATTGCAGTCCATGGATAACGCCAACAAAGTGTTCCCGGAAATG
GCGACGATGCCGATTGCGCTGGTTATTCTGATTGTCTGTGCCATTGGTGCGGTGATCGGT
TTGATCAACGGTCTGATTATCGCTTATCTCAACGTGACGCCGTTCATTACCACGCTCGGC
ACGATGATCATCGTCTATGGAATCAACTCGCTCTATTACGACTTTGTCGGGGCGTCGCCA
ATTTCTGGTTTTGACAGTGGCTTTTCTACCTTTGCTCAGGGCTTTGTCGCGCTGGGGAGT
TTCCGTCTCTCTTACATCACCTTCTACGCGTTGATTGCGGTGGCGTTCGTCTGGGTGTTG
TGGAACAAAACCCGCTTCGGTAAGAACATTTTTGCCATTGGCGGTAACCCGGAAGCGGCA
AAAGTATCTGGTGTCAACGTCGGCCTGAACCTGCTGATGATCTACGCGTTGTCTGGCGTG
TTCTATGCCTTTGGCGGGATGTTAGAAGCCGGACGTATCGGCTCTGCCACCAACAACCTC
GGCTTTATGTATGAGCTGGATGCTATCGCGGCGTGCGTGGTAGGCGGTGTATCGTTCAGC
GGCGGTGTGGGGACGGTGATTGGCGTGGTGACCGGGGTAATTATTTTTACCGTCATCAAC
TATGGCCTGACGTATATCGGCGTAAACCCATACTGGCAGTACATCATCAAAGGGGCGATT
ATTATCTTCGCCGTAGCGCTGGATTCACTGAAATACGCGCGTAAGAAGTGA
>group_12548
ATGTTAACGAAAGATCTTTCGATTACTTTTTGCGGCGTGAAGTTTCCCAACCCGTTCTGC
CTCTCTTCTTCGCCTGTAGGCAACTGCTATGAGATGTGTGCCAAAGCCTACGACACAGGT
TGGGGCGGCGTGGTGTTTAAAACGATCGGCTTTTTTATCGCCAACGAAGTCTCGCCGCGT
TTTGATCATCTGGTGAAAGAAGATACCGGTTTTATCGGCTTCAAAAATATGGAGCAGATT
GCTGAACATCCGTTGGAAGAGAATCTGGCCGCCCTGCGTCAGCTGAAGGAAGATTACCCG
GACAAAGTATTGATCGCTTCGATCATGGGGGAAAATGAGCAGCAATGGGAGGAGCTGGCG
CGCCTGGTGCAAGAAGCTGGCGCGGATATGATCGAGTGTAACTTCTCCTGTCCGCAAATG
ACTTCTCATGCGATGGGTAGCGATGTCGGGCAAAGCCCGGAGCTGGTAGAAAAATATTGT
CGGGCAGTGAAACGGGGTTCCACGCTGCCAATGCTGGCGAAGATGACGCCGAATATCGGT
GATATGTGCGAAGTGGCGCTGGCGGCGAAGCGCGGCGGCGCAGATGGCATTGCGGCGATT
AACACCGTTAAATCCATCACCAATATCGATCTTAATCAGAAAATCGGTATGCCGATCGTT
AACGGAAAATCGAGTATTTCCGGATATTCCGGTAAAGCGGTAAAACCGATCGCCCTGCGC
TTCATTCAGCAGATGCGCACCCATCCAGAACTGCGCGATTTCCCAATCAGCGGTATCGGC
GGCATTGAAACCTGGGAGGATGCGGCTGAGTTTTTATTGCTCGGCGCAGCAACGTTACAG
GTGACCACCGGCATCATGCAGTACGGGTATCGGATAGTGGAAGATATGGCAAGCGGGTTG
TCGCATTATCTCGCCGATCAGGGATTTGATTCGCTGCAGGAGATGGTAGGTCTGGCGAAT
AACAATATTGTCCCGGCGGAAGATTTAGACCGCAGTTATATTGTCTATCCCCGTATCAAT
CTTGATAAATGTGTTGGCTGTGGACGCTGTTATATTTCCTGTTACGACGGCGGTCACCAG
GCGATGGAATGGAGCGAGAAAACCCGCACACCGCATTGTAATACCGAGAAATGTGTGGGT
TGTCTGCTTTGTGGTCACGTCTGCCCGGTGGGTTGTATTGAGCTCGGGGAAGTGAAGTTT
AAGAAAGGCGAGAAAGAACACCCGGTAACGTTGTAA
>group_22849
ATGCCGCAACAAAATTATCTGGATGAACTCACTCCGGCTTTTACGCCTTTACTGGCGATT
AAAGAAGCCTCTCGCTGTTTATTATGTCATGACGCTCCCTGTAGTCAGGCTTGCCCGGCA
CAGACCGATCCGGGGAAATTTATTCGCTCAATCTACTTTCGTAATTTTAAAGGCGCTGCC
GAGACAATTCGCGAAAATAATGCCCTCGGTGCCGTTTGTGCCAGAGTGTGCCCGACGGAG
AAATTATGTCAAAGCGGTTGTACCCGTGCCGGTGTTGATACTCCCATTGATATCGGTCGC
TTACAGCGTTTTGTTACTGATTTTGAACAACAAAGCGGGATGGAAATTTATCAGCCCGGT
ACTAAAACGCTCGGCAAAGTCGCGATTATTGGCGCAGGTCCTGCCGGATTGCAGGCCAGT
GTAACACTGACAAACCAGGGTTATGACGTCACGATTTATGAGAAAGAAGCGCACCCCGGT
GGCTGGTTGCGTAACGGTATTCCGCAATTCCGGTTACCGCAATCAGTGCTGGATGCAGAG
ATCGCCCGTATTGAAAAAATGGGCGTGACCATTAAGTGCAACAACGAAGTCGGTAACACA
CTCACCCTGGAGCAACTGAAAGCAGAAAACCGCGCGGTACTGGTCACCGTGGGGTTATCG
AGCGGTTCCGGGTTATCGCTGTTTGAGCATAGCGACGTTGAGATTGCCGTCGACTTCCTG
CAACGTGCACGACAGGCGCAAGGCGATATCAGCATTCCACAAAGCGCATTAATTATCGGC
GGCGGTGATGTTGCGATGGACGTAGCCAGCACGCTGAAAGTTCTCGGCTGTCAGGCGGTA
ACCTGCGTAGCGCGTGAAGAGTTAGATGAGTTTCCGGCAAGCGAAAAAGAGTTTGCCAGC
GCCCGGGAGCTGGGCGTTTCGATCATCGATGGATTCACGCCAGTAGCCGTGGAAGGCAAT
AAAGTCACGTTTAAGCATGTACGGTTACCGGGCGAACTGACGATGGCGGCAGATAAAATT
ATTCTCGCCGTCGGTCAGCATGCCAGACTGGATGCCTTTGCGGAGTTAGAGCCGCAGCGT
AACACCATCAAAACACAAAATTATCAGACCCGCGATCCGCAAGTCTTTGCTGCTGGCGAT
ATTGTTGAGGGTGACAAAACCGTGGTCTATGCCGTGAAAACCGGGAAAGAAGCCGCCGAG
GCGATTCATCACTATTTAGAGGGAGCTTGCTCATGTTAA
>yeiS
ATGGATGTACAGCAGTTTTTTGTCGTTGCCGTTTTTTTCCTTATTCCGATATTTTGTTTC
CGCGAAGCATGGAAAGGCTGGCGCGCAGGCGCGATTGATAAACGGGTTAAAAATGCACCG
GAACCGGTGTATGTCTGGCGAGCAAAAAATCCCGGACTCTTTTTCGCTTATATGGTGGCA
TATATCGGCTTCGGAATTTTATCTATCGGCATGATTGTTTATCTTATTTTCTATCGTTAA
>sanA
ATGTTAAAGCGCGTGTTCCTCAGCCTGTTAGTCCTGATCGGCTTGCTGCTGTTGACTGTG
CTCGGCCTCGATCGCTGGATGAGCTGGAAAACCGCGCCTTATATCTACGACGAATTGCAG
GATCTCCCCTACCGCCAGGTCGGTGTGGTGCTCGGAACAGCAAAATATTATCGTACTGGC
GTAATTAATCAGTATTATCGCTACCGCATTCAAGGAGCGATTAATGCCTATAACAGCGGT
AAGGTAAATTATCTATTACTGAGCGGCGATAACGCATTGCAAAGTTATAATGAGCCGATG
ACTATGCGCAAAGATTTAATCGCTGCTGGTGTCGACCCATCAGATATTGTTCTCGATTAC
GCAGGCTTTCGTACGCTGGATTCCATCGTGCGTACACGCAAAGTTTTCGATACTAATGAT
TTCATTATTATCACCCAACGTTTCCACTGTGAGCGGGCATTATTTATTGCGCTGCATATG
GGGATTCAGGCTCAGTGTTATGCCGTACCGTCACCGAAAGATATGCTGTCAGTACGTATT
CGCGAATTTGCCGCCCGTTTCGGTGCGCTGGCTGACCTTTATATTTTTAAACGTGAACCG
CGTTTTTTAGGGCCGCTGGTCCCTATTCCGGCTATGCACCAGGTGCCGGAAGATGCGCAG
GGGTATCCCGCCGTCACACCCGAACAGTTACTTGAATTACAAAAGAAACAAGGAAAGTAG
>cdd
ATGCATCCACGTTTTCAAACCGCTTTTGCCCAACTTGCGGATAACTTGCAATCTGCACTG
GAACCTATTCTGGCAGACAAGTACTTCCCCGCTTTGTTGACCGGGGAGCAAGTCTCATCG
CTGAAGAGCGCAACGGGGCTGGACGAAGACGCGCTGGCATTCGCACTACTTCCGCTGGCG
GCGGCCTGTGCGCGTACGCCATTGTCGAATTTTAATGTTGGCGCAATTGCGCGCGGTGTG
AGCGGAACCTGGTATTTCGGTGCCAATATGGAATTTATTGGTGCGACAATGCAGCAAACC
GTTCATGCCGAACAAAGCGCGATCAGCCACGCCTGGTTGAGTGGTGAAAAAGCGCTTGCA
GCCATCACCGTTAACTACACGCCTTGTGGTCACTGCCGTCAGTTTATGAATGAACTGAAC
AGCGGTCTGGATCTGCGTATTCATCTGCCGGGCCGCGAGGCACACGCGCTGCGTGACTAT
CTGCCGGATGCCTTTGGGCCGAAAGATCTGGAGATTAAAACGCTGCTGATGGACGAGCAG
GATCACGGCTATGCGCTGACTGGTGATGCGCTTTCTCAGGCGGCGATTGCAGCGGCAAAC
CGTTCGCACATGCCTTACAGTAAGTCGCCAAGCGGTGTCGCGCTGGAATGTAAAGACGGT
CGTATTTTCAGCGGCAGCTACGCTGAAAACGCCGCATTCAACCCGACTCTGCCACCGTTG
CAGGGAGCGTTAATTCTATTGAATCTCAAGGGTTATGATTACCCGGATATCCAGCGCGCG
GTTCTGGCAGAAAACGCCGATGCGCCGTTGATTCAGTGGGATGCCACCTCCGCAACGCTG
AAAGCTCTCGGCTGTCACAGTATCGACCGAGTGCTTCTCGCTTAA
>yohK_1
ATGATGGCGAATATCTGGTGGTCATTACCGCTGACGTTGATTGTCTTTTTTGCCGCCCGC
AAACTGGCGGCACGGTATAAGTTTCCCCTGCTTAACCCGTTGCTGGTAGCAATGGTGGTG
ATCATTCCTTTTTTAATGCTGACCGGCATCTCTTACGACAGCTACTTTAAAGGTAGCGAA
GTGCTAAACGATCTGCTGCAACCGGCGGTCGTCGCGCTGGCCTATCCTTTATATGAGCAG
CTACACCAGATCCGCGCGCGCTGGAAATCGATCATCACCATCTGTTTTATCGGCAGCGTG
GTTGCGATGGTGACGGGGACTTCCGTGGCATTGTTGATGGGCGCTTCACCGGAAATCGCC
GCGTCAATCCTGCCGAAATCAGTCACCACGCCTATTGCAATGGCGGTTGGCGGCAGTATT
GGCGGTATTCCGGCAATCAGCGCAGTTTGCGTGATTTTCGTCGGCATCCTCGGCGCGGTA
TTTGGCCATACATTGCTTAATGCGATGCGTATTCGTACCAAAGCTGCGCGCGGTCTGGCA
ATGGGGACTGCCTCGCACGCCCTCGGTACGGCGCGCTGCGCCGAGCTGGATTATCAGGAA
GGTGCATTTAGTTCGCTAGCGCTGGTGTTATGCGGGATAATTACTTCGCTGATCGCACCG
TTCCTTTTCCCGATTATTCTGGCAGTAATGGGCTAA
>yohJ
ATGAGTAAGACACTGAACATTATCTGGCAATATTTACGCGCTTTCGTCCTGATTTATGCC
TGCCTGTATGCAGGCATTTTCATTGCTTCCCTGCTACCGGTAACCATTCCGGGCAGCATC
ATCGGGATGCTGATCCTGTTTGTCCTGCTGGCCTTGCAAATTCTTCCGGCAAAATGGGTC
AATCCGGGGTGCTACGTACTGATTCGCTATATGGCGCTATTGTTTGTGCCGATTGGCGTA
GGCGTCATGCAATATTTTGATTTGCTCCGCGCACAGTTTGGCCCGGTAGTGGTTTCCTGT
GCAATCAGTACGCTGGTGGTTTTTCTGGTGGTGAGCTGGAGTTCACAACTGGTACACGGT
GAACGTAAAGTCGTAGGTCAGAAAGGATCAGAAGAATGA
>yohI
ATGCGTGTGTTACTGGCACCGATGGAGGGAGTGCTTGACTCTCTGGTGCGTGAATTGCTG
ACCGAAGTTAACGACTACGATCTGTGCATCACCGAGTTTGTCCGCGTGGTGGATCAACTG
CTGCCGGTAAAAGTCTTTCATCGCATTTGCCCTGAGCTACAAAACGCCAGCCGGACACCA
TCCGGTACGCTGGTGCGCGTTCAGTTGTTAGGTCAGTTCCCACAATGGCTGGCAGAGAAC
GCCGCCCGTGCGGTGGAATTAGGTTCCTGGGGCGTGGATCTCAATTGCGGCTGCCCGTCG
AAAACGGTTAACGGCAGCGGCGGCGGGGCGACGTTACTCAAAGATCCTGAACTCATCTAC
CAGGGTGCAAAAGCGATGCGTGAAGCTGTACCAGCGCATTTGCCCGTCAGCGTAAAAGTG
CGTCTGGGCTGGGACAGCGGTGAGAAGAAATTTGAAATCGCCGATGCGGTTCAACAGGCT
GGCGCTACGGAGCTGGTGGTGCATGGGCGGACAAAAGAGCAGGGTTACCGCGCGGAGCAT
ATTGACTGGCAGGCGATTGGCGAGATTCGCCAGCGGCTGAATATTCCGGTGATTGCCAAC
GGTGAAATCTGGGACTGGCAGAGTGCGCAACAATGCATGGCGATCAGCGGCTGCGACGCA
GTGATGATTGGTCGCGGGGCGCTCAATATTCCCAACCTGAGCCGGGTAGTAAAATATAAC
GAACCGCGAATGCCGTGGCCGGAGGTGGTTGCTTTGCTGCAAAAATATACCCGTCTGGAA
AAGCAGGGCGATACCGGGTTATATCACGTTGCGCGGATTAAACAGTGGTTGAGTTATTTG
CGTAAAGAATACGATGAAGCAACGGGATTATTTCAGCATGTTCGGGTGTTGAATAGTTCC
CCTGATATTGCAAGGGCTATTCAGGCAATTGATATCGAGAAACTCTAA
>mdtP_1
ATGAATCGTGATTCCTTTTATCCCGCCATCGCCTGTTTTCCGCTGTTACTGATGCTGGCC
GGGTGTGCGCCTATGCATGAAACCCGCCAGGCATTAAGCCAGCAAACGCCCGCTGCACAA
GTTGACACCGCATTACCCACGGCGCTGAAAAATGGTTGGCCAGACAGCCAATGGTGGCTG
GAGTATCACGATAATCAACTCACTTCCTTAATTAACAATGCACTACAGAACGCACCGGAT
ATGCAGGTGGCTGAACAGCGCATTCAGCTAGCTGAAGCCCAGGCGAAGGCAATTGCTACT
CAGGATGGTCCGCAGATCGACTTTTCTGCGGATATGGAGCGGCAAAAAATGTCGGCAGAA
GGCTTAATGGGGCCGTTTGCTCTGAACGATCCGGCCGCAGGTACGACCGGTCCGTGGTAC
ACCAACGGAACTTTTGGCTTAACGGCGGGCTGGCATCTCGATATCTGGGGAAAGAATCGG
GCGGAGGTTACTGCCCGCCTGGGTACGGTTAAAGCACGGGCGGCGGAACGCGAGCAAACC
CGCCAATTGCTGGCTGGCAGCGTAGCCCGCCTGTACTGGGAGTGGCAAACCCAGGCGGCG
TTAAACACGGTCTTGCAGCAAATAGAAAAAGAGCAGAACACCATTATCGCGACCGATCGC
CAGCTATATCAGAACGGGATTACTTCTTCAGTTGAAGGTGTGGAAACCGATATTAATGCC
AGCAAAACCCGGCAGCAGCTCAACGATGTCGCGGGGAAAATGAAAATTATTGAGGCACGG
TTAAGCGCACTTACAAATAACCAGACAAAGTCATTGAAGCTTAAACCGGTCGCGTTGCCG
AAAGTGGCAAGCCAGCTTCCTGATGAACTGGGGTACTCCTTACTGGCCCGGCGGGCAGAT
TTGCAGGCGGCGCACTGGTACGTTGAGTCATCGCTAAGCACCATTGATGCGGCAAAAGCG
GCATTTTATCCTGACATCAACCTGATGGCCTTCCTGCAACAGGATGCGTTGCACTTAAGC
GATCTGTTCCGTCATTCCGCGCAGCAAATGGGCGTTACGGCAGGCCTGACGCTACCCATT
TTCGATAGTGGTCGTCTTAACGCCAATCTCGATATCGCAAAAGCCGAAAGCAACTTGTCT
ATCGCCAGCTACAACAAAGCGGTGGTTGAAGCGGTGAATGACGTGGCGCGGGCAGCCAGT
CAGGTTCAGACACTTGCGGAGAAAAACCAGCATCAGGCGCAAATTGAGCGCGATGCCTTG
CGTGTGGTAGGTCTTGCGCAGGCGCGCTTTAACGCGGGCATCATTGCTGGTTCCCGCGTC
AGCGAAGCCAGAATCCCCGCGCTGCGTGAGCGGGCCAATGGCCTGTTATTGCAAGGGCAG
TGGCTGGATGCTTCCATTCAACTCACTGGTGCGTTGGGCGGGGGTTACAAACGCTGA
>fabG_1
ATGGCACAGGTTGCGATTATTACCGCCTCCGATTCGGGGATCGGCAAAGAGTGCGCGTTA
TTACTGGCGCAGCAGGGGTTTGATATTGGCATTACCTGGCACTCAGATGAAGAAGGGGCA
AAAGATACCGCGCGTGAGGTAGTTAGCCACGGCGTACGTGCGGAGATTGTGCAGCTGGAT
CTCGGTAAACTGCCAGAAGGTGCACAGGCGCTGGAGAAACTCATTCAACGGCTGGGGCGT
ATTGATGTGCTGGTGAATAATGCGGGCGCAATGACCAAAGCGCCGTTTCTTGATATGGCT
TTCGATGAGTGGCGCAAGATTTTTACCGTTGATGTCGATGGTGCATTTTTATGCTCACAA
ATTGCGGCCCGCCAGATGGTGAAACAAGGGCAGGGTGGTCGCATCATCAACATTACGTCG
GTACATGAACATACGCCGCTGCCGGATGCCAGCGCCTACACAGCCGCTAAACATGCGCTC
GGCGGGTTAACCAAAGCAATGGCGCTGGAGTTGGTCAGGCATAAGATTTTGGTGAACGCA
GTCGCACCTGGGGCGATCGCTACGCCAATGAACGGCATGGATGATAGCGACGTGAAGCCC
GACGCGGAGCCTTCGATTCCTCTGCGGCGTTTTGGCGCAACGTATGAGATTGCCAGCCTG
GTGGCGTGGCTTTGTTCGGAGGGCGCAAATTACACCACCGGGCAGTCGTTGATAGTGGAT
GGCGGCTTTATGTTGGCGAATCCGCAGTTCAACCCAGAATAG
>yohD
ATGGATCTCAATACACTCATCTCACAATATGGTTATGCCGCGCTGGTGATCGGTAGCCTG
GCGGAAGGTGAAACCGTGACTTTGCTGGGAGGCGTTGCGGCGCATCAGGGGCTATTAAAG
TTCCCGCTGGTGGTACTTTCTGTGGCGCTTGGCGGCATGATTGGCGACCAGGTGCTTTAT
CTGTGCGGGCGGCGGTTTGGCGGCAAGCTGTTACGCCGTTTCTCGAAACATCAGGATAAA
ATTGAGCGGGCGCAGAAACTTATCCAACGCCATCCGTATCTGTTTGTCATTGGTACGCGC
TTTATGTATGGCTTTCGGGTGATTGGCCCGACGCTGATTGGTGCCAGCCAGCTGCCGCCG
AAAATCTTTCTGCCGCTTAATATTCTCGGCGCATTTGCCTGGGCGTTGATTTTTACCACT
ATCGGTTACGCTGGTGGTCAGGTGATTGCGCCGTGGTTGCACAATCTCGATCAGCATTTG
AAGCACTGGGTCTGGTTGATTCTGGTCGTGGTTCTGGTGGTAGGCGTGCGCTGGTGGCTG
AAACGACGCGGGAAGAAAAAGCCGGATAATCAGGCGTAA
>yohC
ATGAGCCATGTCTGGGGACTGTTTTCCCATCCCGATCGTGAAATGCAGGTGATTAATCGC
GAAAACGAAACGATTTCTCACCATTACACCCACCACGTTTTGCTGATGGCGGCGATTCCG
GTGATTTGCGCCTTCATTGGCACTACACAGATTGGCTGGAATTTTGGCGATGGCACTATC
CTGAAGTTATCCTGGTTTACCGGACTGGCGCTGGCTGTCCTGTTTTATGGCGTTATGCTG
GCTGGGGTTGCGGTAATGGGGCGGGTCATCTGGTGGATGGCGCGTAATTATCCGCAGCGT
CCGTCACTTGCGCACTGCATGGTCTTCGCGGGCTACGTTGCAACTCCGCTGTTTTTAAGC
GGTCTGGTGGCGCTTTATCCGCTGGTCTGGTTGTGTGCGCTGGTCGGCACGGTGGCGCTG
TTTTACACCGGCTACCTGCTTTACCTTGGTATTCCGAGCTTCCTGAATATCAACAAAGAG
GAAGGCCTTAGCTTCTCTAGTTCGACGCTGGCGATTGGCGTGCTGGTACTGGAAGTGCTG
CTCGCCCTAACCGTTATACTATGGGGCTACGGTTATCGTTTGTTCTAG
>pbpG
ATGCCGAAATTTCGAGTTTCTTTATTTAGCCTGGCCCTGATGCTGGCTGTGCCTTTGGCA
CCGCAGGCCGTTGCGAAAACGGCAGCCGCTACCACCGCTTCACAACCGGAAATTGCCTCC
GGTAGCGCGATGATTGTTGATCTGAATACCAACAAAGTGATCTATTCGAACCACCCGGAT
CTGGTGCGTCCGATTGCGTCTATCAGCAAATTAATGACCGCGATGGTTGTGCTGGATGCA
CGACTGCCGCTGGATGAAAAACTAAAAGTGGATATCAGCCAGACGCCGGAGATGAAAGGG
GTCTATTCGCGCGTACGACTGAATAGCGAAATCAGCCGTAAAGATATGCTGTTGCTGGCG
CTGATGTCTTCAGAAAACCGCGCGGCGGCAAGCCTTGCGCACCATTATCCCGGTGGTTAC
AAAGCCTTTATTAAGGCAATGAATGCGAAAGCGAAATCGCTCGGAATGAACAACACGCGC
TTTGTTGAACCTACCGGATTGTCGGTGCATAACGTTTCAACTGCCCGTGACTTAACCAAA
CTGCTCATTGCCAGCAAACAATATCCGTTGATCGGGCAGTTAAGTACTACCCGGGAAGAT
ATGGCAACCTTCTCTAACCCGACGTATACGCTGCCGTTCCGCAATACTAATCATCTGGTG
TATCGCGATAACTGGAATATTCAGTTAACCAAAACCGGCTTTACCAATGCGGCGGGCCAT
TGTCTGGTGATGCGTACGGTTATCAATAATAAACCGGTGGCGCTGGTAGTGATGGACGCG
TTTGGCAAATATACCCATTTTGCCGATGCCAGCCGCCTGCGTACCTGGATTGAAACCGGT
AAAGTGATGCCTGTGCCGGCAGCAGCGTTGAGCTATAAAAAACAAAAAGCCGCCCAAATG
GCGGCGGGGCAGACGGCACAGAACGATTAA
>dld
ATGTCTTCCATGACAACAACTGATAATAAAGCCTTTTTGAATGAACTTGCCCGTCTGGTC
GGTCATTCACACCTGCTCACCGATCCCGCAAAAACGGCCCGCTATCGCAAGGGCTTCCGT
TCTGGTCAGGGCGACGCGCTGGCTGTCGTTTTCCCTGGCTCACTACTGGAATTGTGGCGG
GTGCTGAAAGCCTGCGTCACCGCCGACAAAATTATTCTGATGCAGGCTGCCAATACAGGC
CTGACCGAAGGATCGACGCCAAACGGTAACGACTATGATCGCGATATCGTGATCATCAGC
ACCCTGCGTCTCGACAAGCTGCACGTTCTCGGCAAGGGCGAACAGGTGCTGGCCTATCCG
GGCACCACGCTCTATTCGCTGGAAAAAGCCCTCAAACCGCTGGGACGCGAACCGCACTCA
GTGATTGGATCATCGTGTATAGGCGCATCGGTCATCGGTGGTATTTGTAACAACTCCGGC
GGCTCGCTGGTGCAACGTGGCCCGGCGTATACCGAAATGTCGTTATTCGCGCGTATAAAT
GAAGACGGCAAACTGACGCTGGTGAACCATCTGGGGATTGATCTGGGCGAAACGCCGGAG
CAGATCCTTAGCAAGCTGGATGATGATCGCATCAAAGATGACGATGTGCGTCACGATGGT
CGTCACGCCCACGATTATGACTATGTCCACCGCGTTCGTGATATTGAAGCCGACACGCCC
GCACGTTATAACGCCGATCCGGATCGGTTATTTGAATCTTCTGGTTGCGCCGGGAAGCTG
GCCGTCTTTGCAGTACGTCTTGATACCTTCGAGGCGGAAAAAAATCAGCAGGTGTTTTAT
ATTGGCACCAACCAGCCGGAAGTGCTGACCGAAATCCGCCGTCATATTCTGGCTAACTTC
GAAAATCTGCCGGTTGCCGGGGAATATATGCACCGGGATATCTACGATATTGCGGAAAAA
TACGGCAAAGACACCTTCCTGATGATTGATAAGTTAGGCACCGACAAGATGCCGTTCTTC
TTTAATCTCAAGGGACGCACCGATGCGATGCTGGAGAAAGTGAAATTCTTCCGTCCGCAT
TTTACTGACCGTGCGATGCAAAAATTCGGTCACCTGTTCCCCAGCCATTTACCGCCGCGC
ATGAAAAACTGGCGCGATAAATACGAGCATCATCTGCTGTTAAAAATGGCGGGCGATGGC
GTCGGTGAAGCCAAATCGTGGCTGGTAGATTATTTCAAACAGGCCGAAGGCGATTTCTTT
GTCTGTACGCCGGAGGAAGGCAGCAAAGCGTTTTTACACCGTTTCGCCGCTGCGGGCGCA
GCAATTCGTTATCAGGCGGTGCATTCCGATGAAGTCGAAGACATTCTGGCGTTGGATATC
GCTCTGCGGCGTAACGACACCGAGTGGTATGAGCATTTACCGCCGGAGATCGACAGCCAG
CTGGTGCACAAGCTCTATTACGGCCATTTTATGTGCTATGTCTTCCATCAGGATTACATA
GTGAAAAAAGGCGTGGATGTGCATGCGTTAAAAGAACAGATGCTGGAACTGCTACAGCAG
CGCGGCGCGCAGTACCCTGCCGAGCATAACGTCGGTCATTTGTATAAAGCACCGGAGACG
TTGCAGAAGTTCTATCGCGAGAACGATCCGACCAACAGCATGAATCCGGGGATCGGTAAA
ACCAGTAAACGGAAAAACTGGCAGGAAGTGGAGTAA
>bglX
GTGAGTCTGGCCCTGCAGCCAGCACTGGCGGATGATTTATTCGGCAACCATCCATTAACG
CCCGAAGCGCGGGATGCGTTCGTCACCGAACTGCTTAAGAAAATGACAGTTGATGAGAAA
ATTGGTCAGCTGCGCTTAATCAGCGTCGGCCCGGATAACCCGAAAGAGGCGATCCGCGAG
ATGATCAAAGACGGTCAGGTTGGGGCGATTTTCAACACCGTAACCCGTCAGGATATCCGC
GCCATGCAGGATCAGGTGATGGAATTAAGCCGCCTGAAAATTCCTCTTTTCTTTGCTTAC
GACGTGCTGCACGGTCAGCGCACGGTGTTCCCGATTAGCCTCGGTCTGGCCTCGTCTTTT
AACCTCGATGCAGTGAAAACGGTCGGACGTGTCTCTGCTTATGAAGCGGCAGATGATGGC
CTGAATATGACCTGGGCACCGATGGTCGATGTCTCGCGCGATCCGCGCTGGGGACGTGCT
TCCGAAGGTTTTGGCGAAGATACGTATCTCACCTCAACAATGGGTAAAACCATGGTGGAA
GCGATGCAGGGTAAAAGCCCGGCAGATCGCTACTCGGTGATGACCAGCGTCAAACACTTT
GCCGCATACGGCGCGGTAGAAGGCGGTAAAGAGTACAACACCGTCGATATGAGTCCGCAG
CGCCTGTTTAATGATTATATGCCGCCGTACAAAGCGGGGCTGGACGCAGGCAGCGGCGCG
GTGATGGTGGCGCTGAACTCGCTGAACGGCACGCCAGCCACCTCCGATTCTTGGCTGCTG
AAAGATGTTCTGCGCGACCAGTGGGGCTTTAAAGGCATCACCGTTTCCGATCACGGTGCA
ATCAAAGAGCTGATTAAACATGGCACGGCGGCAGACCCGGAAGATGCGGTGCGCGTGGCG
CTGAAATCCGGAATCAACATGAGTATGAGCGACGAGTATTACTCGAAGTATCTGCCTGGG
TTGATCAAATCCGGCAAAGTGACGATGGAAGAGCTGGACGATGCTGCCCGCCATGTACTG
AACGTTAAATATGATATGGGATTGTTTAACGACCCATACAGCCATTTGGGGCCGAAAGAG
TCTGACCCGGTGGATACCAATGCCGAAAGCCGCCTGCACCGTAAAGAAGCGCGTGAAGTG
GCGCGCGAAAGCCTGGTGTTGCTGAAAAACCGTCTCGAAACGTTACCGCTGAAAAAATCG
GCCACCATTGCGGTGGTTGGGCCACTGGCGGACAGTAAACGTGACGTGATGGGCAGCTGG
TCCGCAGCCGGTGTTGCCGATCAATCCGTGACCGTACTGACCGGGATCAAAAATGCCGTC
GGTGAAAACGGTAAAGTGCTGTATGCCAAAGGGGCGAACGTTACCAGTGACAAAGGCATT
ATCGATTTCCTGAATCAGTATGAAGAAGCGGTCAAAGTCGATCCGCGCTCGCCGCAAGAG
ATGATTGATGAAGCGGTGCAGACGGCGAAACAATCTGATGTGGTGGTGGCTGTAGTCGGT
GAAGCACAGGGGATGGCGCACGAAGCCTCCAGCCGGACCGATATCACTATTCCGCAAAGC
CAACGTGACTTGATTGCGGCGCTGAAAGCCACCGGTAAACCGCTGGTGCTGGTGCTGATG
AACGGGCGTCCGCTGGCGCTGGTGAAAGAAGATCAGCAGGCTGATGCGATTCTGGAAACC
TGGTTTGCGGGGACTGAAGGCGGTAATGCAATTGCCGATGTATTGTTTGGCGATTACAAC
CCGTCCGGCAAGCTGCCAATGTCCTTCCCGCGTTCTGTCGGGCAGATCCCGGTGTACTAC
AGCCATCTGAATACCGGTCGCCCGTATAATGCCGACAAGCCGAACAAATACACTTCGCGT
TATTTTGATGAAGCTAACGGGGCGTTGTATCCGTTCGGCTATGGGCTGAGCTACACCACT
TTCACCGTCTCTGATGTGAAACTTTCTGCGCCGACCATGAAGCGTGACGGCAAAGTGACT
GCCAGCGTGCAGGTGACGAACACCGGTAAGCGCGAGGGGGCCACGGTAGTGCAGATGTAC
TTGCAGGATGTGACGGCTTCCATGAGTCGCCCTGTGAAACAGCTGAAAGGCTTTGAGAAA
ATCACCCTGAAACCGGGCGAAACTCAGACTGTCAGCTTCCCGATCGATATTGAGGCGCTG
AAGTTCTGGAATCAACAGATGAAATATGACGCCGAGCCTGGCAAGTTCAATGTATTTATC
GGCACTGATTCCGCACGCGTTAAGAAAGGCGAGTTTGAGTTGCTGTAA
>opuCC
ATGCCACTCTTAAAGCTCTGGGCAGGTTCACTGGTTATGTTGGCAGCCGTGAGCCTGCCG
CTACAGGCGGCTTCCCCCGTTAAAGTCGGTTCAAAAATCGATACCGAAGGTGCGCTACTC
GGCAATATCATTTTGCAGGTGCTGGAAAGCCACGGCGTACCGACGGTGAATAAAGTGCAA
CTCGGAACGACTCCTGTGGTGCGCGGGGCGATTACTTCCGGTGAACTGGATATCTATCCG
GAATATACCGGCAATGGCGCTTTCTTCTTTAAAGATGAAAACGATGCAGCGTGGAAAAAC
GCGCAGCAAGGTTACGAGAAAGTCAAAAAGCTCGATTCGGAGCACAACAAGTTAATCTGG
CTGACGCCCGCGCCTGCAAATAACACCTGGACTATCGCCGTGCGTCAGGATGTGGCAGAG
AAAAATAAACTCACTTCGCTTGCCGACCTGAGTCGTTATCTGCAAGAGGGCGGCACCTTC
AAACTGGCAGCCTCGGCAGAGTTTATCGAACGCGCCGATGCGTTACCCGCGTTTGAAAAA
GCCTATGGCTTTAAGCTCGGTCAGGATCAGTTGCTGTCACTGGCTGGTGGCGACACGGCG
GTGACGATCAAAGCCGCTGCCCAGCAAACCTCTGGCGTTAATGCTGCAATGGCTTACGGC
ACTGACGGCCCGGTAGCGGCGCTGGGGCTGCAAACCTTAAGCGATCCGCAAGGCGTGCAA
CCTATCTACGCGCCTGCACCAGTGGTGCGTGAGTCGGTGCTGAAAGAGTATCCGCAAATG
GCACAGTGGCTACAGCCAGTCTTCGCCAGCCTCGATGCAAAAACATTGCAGCAACTGAAT
GCCAGCATTGCAGTGGAAGGACTGGATGCCAAAAAAGTGGCTGCCGACTACCTGAAACAA
AAAGGGTGGACGAAGTAA
>yehY
GTGACTTATCTACGTATTAATCCTGTTCTGGCGCTGCTGCTGTTGCTGACGGCAATCGCA
GCAGCGCTGCCGTTTATCAGCTACGCGCCTAATCGTTTAGTCTCGGGTGAAGGGCGACAT
CTCTGGCAGCTGTGGCCGCAAACGATCTGGATGCTGGTGGGCTTTGGTTGCGCCTGGCTG
ACAGCCTGTTTTATTCCCGCTAAAAAAGGCAGCATTTTTGCACTCATTCTGGCGCAATTC
GTCTTCGTATTGCTGGTGTGGGGAGCTGGAAAAGCGGCGACCCAACTGGCGCAAAATGGC
AGTGCGCTGGCGCGTACCAGCCTCGGCAGTGGTTTCTGGCTGGCTGCGGCGCTGGCATTG
CTGGCCTGTAGCGATGCCATCCGCCGAATCTCCACGCATCCGCTGTGGCGCTGGTTGTTG
CATATGCAGATTGCCATTATTCCGCTGTGGTTGCTGTACTCCGGCACGCTTAACGATCTC
TCGCTAATGAAAGAATACGCCAACCGTCAGGATGTGTTTGACGACGCGCTGGCACAACAT
CTGACGTTGCTGTTTGGTGCGGTGCTGCCTGCGTTAGTGATTGGTGTGCCGTTGGGCATC
TGGTGCTACTTTTCCACTGCGCGGCAGGGGGCAATTTTTTCTCTGCTCAATGTCATTCAG
ACCGTGCCTTCGGTGGCGCTCTTTGGCCTGTTGATTGCGCCGCTTGCCGCGCTGGTGACG
GCCTTTCCGTGGCTGGGGAAGCTCGGCATAGCAGGAACCGGAATGACACCCGCACTGATT
GCGCTGGTGCTCTATGCCTTGCTGCCGCTGGTGCGCGGCGTGGTAGTAGGCTTGAACCAG
ATCCCGCGCGATGTGCTGGAGAGCGCCAGAGCGATGGGGATGAGCGGGGCGCAGCGATTC
CTGCATGTTCAGTTACCGCTGGCGTTACCGGTATTTCTGCGCAGCCTGCGGGTGGTGATG
GTGCAAACTGTAGGTATGGCGGTGATTGCGGCGTTAATCGGCGCAGGCGGTTTTGGTGCG
CTGGTTTTCCAGGGGCTGCTAAGCAGCGCCATTGATTTAGTGTTGCTGGGGGTGATCCCG
GTAATTGTTCTGGCGGTGCTGATCGATGCCCTGTTCGATTTGCTTATCGCACTGCTGAAG
GTGAAACGTAATGATTGA
>proV_1
ATGATTGAATTTAGCCATGTCAGCAAACTGTTTGGCGCACAAAAAGCCGTTAACGATCTT
AATCTCAATTTTCAGGAAGGGAGTTTTTCGGTGCTGATTGGCACATCTGGCTCCGGCAAA
TCCACCACCTTGAAAATGATTAACCGCCTGGTGGAACATGACAGCGGAGAGATCCGCTTT
GCCGGAGAAGAAATTCGCTCGCTGCCAGTACTGGAGTTGCGCCGCCGGATGGGCTATGCC
ATTCAATCTATTGGCCTGTTCCCCCACTGGAGCGTGGCGCAAAACATCGCTACCGTGCCG
CAATTACAAAAATGGTCGCGGGCACGGATTGACGATCGTATCGACGAATTAATGACGCTA
CTGGGGCTGGAGTCAAATTTGCGTGAGCGTTATCCGCATCAGCTTTCCGGTGGTCAGCAG
CAACGTGTGGGAGTGGCGCGCGCACTGGCTGCCGATCCGCAAGTCTTACTGATGGATGAA
CCTTTTGGCGCACTGGACCCGGTAACGCGCGGCGCGTTGCAACAAGAGATGACGCGCATT
CACCGTTTGCTGGGGCGCACTATTGTGCTGGTCACTCATGATATTGATGAGGCGCTAAGG
CTGGCAGAACATCTGGTATTGATGGATCACGGTGAAGTGGTGCAGCAGGGGAATCCGCTG
ACGATGCTGACTCGTCCGGCGAATGATTTTGTCCGCCAGTTTTTTGGACGTAGTGAACTG
GGGGTGCGCCTGCTTTCGTTACGTAGTGTGGCGGATTACGTGCGTCGCGAAGAACGGGCA
GAAGGTGAGGCACTGGCAGAAGAGATGACGCTACGCGATGCGCTCTCCCTGTTTGTCGCG
CGGGGATGCGAGGTGCTGCCGGTGATGAACACGCAGGGCCAGCCTTGCGGCACGCTGCAT
TTTCAGGATCTGCTGGAGGAGGCGTAA
>yehW
ATGAAAATGTTGCGCGATCCGCTGTTCTGGCTCATTGCTTTGTTTGTGGCACTGATTTTC
TGGCTGCCTTACAGCCAGCCGCTGTTTGCTGCCTTGTTCCCACAACTGCCACGACCCGTT
TATCAGCAAGAAAGTTTTGCAGCTCTGGCACTGGCTCATTTCTGGCTGGTGGGAATTTCG
AGTTTGTTTGCGGTGATCATTGGCACTGGTGCCGGAATTGCTGTCACTCGCCCGTGGGGC
GCGGAATTTCGCCCACTGGTGGAAACTATTGCCGCCGTTGGACAGACTTTTCCGCCTGTC
GCAGTGCTGGCGATTGCCGTTCCGGTGATCGGCTTTGGTCTGCAACCAGCGATTATCGCC
TTGATCCTTTACGGTGTGCTGCCCGTCCTGCAGGCGACACTTGCCGGGCTGGGAGCGATT
GATGCCAGCGTGACAGAAGTTGCGAAAGGTATGGGAATGAGTCGTGGTCAGCGACTGCGT
AAGGTCGAGCTACCGCTGGCGGCTCCGGTGATTCTGGCGGGCGTGCGAACTTCGGTGATT
ATCAACATTGGTACGGCGACGATCGCCTCAACGGTAGGGGCCAGCACGCTGGGTACGCCC
ATCATCATCGGGCTTAGCGGATTTAATACCGCGTATGTGATCCAGGGGGCGTTACTGGTG
GCACTGGCGGCGATCATCGCAGACCGCCTGTTTGAAAGGCTGGTGCAGGCGCTTAGCCAG
CACGCAAAATAA
>mlrA_1
ATGGCGCTTTACACAATTGGTGAAGTGGCGTTGCTTTGTGATATTAACCCTGTCACGTTA
CGCGCGTGGCAGAGGCGTTACGGGTTGCTGAAACCGCAACGGACAGACGGCGGTCATCGA
CTGTTCAACGATGCCGATATTGACCGTATCCGCGAGATCAAACGCTGGATCGACAACGGC
ATGCAGGTCAGCAAAGTTAAAATGCTGCTCAGTAATGAAAATGTTGATGTGCAGAACGGC
TGGCGCGATCAGCAAGAAACATTACTGACCTACCTGCAAAGCGGCAATCTGCATAGCCTG
CGAACGTGGATCAAAGAGCGCGGTCAGGATTACCCCGCCCAGACACTCGCCACACATCTG
TTTATTCCTCTGCGCCGACGGCTTCAGTGCCAACAACCGACTCTCCAGGCGCTGCTGGCG
ATCCTCGACGGCGTACTGATCAACTACATCGCCATTTGTCTGGCTTCGGCACGTAAAAAA
CAGGGTAAAGATGCGCTGGTGGTTGGCTGGAATATTCAGGATACCACCCGTCTGTGGCTG
GAGGGCTGGATTGCCAGTCAACAAGGATGGCGCATTGATGTCCTCGCCCACTCGCTCAAT
CAACTACGCCCTGAACTATTCGAAGGCCGTACATTGCTGGTGTGGTGCGGTGAAAATCGA
ACCTCCGCCCAACAGCAGCAACTCACCAGTTGGCAAGAACAAGGCCATGATATTTTCCCA
CTCGGCATTTAA
>yehU
ATGTACGATTTTAATCTGGTGTTGCTGCTGCTTCAGCAGATGTGCGTTTTTTTAGTCATT
GCGTGGTTAATGAGTAAAACGCCATTATTCATACCGTTAATGCAGGTCACGGTTCGTCTG
CCGCATAAATTTCTCTGCTACATCGTCTTTTCCATCTTCTGCATCATGGGCACCTGGTTT
GGGTTGCACATTGACGATTCTATTGCCAATACCCGTGCGATAGGCGCGGTAATGGGCGGC
TTACTCGGCGGTCCGGTCGTCGGTGGGCTGGTTGGTCTGACCGGCGGCTTACATCGATAT
TCGATGGGGGGCATGACCGCGCTAAGTTGCATGATCTCAACCATCGTTGAAGGATTGCTC
GGCGGCCTGGTACACAGCATCCTGATCCGTCGCGGGCGCACTGATAAAGTCTTTAACCCC
ATTACCGCCGGTGCCGTCACGTTCGTCGCTGAAATGGTGCAAATGCTGATCATCCTTGCG
ATCGCCCGACCTTATGAAGATGCGGTGCGTCTGGTGAGTAATATTGCTGCACCAATGATG
GTCACCAATACCGTCGGCGCGGCGCTGTTTATGCGTATATTGCTCGATAAACGCGCGATG
TTTGAAAAATACACTTCTGCTTTTTCTGCCACTGCGCTGAAAGTGGCAGCCTCGACGGAA
GGCATTTTGCGACAGGGGTTTAACGAAGTGAACAGCATGAAAGTGGCTCAGGTGCTGTAT
CAGGAGCTGGATATTGGTGCAGTCGCGATTACCGATCGAGAGAAATTGCTGGCCTTTACC
GGAATTGGTGACGACCACCATTTACCCGGCAAACCGATTTCTTCGACTTACACCTTAAAA
GCGATTGAAACCGGTGAAGTGGTCTACGCTGATGGCAACGAAGTACCTTATCGTTGCTCT
TTGCATCCGCAATGCAAACTGGGGTCGACGCTGGTAATTCCGTTGCGTGGCGAAAATCAG
CGCGTGATGGGCACCATCAAATTGTATGAAGCCAAAAACCGTTTATTCAGTTCAATAAAC
CGCACGCTGGGCGAGGGGATTGCGCAACTGCTTTCGGCGCAGATTCTTGCCGGGCAATAT
GAGCGGCAAAAAGCGATGCTCACCCAGTCAGAAATCAAACTGCTTCACGCCCAGGTGAAT
CCTCATTTTTTGTTTAATGCGCTTAACACCATTAAAGCGGTGATCCGCCGCGACAGCGAA
CAGGCCAGCCAGCTGGTGCAGTATCTTTCCACTTTTTTCCGCAAAAACTTAAAGCGGCCT
TCGGAGTTTGTTACTCTCGCCGACGAAATTGAACATGTGAACGCTTATCTGCAAATTGAA
AAGGCGCGCTTCCAGTCGCGGTTGCAGGTCAACATTGCTATTCCGCAAGAATTATCCCAG
CAGCAATTGCCCGCGTTTACCCTGCAACCGATAGTGGAAAACGCCATTAAACATGGGACA
TCACAACTGCTGGATACAGGGCGAGTGGCAATCAGCGCCCGACGTGAGGGGCAACATTTG
ATGCTGGAGATCGAAGACAATGCCGGTTTGTATCAACCGGTAACCAATGCCAGTGGGCTG
GGGATGAATCTGGTGGATAAGCGTTTACGTGAACGGTTTGGCGATGACTATGGGATAAGC
GTCGCCTGTGAGCCTGATAGTTACACCCGAATAACGTTACGACTACCATGGAGGGACGAG
GCATGA
>yehT
ATGATTAAAGTCTTAATTGTCGATGATGAACCGTTAGCACGGGAGAACCTGCGCGTATTT
TTGCAGGAGCAGAGCGATATTGAAATCGTTGGAGAGTGTTCAAACGCCGTGGAAGGGATC
GGCGCGGTGCATAAACTGCGCCCGGATGTGCTGTTTCTCGATATCCAGATGCCGCGCATC
AGTGGTCTGGAAATGGTGGGGATGCTCGATCCGGAACATCGTCCGTATATTGTTTTTCTC
ACCGCGTTTGACGAATACGCTATTAAAGCCTTTGAAGAACATGCTTTTGATTATCTGCTG
AAGCCAATTGATGAAGCGCGACTGGAGAAAACGCTGGCGCGATTGCGTCAGGAGCGCAGC
AAGCAGGATGTTTCGCTGTTACCGGAAAATCAACAGGCGCTGAAATTTATCCCTTGTACG
GGGCATAGTCGGATTTATTTGCTGCAAATGAAAGATGTGGCATTTGTCAGCAGTCGGATG
AGCGGTGTCTACGTTACCAGCCACGAAGGGAAAGAGGGCTTTACCGAATTGACATTACGT
ACCCTGGAAAGTCGTACACCACTACTGCGCTGCCATCGTCAGTATCTGGTTAATCTCGCG
CATTTACAGGAGATTCGTCTGGAAGATAACGGCCAGGCCGAGTTGATTTTGCGTAATGGC
TTAACCGTGCCGGTCAGCCGCCGTTATCTGAAAAGCTTAAAAGAGGCGATTGGCCTGTAA
>yehS
ATGCTAAGTAACGATATTCTGCGCAGCGTGCGCTACATTTTGAAAGCCAATAATAATGAC
CTGGTGCGTATTCTGGCGCTGGGTAATGTCGAAGCCACCGCGGAACAGATCGCCGTCTGG
CTACGTAAAGAAGACGAAGAGGGTTTTCAGCGTTGTCCGGACATTGTTTTGTCGTCATTC
CTCAACGGCCTGATTTATGAAAAACGCGGCAAGGATGAGTCTGCTCCGGCACTGGAGCCG
GAACGTCGCATTAATAACAACATCGTGCTGAAAAAATTACGCATCGCGTTTTCGCTGAAA
ACCGATGACATTCTGGCTATCCTCACCGAACAGCAGTTCCGCGTTTCGATGCCGGAAATT
ACAGCGATGATGCGCGCACCGGATCATAAAAACTTCCGCGAATGCGGCGATCAATTTTTA
CGTTATTTTCTGCGTGGACTGGCAGCGCGCCAGCATGTGAAGAAAAGCTAA
>yehR
ATGAAGGCTTTCAATAAGCTGTTTTCCCTCGTTGTTGCATCTGTTCTGGTTTTCTCTCTT
GCTGGCTGCGGTGACAAAGAAGAATCGAAGAAATTCAGCGCCAATCTGAACGGCACTGAA
ATTGCCATTACCTATGTCTACAAAGGTGACAAGGTGCTTAAGCAATCTTCTGAAACCAAA
ATTCAATTTGCTTCTATTGGTGCAACCACCAAAGAAGACGCTGCCAAGACACTTGAGCCG
TTAAGCGCCAAATACAAAAACATCGCGGGTGTTGAAGAAAAATTAACCTATACAGATACC
TACGCGCAGGAAAACGTGACTATCGATATGGAAAAAGTGGATTTTAAAGCCCTGCAGGGT
ATTTCAGGAATCAACGTTTCTGCTGAAGATGCCAAAAAAGGTATCACTATGGCGCAAATG
GAACTGGTGATGAAAGCCGCTGGTTTTAAAGAAGTGAAATAA
>group_2345
ATGAATTCACTACGTCCGGAATTATTAGAACTGACACCGCAGGCACTGACGGCGTTAAGC
AATGCCGGTTTTGTTAAGCGCAGTCTTAAGGAACTGGAAAATGGCAACGTCCCGGAAATC
AGCCATGAGAACGGCGCTTTAATCGCCACCTTCAGTGACGGTGTCCGTACCCAGCTGGCG
AACAGCCAGGCACTGAAAGAGGCTCAGTGCAGCTGCGGGGCCAGCGGCATGTGCCGTCAT
CGCGTGATGCTGGTGTTAAGTTATCAACGACTTTGTGCCACCGTCCAGCCCACGGAAAAA
GAAGAAGAGTGGGATCCGGCAATCTGGCTGGAAGAACTGGCTACCCTGCCCGATGCCACC
CGCAAACGCGCGCAGGCGCTGGTCGCTAAAGGCATCACCATTGAGTTGTTCTGTGCGCCG
GGCGAAATTCCCTCTGCCCGCTTACCGATGAGCGATGTGCGTTTTTATTCCCGTAGCAGT
ATTCGTTTCGCCCGTTGTGATTGTATTGAAGGCACACTTTGCGAACATGTCGTACTGGCT
GTGCAGGCCTTCGTCGAGGCCAAAGCGCAGCAAGCAGAATTTAACCATTTAATCTGGCAG
ATGCGCAGCGAACACGTCACATCATCTGACGATCCGTTTGCCAGCGAAGAAGGCCAAACG
TGTCGTCAATATGTTCAGCAATTAAGCCAGGCATTATGGCTTGGCGGCATCAGCCAGCCG
CTTATTCACTACGAGGCAGCATTCAACCGCGCATTGCAGGCGGCAGAGGCCTGCAACTGG
CGCTGGGTGAGTGAATCACTACGACAGCTACGGGCAAGCGTTGATGCCTTCCACACTCGC
GCCAGCCACTATCATGCCGGAGAATGCTTACGTCAGCTTGCGGCATTAAACAGTCGATTA
AATTGCGCACAAGAGATGGCCCGGCGCGACAGTGTTGGTGAAGTTCCTCCTGTGCCGTGG
CGCACGGTCGTTGGCTCTGGCATTGCCGGAGAAGCAAAGCTTGATCATCTGCGGCTGGTG
TCTTTAGGTATGCGTTGCTGGCAGGATATTGAGCATTATGGTTTACGCATCTGGTTTACC
GATCCCGACACCGGCAGTATTTTGCACCTTTCGCGCAGTTGGCCGCGAAGTGAACAGGAA
AACTCACCGGCAGCTACGCGTCGGCTGTTTAGTTTTCAGGCTGGCGCACTGGCGGGTGGG
CAAATTGTTTCACAAGCAGCAAAACGCAGTGCCGATGGCGAGCTGCTGTTAGCTACCCGC
AACCGCTTAAGCAGCGTTGTGCCGCTGTCGCCTGATGCCTGGCAAATGTTGAGCGCGCCG
TTACGCCAGCCGGGCATTGTGGCTTTGCGGGAATATTTACGCCAGCGTCCCCCCGCCTGC
ATACGGCCTCTTAATCAGGTCGATAACTTATTTATTCTGCCGGTCGCTGAGTGTATTTCG
CTCGGTTGGGATAGCAGCCGCCAGACGCTGGATGCGCAGGTAATCAGCGGCGAAGGTGAA
GATAATCTCCTGACGTTATCCCTTCCGGCATCTGCCTGTTCTCCTTTTGCCGTTGAACGC
ATGGCGGCGCTTTTGCAACAAACAGACGACCCCGTGAGTCTGGTTTCTGGCTTTGTCAGT
TTTGTTGATGGGCAATTGACACTGGAACCACGGGTGATGATGACAAAAACCCGCGCCTGG
GCGCTGGACGCGGAAACTGCGCCTGTGGCACCGCTACCTTCTGCCAGCGTTTTGCCTGTG
CCGTCTACCGCTCATCAGTTGCTGATGCGCTGCCAGGCGTTACTTATTCAACTGCTCCAT
AACGGCTGGCGCTATCAGGAACAGAGCGCTATTAGTCAGGCAGAGTTGCTGGCGAATGAC
CTCTCCGCGGTCGGTTTTTATCGGCTGGCACATGTGTTGGGACAATTTCGTAATACAGAA
AGCGAGGCACGGGTAGAAGCAATGAATAACGGTGTTTTACTTTGCGAACAATTATTCCCC
ATGCTTCAGCAACAAGGATGA
>yehP
ATGTCTGAACTGAACGATCTTCTGACCACCCGTGAGCTACAACGCTGGCGATTAATTCTT
GGCGAAGCGGCAGAAACGACGCTTTGTGGGCTGGATGACAACGCCCGGCAGATAGACCAC
GCGCTGGAGTGGCTGTATGGGCGCGATCCTGAACGGCTCCAGCGTGGTGAACGCTCTGGT
GGATTAGGTGGCTCAAATCTCACCACCCCTGAGTGGATCAACAGTATTCACACTCTGTTT
CCGCAACAGGTGATTGAGCGACTGGAAAGCGATGCCGTACTGCGCTACGGCATTGAAGAT
GTGGTGACGAATCTCGACGTGCTGGAACGTATGCAGCCTTCGGAAAGCCTGCTACGCGCC
GTTTTGCACACCAAACATCTGATGAATCCCGAAGTACTGGCTGCCGCCCGCCAGATAGTG
CGCCAGGTTGTTGAAGAAATTATGGCGCGACTGGCAAAGGAAGTTCGTCAGGCTTTTTCT
GGTGTCCGCGATCGCCGTCGCCGCTCATTAATTCCACTGGCGCGAAACTTTGATTTCAAA
AGTACTCTGCGCGCCAACCTGCAACACTGGCACCCGCAACACGGCAAGTTGTATATCGAA
TCCCCCCGCTTTAACAGCCGCATTAAACGCCAAAGCGAACAATGGCAACTGGTCTTACTG
GTTGATCAAAGCGGATCGATGGTGGACTCGGTGATCCACTCTGCGGTGATGGCGGCCTGT
TTGTGGCAGTTACCCGGCATTCGTACCCATCTGGTGGCGTTTGACACAAGCGTGGTTGAT
CTCACGGCAGACGTTGCCGATCCGGTAGAGTTATTAATGAAAGTACAGTTGGGCGGCGGG
ACCAATATCGCCAGTGCCGTGGAGTATGGTCGGCAACTTATTGAACAACCAGCAAAAAGC
GTCATTATCCTCGTGAGCGATTTTTACGAAGGGGGTTCATCATCATTGCTGACGCATCAG
GTGAAAAAGTGTGTCCAGAGCGGCATCAAAGTGCTGGGACTGGCAGCGCTCGATAGCACC
GCAACGCCTTGCTATGACCGCGATACGGCCCAGGCGCTGGTTAATGTCGGCGCACAAATA
GCCGCCATGACGCCGGGCGAGCTGGCATCATGGCTTGCGGAGAATCTTCAGTCATGA
>group_5343
ATGAGCGAGCCGTTAATTGTCGGCATCCGGCATCATAGTCCGGCCTGCGCCCGGCTGGTG
AAATCGTTAATCGAAAGCCAGCGGCCACGATACGTATTGATTGAAGGCCCGGCTGATTTT
AATGACCGGGTAGACGAACTGTTTTTAGCCCACCAGCTTCCGGTAGCTATTTACAGTTAT
TGCCAGTATCAGGACGGTGCAGCCCCCGGGCGTGGTGCCTGGACGCCATTTGCTGAATTT
TCGCCGGAGTGGCAGGCGCTACAAGCCGCACGTCGTATTCAGGCACAAACTTACTTCATC
GATTTGCCTTGCTGGGCGCAGAGTGAAGAAGTGGACGATTCGCCTGATACGCAAGAGGAA
AGCCAGGCCTTGCTGCTGCGTGCCACCCGCATGGATAACAGCGACACCCTGTGGGATCAC
TTGTTCGAAGATGAAAGCCAGCAAACTGCATTACCCTCTGCACTGGCGCACTATTTTGCC
CAACTGCGGGGCGACTCCCCCGGAGATGCTCTCAATCGTCTGCGCGAAGCCTTTATGGCC
CGCTGGATTGGATGGGCGATGCAGCAAAATAATGGCGACGTGTTAGTTGTCTGCGGTGGC
TGGCACGCTCCGGTACTGGCAAAAATGTGGCGCGAATGCCCGCAGGAAATTAACACGCCA
GAATTGCCGTCGCTGGCAGATGCCGTTACAGGTTGTTATCTCACCCCCTACAGTGAAAAG
CGCCTTGATGTGCTGGCAGGATACCTTTCCGGAATGCCTGCCCCGGTCTGGCAAAACTGG
TGCTGGCAGTGGGGCTTACAGCAGGCGGGAGAACAACTGCTAAAAACGGTTCTCACCCGT
TTGCGCCAGCACAAGTTGCCTGCTTCGACCGCGGATATGGCTGCCGCTCATCTGCATGCG
ATGGCACTGGCACAGTTGCGCGGTCATACACTACCGTTACGCACTGACTGGCTGGATGCC
ATAGCAGGATCGCTGATTAAAGAAGCCCTGAATGCGCCGTTGCCGTGGAGCTATCGCGGC
GTTATTCATCCCGACACCGATCCGATTCTGCTAACGTTGATAGACACATTAGCGGGTGAC
GGATTCGGTAAACTTGCCCCTTCTACGCCACAACCTCCTCTGCCAAAAGATGTCACCTGC
GAACTGGAACGTACCGCAATCTCCCTTCCGGCGGAGCTTACCTTAAATCGCTTTAACCCC
AATGGACTAGCGCAAAGTCAGGTGTTACATCGGCTGGCAATACTGGAGATCCCAGGGATT
GTGCGCCAGCAGGGAAGCACACTGACACTTGCAGGCAACGGTGAAGAACGCTGGAAATTA
ACCCGCCCGCTTAGCCAGCATGCGGCATTGATTGAGGCCGCCTGCTTTGGTGCAACACTC
CAGGAAGCCGCACGCCATAAATTAGAAGCCGATATGCTGGACGCGGGTGGAATCGGCAGT
ATCACCACATGTCTTAGCCAGGCGGCGTTAGCGGGTCTGGCGTCCTTCAGTCAACAATTA
CTGGAGCAACTCACATTATTAATCGCCCAGGAAAATCAATTTGCCGAAATGGGCCAGGCG
CTGGAAGTGCTATATGCCTTATGGCGGCTGGATGAAATTAGCGGTATGCAAGGCGCGCAG
ATATTACAAACGACGTTATGCGCGGCTATCGATCGCACGCTGTGGCTATGTGAATCTAAC
GGCAGACCAGATGAAAAGGAGTTTCACGCTCACCTGCATAGCTGGCAAGCGTTGTGTCAT
ATCCTGCGCGATCTACATAGCGGTGTGCAACTCCCCGGCATTTCTCTTTCTGCGGCGGTA
GCCTTACTGGAGCGACGCAGTCAGGCAATTCATGCCCCGGCGCTGGATCGCGGCGCGGCT
CATGGCGCACTGATGCGTCTGGAACATCCTAACGCCAGTGCCGAAGCGGCGCTGACGATG
CTGGCGCAGTTATCCCCGGCACAATCCGGCGAAGCGCTGCACGGTTTGCTGGCGCTGGCC
CGCCATCAACTGGCCTGTCAGCCGACATTTATCGCCGGTTTCAGCAGTCATTTAAATCAA
CTAAGTGATGCCGATTTTATCAATGCCCTGCCCGATTTACGCGCGGCGATGGCCTGGCTA
CCACCACGAGAACGCGGGACGCTGGCGCATCAGGTGCTTGAGCATTATCAACTGGCGCAA
CTTCCCGTTTCGGCGCTGCAAATGCCGTTGCATTGTCCACCACAGGCCATTGCACATCAT
CAACAACTCGAACAGCAGGCACTGGCATCGCTGCAAAACTGGGGAGTTTTCCATGTCTGA
>yehL
ATGTCACCGCAGAATAATCATCTGCAGCGTCCGCCTGCTGCTGTGTTATACGCCGATGAA
CTGGCAAAATTAAAACAAAATGATAACGCTCCTTGCCCGCCCGGTTGGCAGTTAAGTTTG
CCTGCGGCCCGTGCTTTTATCCTTGGCGATAGCGCGCAAAATATTAGCCGTAAAGTGGTG
ATTAGTCCCTCCGCTGTCGAACGTATGTTAGTCACTCTTGCCACCGGACGCGGTTTGATG
TTGGTGGGGGAACCTGGCACCGCAAAATCTCTCCTGTCTGAATTACTGGCAACCGCTATT
AGCGGCGATGCCGGGTTAACCATCCAGGGCGGCGCATCTACCACTGAAGATCAAATCAAG
TACGGCTGGAACTACGCTCTGCTTATCAATCATGGCCCATCAACGGAAGCGCTGGTCCCT
GCCCCGCTTTACCAGGGAATGCGCGACGGCAAAATCGTCCGTTTTGAAGAGATAACGCGT
ACACCGCTGGAAGTGCAAGACTGTCTGTTAGGTATGCTTTCTGACAGGGTGATGACGGTG
CCGGAACTCACTGGTGAAGCCAGTCAGCTCTATGCGCGAGAAGGCTTTAATATTATTGCC
ACTGCCAATACCCGAGATCGCGGCGTCAATGAAATGAGTGCTGCGCTAAAGCGTCGCTTC
GATTTTGAAACTGTCTTTCCGATTATGGATTTCGCCCAGGAGCTGGAGCTTGTCGCCAGT
GCTTCGGCGCGTTTGCTGGCCCATAGCGGTATTCCGCATAAAGTGCCTGACGCGGTACTG
GAGTTACTGGTCCGCACCTTCCGCGATCTGCGTGCCAACGGCGAAAAGAAAACGTCAATG
GATACACTAACAGCGATTATGTCCACCGCTGAAGCCGTGAACGTGGCCCACGCCGTAGGC
GTCCGCGCCTGGTTTTTAGCGAATCGCGCAGGTGAGCCAGCCGACCTGGTGGACTGCATT
GCCGGAACCATCGTCAAAGATAACGAAGAAGATCGCGCTCGTCTGCGCCGTTACTTCGAA
CAACGAGTCGCCACACATAAAGAAGCTCACTGGCAGGCTTATTATCAAGCCCGCCACCGC
CTGCCGTGA
>yehK
ATGATCGTGCAAAAAGAGCTAGTTGCTATTTACGATTATGAGGTCCCTGTACCTGAAGAT
CCGTTTTCCTTCAGACTTGAGATCCATAAATGCTCTGAATTATTTACAGGTTCCGTCTAT
CGACTGGAGCGATTCCGGCTACATCCAACATTTCATCAACGTGATCGAGAAGATGCTGAC
CCGCTAATAAATGATGCGTTGATTTATATAAGAGATGAGTGTATTGATGAGCGGAAATTA
CGAGGTGAATCACCTGAAACTGTAATAGCAATTTTTAATCGTGAACTACAGAATATATTC
AACCAAGAAATAGAATAA
>group_13697
ATGGACAAGGAATTACCGTGGCTGGCGGATAACGCCCAACTGGAACTGAAATATAAAAAA
GGCAAAACACCACTCAGTCATCGCAAATGGCCGGGCGAACCGGTGCCTGTTATCACTGAA
AGCATCATTCAGACACTGGGTGATGAATTGCTACAAAAAGCTGAGAAGAAAAAAAACATT
GTCTGGCGTTATGAAAATTTTTCACTGGAGTGGCAGTCCGCCATCACGCAGGCCATCAAC
TTGATCGGCGAACACAAACCCTCAATCCCGGCCCGGACAATGGCGGCGCTAGCCTGTATC
GCGCAAAATGACAGCCAACAGTTGCTCGACGAAATCGTCCAACAAGAGGGGCTGGAATAT
GCGACTGAGGTGGTGATTGCACGCCAGTTTATTGCGCGGTGTTATGAGAGTGATCCTCTG
GTAGTGACATTGCAGTATCAGGACGAGGATTATGGCTATGGTTATCGCTCAGAAACCTAT
AACGAATTCGATCTCCGACTGCGTAAGCATCTCTCTCTGGCAGAGGAAAGCTGCTGGCAG
CGTTGCGCCGACAAACTCATTGCCGCACTACCAGGAATAACCAAAGTTCGCCGCCCTTTT
ATTGCGCTGATCCTCCCGGAAAAACCAGAAATAGCCAATGAGTTGGTAGGCCTTGAATGC
CCGCGAACTCATTTTCATTCTAAGGAGTGGTTAAAAGTTGTTGCTAATGACCCCACAGCG
GTGAGAAAACTCGAGCACTACTGGAGCCAGGATATATTTAGCGATCGAGAAGCCAGCTAC
ATGTCGCATGAAAACCACTTCGGCTACGCGGCCTGCGCCGCCCTTTTGCGCGAACAAGGA
CTGGCAGCCATTCCGCGCCTCGCGATGTATGCCCATAAAGAAGATTGCGGCAGTCTGCTG
GTACAAATTAACCATCCGCAAGTCATCCGCACCTTGCTACTGGTGGCTGATAAAAACAAA
CCCAGCCTGCAACGTGTAGCTAAATACCATAAAAACTTCCCCCATGCGACGCTCGCCGCA
CTGGCAGAACTGCTGGCGTTAACAGAACCACCAGCCCGCCCAGGTTATCCAATCATCGAA
GACAAAAAGCTGCCTGCACAGCAAAAAGCACGCGATGAATACTGGCGTACGCTGTTACAA
ACGCTGATGGCATCGCAGCCACAACTGGCAGAAGAGATGATGCAGTGGTTAAGTACTCAA
GCCAGGGCAGTGCTGAATAGTTATTTATCGGCACCGCCCAAACCGGTTATTGATAGTACC
GATAACAGCAATCTGCCTGAAATCCTCGTTTCACCACCGTGGCGTAGTAAGAAAAAAATG
ACAGCTCCACGTCTTGATTTGGCACCGCTCGAATTAACGCCGCAAGTTTACTGGCAACCT
GGCGAACGAGAGAGGCTTGCCGCCACTGAGCCTGCCCGTTATTTCAGCACGGAATCTCTT
GCGGAACGCATGGAACAAAAAAGTGGGCGAGTTGTATTACAGGAACTGGGTTTTGGGGAT
GATGTATGGCTGTTTTTGAATTATATACTCCCCGGAAAACTGGATGCTGCACGCAATTCA
CTCATTGTTCAGTGGCATTACTACCAGGGGCGGGTTGAAGAGATCCTGAATGGCTGGAAC
TCCCCGGAAGCACAATTAGCAGAACAGGCGCTCCGCAGCGGTCACATAGAAGCGTTAATT
AACATATGGGAAAATGACAACTACTCACGTTATCGTCCGGAAAAGAGTGTCTGGAACCTG
TATTTATTGGCACAGTTGCCGCGTGAGATGGCTTTGACCTTCTGGCTGCGTATCAATGAG
AAAAAACATCTGTTCGCGGGTGAGGACTATTTTCTCAGTATCCTCGGGTTGGATGCGCTA
CCAGGTCTGATGTTGGCTTTTTCACATCGTCCAAAAGAAACATTTCCGTTAATTTTAAAT
TTCGGCGCAACAGAACTGGCCCTGCCCATTGCCCGCGTCTGGCACCGTTTTGCGGGCCAG
CGTAATCTGGCTCGCCAGTGGATTTTACAATGGCCGGAACATACGGCTACTGCACTTATC
CCTCTTATCTTCACCAAATCTAGCGATAAAAGCGAAGCTGCATTACTTGCCCTGCGTTTA
CTTTACGAACATGGGCATGGCGAATTGCTACAAACTGTACCCAATCGTTGGCAGCGTACA
GATCTATGGCCTGCCCTGGAACAATTACTTAAACAGAGTCCAATAGAGATTTACCCGGCA
CGCATTCCAAAAGCCCCTGATTTCTGGCATCCGCAAATGTGGTCCAGGCCGCGCCTTATC
ACTAATAATCAACCTGTTACCGATGACGCTCTGGAAATTATCGGCGAAATGCTGCGCTTT
ACCCAGGGGGGACGTTTTTATAGCGGGCTGGAACAACTGAAAACGTTCTGCCAGCCACAA
ACGCTGGCAGCTTTTGCCTGGGATCTCTTCACTGCGTGGCAACAAGCTGGTGCCCCCGTA
AAAGACAACTGGGCATTTCTGGCGTTAAGTCTCTTTGGTGACGAAAGCACGGCACGGGAT
CTAACGACACAGATCCTCGGCTGGCCACAAGAAGGCAAATCTGCCCGTGCTGTCAGTGGC
CTGAACATCCTTACCCTGATGAATAATGATATGGCGCTGATACAGCTGCATCATATATCG
CAACGGGCGAAATCCCGCCCCTTACGTGATAACGCGGCGGAATTTCTTCAGGTGGTCGCA
GAAAATCGCGGGCTAAGCCAGGAAGAGCTAGCGGACAGATTAGTCCCAACCCTGGGCCTT
GATGATCCGCAGGCGTTGAGTTTTGATTTTGGTCCCCGGCAGTTTACCGTTCGCTTCGAT
GAAAACCTCAACCCGGTTATCTTTGATCAGCAAAACGTTCGCCAGAAAAGCGTTCCCCGG
TTGCGCGCCGATGACGATCAACTGAAAGCGCCCGAGGCACTGGCCCGACTAAAAGGGCTA
AAAAAAGATGCCACTCAGGTGAGCAAAAACCTGCTCCCGCGTCTTGAAACGGCCCTACGT
ACCACCCGACGCTGGTCGCTGGCAGATTTTCATTCTCTGTTTGTTAATCATCCCTTTACC
CGTCTGGTTACCCAGCGATTAATATGGGGGGCTTATCCGGCAAATGAACCGCGTTGTTTA
CTCAACGCCTTTCGTGTGGCCGCAGAGGGGGAGTTCTGCAATGCGCAAGATGAGCCAATT
GACCTGCCTGCGGACGCTCTGATTGGCATTGCCCACCCGTTAGAAATGACAGTAGAAATG
CGCAGTGAATTTGCACAGCTTTTTGCCGATTACGAAATTATGCCGCCTTTTCGCCAGTTG
GCGCGGTGCACGGTGCTGCTCACACCTGATGAGTCAACCAGTAACAGCCTGACTCGCTGG
GAAGGTAAATCCGCTACCGTTGGGCAGCTTATGGGAATGCGATACAAAGGCTGGGAGTCA
GGCTATGAGGATGCATTTGTCTATGACCTGGGCGAGTACCGGCTGGTCCTTAAGTTTTCA
CCCGGTTTTAACCACTACAATGTTGATAGCAAAGCGCTAATGAGCTTCCGTTCTCTTCGA
GTGTACCGTGACAATAAATCCGTCACTTTTGCCGAACTTGATGTGTTTGATTTGAGTGAG
GCGTTAAGCGCACCTGACGTCATTTTCCATTAA
>group_3788
ATGAGACACTTTATCTATCAGGACGAAAAATCACATAAATTCTGGGCAGTTGAGCAACAG
GGAAACGAGTTGCATATCAGTTGGGGAAAAGTTGGCACCAAAGGGCAAAGCCAGATAAAA
AGTTTTTCAGATGCTGCGGCAGCGGCAAAAGCGGAGCTTAAGCTGATTGCGGAGAAGGTG
AAGAAGGGGTATGTGGAGCAAGCGAAGGTTAATTCTTTGCAACCTTCCCAAACGGTAACG
GGCTCTCTCAAGGTAGCGGACTTATCCACCATTATTCAGGAACAACCCTCTTTCGTAGCA
GAAACCCGTGCGCCTGACAAAAATACAGATGCTGTTTTACCGTGGCTGGCGAAAGATATT
GCTGTCGTTTTTCCGCCCGAAGTTGTACACACCACGTTAAGTCATCGCCGCTTTCCCGGA
GTTCCTGTTCAGCAAGCAGACAAATTGACCCAATTACGTCGCTTAGCCTGTAGTGTGTCG
CAACGGGATAATAAAACAGCCACATTTGACTTCAGCGCCTGTTCTTTAGAATGGCAAAAC
ACCGTCGCCCAGGCGATCAGTCAGATCGACGGCCTGAAAACAACACAGCTACCATCACCA
GTAATGGCTGTACTCACGGCACTTGAAATGAAATGCACAAGATATAAAGTGCGTGAGGAT
GTTATGGATCAGATCGTCCAGGAAGGCGGTCTGGAATATGCTACTGATGTAATAATACAC
CTTCAACAGATTGATATTAAATGGGATTATGCGAATAATGTCATTATTATTCTACCGTCT
GGCATTGCACCTGACTACTTGGAGCAATATTCCAGATTTGAATTACGCCTACGTAAACAT
TTATCACTGGCGGAAGAGTCTCTCTGGCAAAAATGTGCACAAAAACTTATTGCCGCAATT
CCACATATTCCAGAATGGCGGCAACCATTAATTGCTTTGTTATTACCCGAAAAACCAGAA
ATTGCACATGAAATTGCCCAGCGTCTACTGGGGCAAAAAAAATTACCCTCGCTTGAGTGG
TTAAAAATAGTGGCGACTGATGAGCACATTCTTGCCTCATTAGAAAAATATCACGAGCCA
TATGCCATTTTTGATGATTACTATTGTGGTGCGATATGGTCAGCCACCGTATTACAGGAG
CAAGGTGTTGCAGCCCTGCCCCGATTTGCTCCCTATGCCGCAAGTGACTACTGCGCCGAT
GTGTTGCGTCATATCAATCATCCGTTCGCATTAACACTGCTTATACGTGTAGCCGGGCAT
ACTAAACGCTGTCACGATCGGATGACGAAAGCCATTGCTGCGTTCCCACATGCAGCAATG
GCGGCACTGACGGAACTTCTTGGGCAAAAAGAAGAGAACAGTTGGCGCATTATGCTAATG
ACAATGCTTATCTCACAACCAGCACTGGCAGAACAGGTCATTCCCTGGCTCTCGACACCC
GCAGTTGCCGTACTGAAATCATGCCAGCAACAACTGACACAGCCCTCAAACCATGCCAGC
GCCGATCTACTGCCAGCCGTAGTAGTCTCCCCTCCCTGGCTTTCGAAAAAGAAAAAATCG
CCGATTCCGGTGCTGGATTTAGCGCCATTAGGCATTGAGCCAATCTGTTATCTGACAGAA
GAAATCAGTAATCAACTTTTGGCGAAATATATCTGGTATTCAAAACACATCACGGTTAGC
CATGAAGAAAGTACTACCAACCTGTTGGCAAGGATGGGTTTTCAACGACGGATCGCTGGT
ACATATATTAAAGCTCCCGAAGCGGTAGTTGAGGCATGGCTAAATGAAGATTATTCAACC
TTACTAAGTGAATTTAAGGTGTTTCATTCACCTACCGGGCATTATTGGCAGTTGGGGATT
TTGACAACATTGCCGCTGGAGAAAGCAGTAAAAGCATGGAATGCCCTTACCCTATCTCCA
CATACCGATACCGAATACGCCATGTTACATTTTGGACTCAAAGGGTTACCTAGGTTAGTA
AACTCACTTGCACGCTATCCACAAGAAGCCTTGCCCATCACGAATTACTTCGCAGCGAGT
GAGCTGGCTCCTGCCGTCGCCCGTGCCTTCAACAAACTGAAAACGCTACGCGAAAACGCC
CGTAGCTGGCTGTTGAAATACCCGGAACATGCCCTTACCGGCCTGCTGCCTGCGGCGCTC
GGCAAAGCCGGTGAAGCACAGGATAACGCCCGCGCTGCCTTGCGTATGCTTACCGAAAAC
GGTCATCAGCCATTACTGCAAGAAATCGCCCGACGTTATAACCAGCCGGAAGTAACCGAT
GCGGTGAACGCTCTGCTTGCGCTCGATCCCTTAGATAATCACCCGACAAAAATCCCCACT
CTTCCGGCCTTTTATCAGCCATCGCTCTGGACGCGCCCGGTATTAAAAGCAAATGCCCAA
TCACTGCCAGATAGCGCCCTCCTCCACCTCGGTGAAATGCTCCGCTTCCCTCAGGAAGAG
GCTCTGTATCCGGGATTATTGCAGGTGAAAGACGTCTGTTCCGCCGACTCACTGGCGGGA
TTTGCCTGGGATCTGTTTACCGCCTGGCAGACCGCTGGCGCGCCGTCGAAAGAGAGTTGG
GCGTTCACTGCGTTAGGCGTTCTCGGTAACGATGACACCGCCCGCAAACTGACGCCATTA
ATACGCGCCTGGCCTGGTGAATCCCAGCATAAACGCGCCACCGTTGGGTTGGATATTCTC
GCTGCTATCGGTAGTGATATCGCCCTTATGCAGCTTAACGGCATCGCCCAGAAACTGAAA
TTCAAAGCATTACAGGAGCGGGCAAAAGAAAAAATTGCCGACATTGCCGAGAGCCGCGAA
CTCACGGTGGCGGAGCTTGAAGATCGGTTAGCACCGGATCTCGGTCTGGATGATAACGGT
TCGCTGCTGCTGGATTTTGGCCCACGGCAGTTCACCGTCAGCTTTGATGAAACCTTAAAA
CCGTTTGTGCGTGATGTTTCCGGCAGCCGCCTGAAAGACCTGCCCAAACCGAACAAAAGC
GATGATGAATCGCGGTCGAACGATGCGGTTAACCGCTACAAATTGCTGAAAAAAGATGCG
CGTACCGTCGCCGCCCAGCAGGTAGCAAGGCTGGAATCCGCCATGTGCCTGCGCCGCCGC
TGGTCGCCGGAAAACTTCCAGCTCTTCCTGGTTGAGCATCCGCTGGTTCGCCACTTAACC
CGCCGTCTGATTTGGGGCGTTTATAGCGCCGAAAACCAGCTACTGGCTTGCTTTCGCGTA
GCAGAAGATAACAGCTACAGCACCGCTGACGATGATCTTTTCACCCTGCCGGAAGGCGAT
ATCTCTATCGGCACTCCTCACGTTCTGGAAATATCACCAACGGATGCTGCCGCCTTTGGT
CAGCTTTTTGCCGACTACGAACTGCTACCACCGTTCCGCCAGCTCGACCGTAACAGCTAC
GCCCTGACAGAAGCCGAGCGCAATGCCAGTGAACTGACCCGCTGGGCAGGCAGAAAATGC
CCGAGTGGTCGGGTCATGGGGCTGGCGAATAAAGGCTGGATAAAGGGCGAACCACAGGAT
GGAGGCTGGATCGGATGGATGATCAAACCTTTGGGTCGCTGGTCGTTAATCATGGAAATC
GACGAAGGTTTTGCGGTGGGTATGTCACCAGCCGAACTTAGCGCTGAGCAGCTCTTAAGC
AAGCTGTGGTTATGGGAAGGCAAAGCGGAAAGCTATGGCTGGGGGAGTAATTCAACACAG
GAAGCGCAGTTCTCCGTACTCGATGCCATCACCGCCAGCGAGCTAATTAACGATATTGAA
GCCCTGTTTGAATAA
>metG
ATGACTCAAGTCGCGAAGAAAATTCTGGTGACGTGCGCACTGCCGTACGCTAACGGCTCA
ATCCACCTCGGCCATATGCTGGAGCACATCCAGGCTGATGTCTGGGTCCGTTACCAGCGA
ATGCGCGGCCACGAGGTCAACTTCATCTGCGCCGACGATGCCCACGGTACACCGATCATG
CTGAAAGCTCAGCAGCTTGGTATCACCCCGGAGCAGATGATTGGCGAAATGAGTCAGGAG
CATCAGACTGATTTCGCAGGCTTTAACATCAGCTATGACAACTATCACTCGACGCACAGC
GAAGAGAACCGCCAGTTGTCAGAACTTATCTACTCTCGCCTGAAAGAGAACGGTTTTATT
AAAAACCGCACCATCTCTCAGCTGTACGATCCGGAAAAAGGCATGTTCCTGCCGGACCGT
TTTGTGAAAGGCACCTGCCCGAAATGTAAATCCCCGGATCAATACGGCGATAACTGCGAA
GTCTGCGGCGCGACCTACAGCCCGACTGAATTGATCGAGCCGAAATCGGTGGTTTCTGGC
GCTACGCCGGTAATGCGTGATTCTGAACACTTCTTCTTTGATCTGCCCTCTTTCAGCGAA
ATGTTGCAGGCATGGACCCGCAGCGGTGCGTTGCAGGAGCAGGTGGCAAATAAAATGCAG
GAGTGGTTTGAATCCGGCCTGCAACAGTGGGATATCTCCCGCGACGCGCCATACTTTGGT
TTTGAAATTCCGAACGCGCCGGGCAAATATTTCTACGTCTGGCTGGACGCACCGATTGGC
TACATGGGTTCTTTCAAGAATCTGTGCGACAAGCGCGGCGACAGCGTAAGCTTCGATGAA
TACTGGAAGAAAGACTCCACCGCCGAGCTGTACCACTTCATCGGTAAAGATATTGTTTAC
TTCCACAGCCTGTTCTGGCCTGCCATGCTGGAAGGCAGCAACTTCCGCAAGCCGACCAAC
CTGTTTGTTCATGGCTATGTGACGGTGAACGGCGCAAAGATGTCCAAGTCTCGCGGCACC
TTTATTAAAGCCAGCACCTGGCTGAATCATTTTGACGCTGACAGCCTGCGTTACTACTAC
ACTGCGAAACTCTCTTCGCGCATTGATGATATCGATCTCAACCTGGAGGATTTCGTTCAG
CGTGTGAATGCCGATATCGTGAACAAAGTGGTTAACCTGGCCTCTCGTAATGCGGGCTTT
ATCAACAAGCGTTTTGACGGCGTGCTGGCAAGCGAATTGGCTGACCCGCAGTTGTACAAA
ACCTTCACTGATGCCGCTGAAGTGATTGGTGAAGCGTGGGAAAGCCGCGAATTTGGTAAA
GCAGTGCGCGAAATCATGGCGCTGGCTGATCTGGCTAACCGCTATGTCGACGAGCAGGCT
CCGTGGGTGGTGGCAAAACAGGAAGGCCGCGATGCCGACCTGCAGGCAATTTGCTCAATG
GGCATAAACCTGTTCCGCGTGCTGATGACTTACCTGAAGCCGGTACTGCCGAAACTGACC
GAGCGCGCAGAAGCATTCCTCAATACAGAACTGACCTGGGATGGTATCCAGCAACCGCTG
CTGGGCCACAAAGTGAATCCGTTCAAAGCGCTGTATAACCGCATCGATATGAAGCAGGTT
GAAGCACTGGTGGAAGCGTCTAAAGAAGAAGTGAAAGCAGCTGCCGCGCCAGTTACTGGC
CCACTGGCAGATGATCCGATTCAGGAAACCATCACCTTTGACGACTTCGCAAAAGTTGAC
CTGCGCGTTGCGCTGATCGAAAACGCAGAGTTTGTTGAAGGTTCTGACAAACTGCTGCGC
CTGACACTGGATCTCGGCGGTGAAAAACGCAATGTCTTCTCCGGTATTCGTTCTGCCTAC
CCGGATCCGCAGGCACTGATCGGGCGTCACACCATTATGGTGGCCAACCTGGCACCGCGT
AAAATGCGCTTTGGTATCTCCGAAGGCATGGTAATGGCTGCTGGTCCTGGCGGGAAAGAT
ATCTTCCTGTTAAGCCCGGATGCTGGTGCTAAACCAGGCCATCAGGTGAAATAA
>mrp
ATGAACGAACAATCCCAGGCCAAATCACCAGAAGCCTTGCGCGCAATGGTCGCCGGGACA
CTGGCCAATTTTCAGCACCCAACCCTGAAGCATAACCTCACCACGCTGAAAGCGTTGCAC
CATGTCGCCTGGATGGACGACACGTTGCATGTGGAACTGGTTATGCCATTCGTCTGGCAT
AGCGCGTTTGAAGAGTTAAAAGAGCAATGTAGCGCCGAACTGCTGCGTATCACCGGGGCG
AAAGCTATCGACTGGAAACTGTCGCACAATATCGCCACCTTAAAACGCGTGAAGAATCAG
CCGGGTATTAATGGTGTGAAGAACATCATTGCGGTCAGCTCCGGTAAAGGCGGCGTGGGT
AAATCCTCCACGGCGGTAAACCTGGCGCTGGCACTGGCGGCGGAAGGGGCGAAAGTCGGC
ATTCTGGACGCCGATATCTACGGCCCATCAATTCCCACCATGCTGGGCGCAGAAAATCAG
CGTCCAACGTCGCCGGACGGTACCCACATGGCACCGATTATGTCTCATGGCCTGGCAACC
AATTCAATTGGTTATCTGGTCACTGACGACAATGCGATGGTGTGGCGTGGACCGATGGCG
AGCAAGGCGTTAATGCAGATGTTGCAGGAAACCTTGTGGCCGGATCTCGACTATCTGGTG
CTTGATATGCCGCCAGGCACCGGTGACATTCAATTGACGCTGGCGCAAAACATTCCAGTA
ACTGGTGCAGTCGTGGTCACCACCCCGCAGGACATCGCGTTGATCGATGCGAAAAAAGGC
ATTGTGATGTTCGAGAAAGTCGAGGTTCCGGTGCTTGGTATTGTCGAGAACATGAGTGTG
CATATTTGCAGTAACTGTGGTCACCATGAACCGATTTTCGGTACCGGTGGTGCTGAGAAA
CTGGCTGAAAAATACCACACACAGCTGCTGGGGCAGATGCCGTTACACATCTCCTTACGT
GAGGATCTCGATAAAGGCACGCCAACGGTTATCAGCCGTCCGGAGAGCGAATTTACCGCT
ATCTACCGCCAGCTGGCTGACCGCGTTGCAGCTCAGCTCTACTGGCAGGGTGAAGTCATT
CCAGGCGAGATTTCCTTCCGCGCGGTCTAA
>group_22726
ATGAATAAGTATTGGCTGTCAGGAATTATTTTTCTTGCCTATGGATTGGCTTCTCCCGCA
TTCTCTTCAGAGACTGCCACATTAGCGATTAATGGCAGGATCAGTCCCCCAACATGCAGT
ATGGCTATGGTTAATGGTCAACCTCAACAGCATTGTGGTCAGTTAACGTATAATGTTGAC
ACCCGTCATCTGTTTTCTTCGCCCGTCAAAGGTGTAACGACAGAAGTGGTTGTTGCAGGT
AGCGATAGCAAACGTCGAATCGTGTTAAATCGCTACGATTAA
>group_8836
ATGAAACGTTCAATTATTGCTGCCGCTGTCTTTTCTTCTTTTTTTATGAGCGCTGGAGTA
TTTGCTGCAGACGTTGATACCGGAACATTAACTATTAAGGGGAATATTGCAGAATCTCCG
TGTAAATTCGAAGCGGGTGGTGATTCAGTAAGTATTAATATGCCGACTGTACCAACCACT
GTCTTTGAAGGTAAAGCTAAATATTCTACCTATGATGATGCAGTCGGTGTAACCAGCAGC
ATGTTAAAAATTAGCTGCCCGAAAGAAGTTGCTGGTGTAAAACTCTCGTTGATTACCAAC
GATAAAATAACCGGTAACGATAAGGCGATAGCCAGTAGCAACGATACCGTGGGTTACTAT
CTCTATTTAGGTGATAACAGCGATGTCCTGGATGTTTCTGCACCTTTTAACATTGAGAGT
TATAAAACAGCGGAAGGTCAATATGCTATTCCGTTTAAAGCAAAATACCTGAAACTGACA
GATAACTCAGTGCAATCAGGTGATGTGTTATCTTCTCTGGTTATGCGTGTGGCGCAGGAT
TAA
>group_7498
ATGAAAGGATTATTATCTTTACTCATTTTTTCTATGGTCCTTCCTGCACATGCCGGAATT
GTTATCTACGGGACGCGCATTATTTACCCGGCAGAAAATAAAGAAGTTATGGTGCAGTTG
ATGAACCAGGGAAACCGTTCTTCGCTGCTGCAGGCGTGGATTGATGATGGCGATACGTCG
TTACCACCAGAAAAAATTCAGGTTCCTTTCATGTTAACGCCACCAGTGGCAAAAATAGGG
GCAAATTCCGGGCAGCAAGTAAAAATCAAAATTATGCCGAATAAACTGCCCACTAATAAA
GAAAGCATTTTTTATCTGAATGTTCTGGATATTCCACCAAATAGTCCAGAGCAAGAAGGC
AAAAATGCACTGAAGTTTGCGATGCAAAACAGAATTAAGTTGTTTTACCGGCCAGCGGGT
ATTGCTCCGGTAAATAAAGCGACCTTTAAAAAGTTACTGGTAAATCGCAGTGGCAATGGA
TTGGTGATAAAAAATGACTCAGCTAATTGGGTGACGATTTCGGATGTCAAAGCTAATAAT
GTTAAAGTCAATTATGAAACTATTATGATTGCCCCCTTAGAAAGTCAGAGTGTTAATGTC
AAAAGTAATAATGCAAATAACTGGTATCTGACCATTATCGATGACCACGGCAACTATATT
AGTGACAAAATTTAA
>htrE_1
ATGTTGAGAATGACCCCACTTGCATCAGCAATCGTAGCGTTATTGCTCGGCATTGAAGCT
TATGCAGCTGAAGAAACCTTTGATACCCATTTTATGATAGGTGGAATGAAAGACCAGCAG
GTTGCAAATATTCGTCTTGATGATAATCAACCCTTACCGGGGCAGTATGACATCGATATT
TATGTCAATAAGCAATGGCGCGGGAAATATGAGATTATTGTTAAAGACAACCCGCAAGAA
ACATGTTTATCAATAGAAGTTATCAAGCGGTTAGGCATTAATAGCGATAACTTCGCCAGC
GGTAAGCAATGTTTAACATTTGAGCAACTTGTTCAGGGTGGGAGCTATACCTGGGATATC
GGGGTTTTTCGTCTCGATTTCAGTGTCCCGCAGGCCTGGGTGGAAGAACTGGAAAGTGGC
TATGTTCCACCGGAAAACTGGGAGCGGGGTATTAATGCGTTTTATACCTCTTATTATGTG
AGTCAGTATTACAGTGACTATAAAGCGTCGGGTAATAGTAAGAGTACATATGTACGTTTT
AACAGCGGGTTAAATTTACTGGGGTGGCAACTGCATTCTGATGCCAGTTTCAGTAAAACA
AATAACAATCCAGGGGTGTGGAAAAGCAATACCCTGTATCTGGAACGTGGATTTGCCCAA
CTTCTCGGCACGCTTCGCGTGGGTGATATGTACACATCAAGCGATATTTTTGATTCTGTT
CGCTTCAGCGGTGTGCGGTTGTTTCGTGATATGCAGATGTTGCCTAACTCGAAACAAAAT
TTTACGCCACGGGTGCAGGGGATTGCTCAGAGTAATGCGCTGGTAACTATTGAACAGAAC
GGTTTTGTGGTTTATCAGAAAGAGGTTCCTCCTGGCCCGTTCGCGATTACAGATTTGCAG
TTGGCCGGTGGTGGAGCAGATCTTGATGTCAGCGTGAAAGAGGCGGACGGCTCGGTAACC
ACCTATCTGGTGCCTTATGCAGCAGTGCCAAATATGCTGCAACCCGGCGTATCGAAATAT
GATTTTGCGGCGGGTCGTAGCCATATTGAAGGGGCGAGCAAACAAAGTGATTTTGTCCAG
GCGGGTTATCAGTATGGTTTTAATAATTTATTGACGCTGTATGGTGGCTCGATGGTCGCG
AATAATTATTACGCGTTTACTTTGGGGACTGGCTGGAATACACGCTTTGGTGCCATTTCC
GTCGATGCCACGAAGTCGCATAGTAAACAAGACAACGGCGATGTGTTTGACGGGCAAAGT
TATCAAATTGCCTACAACAAATTTGTGAGCCAAACGTCGACGCGTTTTGGTCTGGCGGCC
TGGCGTTATTCATCGCGTGATTACCGGACATTTAATGATCACGTTTGGGCAAACAATAAA
GATAATTATCGCCGTGATGAAAACGATGTCTATGACATTGCCGATTATTACCAGAACGAT
TTTGGCCGTAAAAATAGCTTCTCTGCCAATATGAGCCAGTCATTGCCAGAAGGCTGGGGG
TCTGTGTCCTTAAGTACGTTATGGCGAGATTACTGGGGGCGTAGCGGCAGCAGTAAGGAT
TATCAGTTGAGTTATTCCAATAACTGGCGGCGGATAAGCTATATCCTCGCGGCAAGCCAG
GCGTATGACGAGAATCATCATGAAGAGAAACGTTTTAATATTTTTATATCGATTCCCTTT
GATTGGGGTGATGACGTTACGACGCCTCGTCGGCAAATATATATGTCTAACTCAACGACG
TTTGATGATCAGGGGTTTGCCTCAAATAATACGGGATTATCAGGAACCGTTGGAAGCCGG
GATCAGTTTAACTATGGGGTCAACCTGAGTTATCAGAATCAGGGAAATGAAACGACAGCT
GGGGCGAATTTGACCTGGAACGCGCCGGTTGCGACAGTGAATGGCAGTTATAGTCAGTCG
AGTACTTATCGACAGGCTGGAGCCAGTGTTTCAGGGGGCATTGTCGCCTGGTCGGGGGGC
GTTAATCTGGCGAACCGTCTTTCCGAAACGTTTGCTGTGATGAATGCGCCAGGAATTAAA
GATGCTTATGTCAATGGGCAAAAATATCGCACAACAAACCGTAATGGAGTGGTGGTATAC
GACGGAATGACACCTTATCGGGAAAATCACCTGATGCTGGATGTGTCGCAAAGCGATAGC
GAAGCAGAATTACGTGGCAACCGGAAAATTGCCGCCCCTTATCGCGGCGCGGTTGTACTG
GTTAATTTTGATACCGATCAGCGCAAGCCCTGGTTTATAAAAGCGTTAAGAGCGGATGGG
CAACCATTAATGTTTGGTTATGAAGTCAATGATATCCATGGTCATAATATTGGCGTTGTC
GGTCAGGGAAGCCAGTTATTTATTCGCACCAATGAAGTACCGCCATCGGTTAATGTAGCA
ATTGATAAGCAACAAGGACTTTCATGCACAATCACCTTCGGTAAAGAGATTGATGAAAGT
AGAAACTATATTTGCCAGTAA
>group_5071
ATGAATATTCGTATAATGTTATTTATAGTAATGATGATGGTTATGCCTGTGAGCTATGCG
GCATGTTATAGTGAGTTATCTGTTCAGCACAATTTGGTTGTTCAGGGGGATTTTGCACTT
ACTCAAACACAAATGGCGACATATGAGCATAATTTTAATGATTCGTCATGCGTGAGTACA
AATACTATCACCCCTATGAGCCCGTCGGATATTATTGTTGGACTTTATAACGATACCATT
AAATTAAATTTACATTTTGAATGGACCAATAAAAACAACATCACGTTATCAAATAATCAG
ACCAGTTTCACCAGTGGTTATTCGGTAACGGTGACACCTGCGGCCAGTAATGCAAAAGTG
AATGTTTCTGCGGGGGGCGGCGGTTCAGTGATGATTAATGGAGTTGCGACATTATCCAGT
GCTTCATCATCGACACGCGGGAGTGCCGCAGTACAATTTCTACTGTGTTTATTAGGTGGC
AAGTCATGGGATGCATGTGTAAATAGCTACAGAAATGCATTGGCACAAAATGCAGGTGTC
TATTCCTTTAATCTGACATTGTCATACAACCCGATAACCACAACCTGCAAACCGGACGAT
TTATTAATTACTTTAGACAGTATTCCCGTTTCACAATTACCAGCCACAGGTAACAAAGCA
ACAATAAATAGTAAACAAGGGGATATTATTCTGCGTTGTAAAAATTTATTAGGTCAACAA
AATCAAACATCACGGAAAATGCAGGTGTATTTATCAAGTTCTGACTTGTTAACCAACAGC
AACACAATACTGAAAGGTGCGGAAGATAATGGCGTAGGATTTATTCTTGAAAGTAATGGT
TCGTCAGTCACACTTTTAAATATCACTAACAGCAGTAAAGGATACACAAATTTAAAAGAA
ATTGCGGCAAAGTCAAAACTTACAGATACAACGGTTTCAATTCCGATAACTGCCAGTTAC
TACGTCTACGATACAAACAAAGTTAAATCTGGCGCACTGGAGGCAACCGCATTAATCAAC
GTGAAATACGACTAA
>rcnB
ATGACCATTAAAAATAAGATGTTGCTGGGTGCGCTTTTGCTGGTTACCAGTGCCGCCTGG
GCCGCACCAGCCACCGCGGGTTCGACCAATACCTCGGGAATTTCTAAGTATGAGTTAAGC
AGTTTCATTGCTGACTTTAAGCATTTCAAACCAGGCGATACCGTCCCAGAGATGTACCGC
ACCGATGAGTACAACATTAAGCAGTGGCAGTTACGTAACCTGCCCGCGCCTGATGCCGGG
ACGCACTGGACCTATATGGGTGGCGCGTACGTGTTGATCAGCGACACCGACGGTAAAATC
ATTAAAGCCTACGACGGTGAGATTTTTTATCATCGCTAA
>rcnA
ATGACCGAATTTACAACTCTTCTTCAGCAAGGAAACGCCTGGTTCTTCATCCCCAGCGCC
ATCTTACTTGGTGCGCTTCATGGCCTGGAACCAGGGCACTCAAAAACGATGATGGCGGCG
TTTATCATCGCCATCAAAGGCACCATTAAACAGGCGGTGATGCTCGGACTGGCAGCAACT
ATTTCGCATACCGCAGTGGTCTGGTTAATTGCCTTTGGCGGGATGGTGATCAGCAAGCGC
TTTACTGCTCAATCAGCAGAACCGTGGCTCCAGCTGATTTCCGCAGTGATCATTATTGGC
ACCGCGTTCTGGATGTTCTGGCGTACCTGGCGCGGCGAACGCAACTGGCTGGAGAATATG
CACGAGTATGATCATGAACATCATCACCACGATCACGAAGATCACCACGACCATGGACAT
CATCACCATCACGAACATGGCGAGTATCAGGATGCCCATGCACGAGCCCATGCCAATGAT
ATTAAACGACGCTTTGATGGTAGAGAGGTCACCAACTGGCAAATTTTGTTATTTGGCTTA
ACAGGTGGTCTTATCCCCTGTCCGGCAGCAATTACCGTGCTGTTGATTTGCATTCAGTTG
AAAGCCCTGACACTGGGCGCAACACTGGTCGTCAGTTTCAGCATTGGCCTGGCGTTAACG
CTTGTCACCGTAGGCGTTGGCGCAGCAATCAGCGTTCAGCAGGTCGCAAAACGCTGGAGC
GGATTTAACACTCTCGCTAAACGCGCCCCCTATTTTTCCAGTCTGTTGATTGGCTTAGTC
GGTGTGTATATGGGCGTACATGGCTTCATGGGCATAATGCGATAA
>rcnR
ATGTCTCATACAATCCGTGATAAACAGAAACTGAAAGCGCGTGCCAGTAAGATTCAGGGC
CAGGTCGTGGCGCTCAAGAAAATGCTCGACGAGCCGCACGAATGCGCTGCAGTTTTACAA
CAGATTGCTGCTATCCGTGGCGCGGTAAACGGTCTGATGCGGGAAGTGATTAAAGGTCAT
CTGACGGAACACATCGTTCACCAGGGGGATGAGCTAAAACGTGAAGAAGATCTGGATGTC
GTTCTGAAGGTGCTGGATTCATATATCAAATAA
>group_23527
ATGCAAGTCGACCTGCTGAGTTCAGCGCAATCTGCGCACGCGTTACACCTTTTTCACCAA
CATTCCCCTCTTGTGCACTGCATGACCAACGATGTGGTGCAAACCTTTACTTCCAATACC
TTGCTGGCGCTCGGTGCATCGCCAGCGATGGTTATCGAAACCGAAGAGGCCAGTCAGTTT
GCGGCTATTGCCAGTGCGTTGCTGATTAACGTTGGCACGCTGACGCAGCTACGCGCACAG
TCGATGTGTGCCGCCGTTGAGCAAGCAAAAAGCTCTCAAACACCCTGGACGCTTGATCCA
GTAGCGGTTGGTGCACTCGATTATCGCCGCCGTTTTTGTCTGGAACTTCTGTCTCATAAG
CCAACCGCCATACGTGGTAATGCTTCGGAAATCATGGCATTAGCTGGCATTGCTAATGGT
GGACGGGGAGTGGATACCACTGACGCCGCAGCTAACGCGATACCCGCTGCACAAACACTG
GCACGGGAAACTGGCGCAATCGTCGTGGTCACTGGCGAGATGGATTATGTTACCGATGGA
CATCGTATCATTGGTATTCACGGTGGCGATCCGTTAATGACCAAAGTGGTAGGAACTGGC
TGTGCATTATCGGCGGTTGTCGCTACCTGCTGTGCGTTACCAGGCGATACGCTGGAAAAT
GTCGCATCTGCCTGTCACTGGATGAAACAAGCCGGAGAGCGCGCAGTCGCCAGAAGCGAG
GGGCCAGGCAGTTTTGTTCCACATTTCCTTGATGCGCTCTGGCAATTGACGCAGGAGGTG
CAGGCATGA
>thiD
ATGAAACGAATTAACGCTCTGACGATTGCCGGTACTGATCCGAGTGGTGGTGCGGGGATT
CAGGCCGATCTTAAAACCTTCTCGGCACTTGGCGCTTATGGTTGCTCAGTTATTACTGCA
CTGGTGGCGCAAAATACCCGTGGCGTACAGTCGGTGTATCGCATTGAGCCTGATTTTGTC
GCCGCCCAGCTCGATTCGGTGTTCAGCGATGTGCGAATCGACACCACTAAAATCGGTATG
TTGGCGGAAACCGATATTGTTGAAGCGGTGGCAGAACGGTTGCAACGTTATCAGATCCAA
AACGTGGTACTCGACACCGTTATGCTGGCAAAAAGCGGCGACCCGCTGCTTTCACCTTCG
GCGGTTGCTACGCTGCGCAGTCGATTATTGCCACAGGTTTCATTAATAACGCCAAACTTG
CCCGAAGCTGCCGCCTTGCTCGACGCGCCACACGCGCGCACCGAACAGGAAATGCTGGAA
CAAGGGCGATCGCTGTTGGCGATGGGCTGTGGCGCAGTGCTAATGAAAGGTGGTCATCTG
GATGATGAGCAAAGCCCGGACTGGCTGTTTACCCGCGAGGGTGAACAACGGTTTACCGCA
CCGCGCATTATGACCAAAAACACCCACGGCACTGGTTGTACGCTCTCTGCGGCGTTGGCT
GCACTACGCCCGCGCCATACAAACTGGGCTGACACCGTACAGGAGGCAAAAAGCTGGCTT
TCATCAGCATTAGCCCAGGCCGACACGCTGGAAGTTGGTCACGGTATTGGTCCGGTTCAC
CACTTCCACGCCTGGTGGTGA
>group_6990
ATGCAGCTAAGAATTACCAGTCGAAAAAAACTCACCTCTCTATTATGCGCTCTTGGGCTA
ATTTCCATCGTTGCAATTTATCCGCGTCAGACGGTGAATTTTTTCTATTCGACAGCAGTT
CAGATTACAGACTACATCCACTTCTACAGTTATCGCCCGGTTAAATCTTTCGCAATTCGC
ATTCCTGCCAGTTATACCATTCACGGAATAGATGTTTCGCGCTGGCAGGAGCGGATCGAC
TGGCAGCGGGTGGCAAAAATGCGCGACAACGGTATCCGCTTACAGTTTGCTTTTATTAAG
GCGACGGAAGGCGAAAAGCTGGTGGACCCGTATTTTTCGCGTAACTGGCAACTAAGCCGC
GAAAATGGCCTGCTGCGCGGGGCGTATCATTATTTCTCCCCGTCGGTAGCAGCGCCGGTT
CAGGCACGATTATTTCTGCAAACGGTGGATTTCTCACAAGGCGATTTCCCTGCGGTACTG
GACGTAGAAGAACGGGGAAAATTATCGGCAAAAGAATTACGCAAACGAGTAAGTCAGTGG
CTAAAAATGGTCGAAAAAAGTACGGGAAAAAAGCCGATTATTTACTCAGGAGCCGTTTTT
TATCACACCAATCTGGCGGGCTATTTCAATGAATATCCGTGGTGGGTGGCTCACTATTAT
CAACGTCGTCCGGACAATGACGGCATGGCCTGGCGCTTCTGGCAGCATTCCGACCGTGGA
CAGGTAGATGGCATCAATGGTCCGGTGGATTTTAATGTATTTCATGGCACGGTGGAGGAG
TTGCAGGCATTCGTTGATGGGATTAAAGAAACGCCTTAA
>yegW
ATGGAACAAGCGCATACCCAGCTGATTGCCCAACTGAACGAGCGTATTTTAGCGGCGGAT
AACACGCCGCTTTATATTAAGTTTGCCGAAACGGTAAAAAATGCCGTGCGCAGCGGGGTG
CTGGAGCATGGCAATATTTTGCCCGGTGAGCGTGATTTAAGTCAGTTAACCGGCGTTTCG
CGCATTACGGTGCGCAAGGCGATGCAGGCGCTGGAAGAAGAGGGTGTGGTGACGCGTTCG
CGCGGTTACGGCACGCAGATCAACAACATCTTCGAATACTCGTTGAAAGAAGCGCGAGGT
TTTTCTCAGCAGGTGGTATTGCGCGGGAAAAAGCCCGATACGCTATGGGTTAACAAGCGT
GTCGTGAAATGTCCCGAAGAAGTCGCGCAGCAGCTGGCGGTCGAAGCAGGAAGTGATGTC
TTTTTGCTTAAGCGTATTCGCTATGTCGATGAAGAAGCGGTATCGATTGAGGAATCGTGG
GTTCCGGCGCATTTAATTCATGATGTTGATGCCATCGGGATTTCACTTTATGACTATTTC
CGCAGCCAGCACATTTACCCACAACGTACGCGTTCCCGCGTTAGCGCCCGGATGCCGGAT
GCCGAGTTTCAGTCACATATTCAGTTAGATAGCAAAATACCGGTGCTGGTGATCAAGCAA
GTGGCGCTTGACCAACAGCAACGGCCTATTGAGTACAGCATTAGCCACTGTCGCAGCGAT
CTATACGTTTTTGTGTGCGAGGAGTAG
>iolC_1
ATGAGCGGCGCTCGATTACACACGCTGCTGCCTGAATTAACCACGCGTCAGCCGGTGATG
GTCGTCGGCGCGGCGGTCATTGACGTGATCGCCGACGCTTATGCCCTCCCCTGGCGTGGG
TGCGATATCGAACTGAAACAGCAGAGCGTTAACGTTGGCGGCTGCGCACTGAATATTGCC
GTGGCGTTAAAGCGCCTCGGCATCGAAGCGGGTAATGCCTTGCCGCTCGGTCAGGGCGTG
TGGGCGGAGATTATTCGCAACCGGATGGCAAAAGAGGGCTTAATCAGCCTGATCGATAAC
GCCGAAGGTGATAACGGCTGGTGTCTGGCGCTGGTTGAGCCGGATGGCGAACGCACTTTT
ATGTCATTCAGCGGTGTGGAAAATCAGTGGAATCGCCAGTGGCTGGCGCGATTAACCGTT
GCGCCTGGCAGCCTGCTCTATTTTTCCGGTTATCAACTGGCCTCGCCCTGCGGCGAATTG
TTAGTGGAATGGCTGGAAGAGCTGCAAGACGTGACGCCGTTTATCGATTTTGGCCCACGT
ATTGGCGATATCCCGGATGCATTACTGGCGCGGATCATGGCCTGTCGACCTTTAGTGTCG
CTCAATCGTCAAGAGGCTGAGATTGCCGCCGAACGTTTTGCTTTATCCGCAGAGATAACA
ACACTTGGCGAGCAATGGCAGGAGAAATTTGCCGCGCCGTTGATCGTTCGTCTCGATAAA
GAAGGCGCATGGTATTTCAGCAACGACGCTTCTGGCTGCATTCCGGCATTTCCAACGCAA
GTTGTAGACACCATTGGGGCGGGCGACAGTCATGCAGGTGGCGTACTTGCCGGGCTGGCC
TCTGGTCTGCCACTGGCGGATGCCGTATTACTGGGCAATGCAGTGGCGTCGTGGGTTGTC
GGGCATCGGGGCGGTGATTGTGCGCCAACGCGCGAGGAACTACTCCTCGCACACAAAAAC
GTATAG
>group_22730
ATGAAAACAGAACGTATTCTCGGTGCTCTTTATGGGCAGGCGTTAGGGGATGCGATGGGG
ATGCCCTCCGAGCTTTGGCCACGCAGCCGCGTTAAAGCACACTTTGGCTGGATTGACCGT
TTTCTTCCTGGACCAAAGGAGAATAACGCGGCCTGTTATTTTAACCGCGCCGAATTCACC
GACGATACCTCGATGGCGCTGTGTCTGGCGGATGCGTTACTGGAACGTGAAGGCAAGATC
GATCCGGATCTGATTGGGCGTAATATTCTCGACTGGGCGCTGCGTTTCGACGCCTTTAAC
AAAAACGTACTAGGTCCGACCTCGAAGATTGCGCTTAACGCCATTCGCGACGGTAAACCC
GTTGCTGAACTGGAAAACAACGGCGTGACCAACGGCGCAGCGATGCGCGTCTCGCCATTA
GGTTGTTTGCTTCCGGCGCGTGATGTTGATTCCTTTATTGATGATGTAGCGCTGGCGTCC
AGCCCGACCCATAAATCCGATCTGGCGGTTGCAGGCGCGGTAGTCATCGCATGGGCGATT
TCTCGTGCCATTGACGGAGAAAGCTGGTCAGCGATTGTTGATTCACTGCCTTCAATTGCG
CGACATGCCCAGCAAAAACGCACCACCACCTTCAGCGCCTCACTGGCGGCGCGGCTGGAG
ATTGCGCTGAAAATTGTGCGCAATGCCGACGGCACCGAATCCGCCAGCGAACAGCTTTAC
CAGGTCGTTGGCGCAGGTACCAGCACTATTGAGTCCGTTCCGTGCGCCATTGCGCTGGTT
GAACTGGCACAAACCGACCCGAATCGCTGCGCCGTCCTGTGCGCTAACCTTGGCGGCGAC
ACAGACACCATCGGTGCTATGGCGACGGCAATTTGCGGCGCGTTGCATGGCGTTAACGCT
ATCGATCCTGCGTTAAAGGCGGAACTGGATGCGGTAAATCAGCTTGATTTCAACCGCTAT
GCCACAGCGTTGGCGAAATATCGTCAACAACGGGAGGTGGTATGA
>yegT
ATGAAAACAACAGCAAAGCTGTCGTTCATGATGTTTGTTGAATGGTTTATCTGGGGCGCG
TGGTTTGTGCCATTGTGGTTGTGGTTAAGTAAAAGCGGTTTTAGTGCCGGAGAAATTGGC
TGGTCGTATGCCTGTACCGCCATTGCGGCGATCCTGTCGCCAATTCTGGTTGGCTCCATC
ACTGACCGCTTTTTCTCGGCGCAAAAAGTGCTGGCGGTATTGATGTTCGCAGGCGCGCTG
CTGATGTATTTCGCTGCGCAACAGACCACTTTTGCCGGGTTCTTTCCGTTACTGCTGGCT
TACTCTCTAACCTATATGCCGACCATTGCGCTGACTAACAGCATCGCTTTTGCCAACGTG
CCGGATGTGGAGCGTGATTTCCCGCGCATTCGTGTGATGGGCACTATCGGCTGGATTGCC
TCCGGTCTGGCATGTGGTTTCTTGCCGCAAATACTGGGGTATGCCGATATCTCACCGACT
AACATCCCGCTGCTGATTACCGCCGGAAGTTCTGCTCTGCTCGGTGTGTTTGCGTTTTTC
CTGCCCGACACGCCACCAAAAAGCACCGGCAAAATGGATATTAAAGTCATGCTCGGCCTG
GATGCGCTGATCCTGCTGCGCGATAAAAACTTCCTCGTCTTTTTCTTCTGTTCATTCCTG
TTTGCGATGCCACTGGCGTTCTATTACATCTTTGCCAACGGTTATCTGACCGAAGTCGGC
ATGAAAAATGCCACCGGCTGGATGACGCTCGGCCAGTTCTCTGAAATATTCTTTATGCTG
GCATTACCGTTTTTCACTAAACGCTTTGGTATCAAAAAGGTATTATTGCTTGGTCTGGTC
ACCGCTGCGATCCGCTATGGCTTCTTTATTTACGGTAGTGCGGATGAATATTTCACCTAC
GCGTTACTGTTCCTCGGTATTTTGCTTCACGGCGTAAGTTACGATTTTTACTACGTTACC
GCTTACATCTATGTCGATAAAAAAGCCCCCGTGCATATGCGTACCGCCGCGCAGGGGCTG
ATCACGCTCTGCTGCCAGGGCTTCGGCAGTTTGCTCGGCTATCGTCTTGGCGGTGTGATG
ATGGAAAAGATGTTCGCTTATCAGGAACCGGTAAACGGACTGACTTTCAACTGGTCCGGG
ATGTGGACTTTTGGCGCGGTGATGATTGCCATTATCGCCGTGCTGTTCATGATTTTTTTC
CGCGAATCCGACAACGAAATTACGGCTATCAAGGTCGATGATCGCGATATTGCGTTGACA
CAAGGGGAAGTTAAATGA
>fbaB
ATGACAGATATTGCGCAGTTGCTTGGCAAAGACGCCGACAACCTTTTACAGCACCGTTGT
ATGACAATTCCTTCTGACCAGCTTTATCTCCCCGGACATGACTACGTAGACCGCGTAATG
ATTGACAATAATCGCCCGCCAGCGGTGTTACGTAATATGCAGACGTTGTACAACACCGGG
CGTCTGGCTGGCACAGGATATCTTTCTATTCTGCCGGTTGACCAGGGCGTTGAGCACTCT
GCCGGAGCTTCATTTGCTGCTAACCCGCTCTACTTTGACCCGAAAAACATTGTTGAACTG
GCGATCGAAGCGGGCTGTAACTGTGTGGCGTCAACTTACGGCGTGCTGGCGTCGGTATCG
CGGCGTTATGCGCATCGCATTCCATTCCTCGTCAAACTTAATCACAACGAGACGCTAAGT
TACCCGAATACCTACGATCAAACGCTGTATGCCAGCGTGGAGCAGGCGTTCAACATGGGC
GCGGTTGCGGTTGGTGCGACTATCTATTTTGGCTCGGAAGAGTCACGTCGCCAGATTGAA
GAAATTTCTGCGGCTTTTGAACGTGCGCACGAGCTGGGTATGGTGACAGTGCTGTGGGCC
TATTTGCGTAACTCCGCCTTTAAGAAAGATGGCGTTGATTACCATGTTTCCGCCGACCTG
ACCGGTCAGGCAAACCATCTGGCGGCAACCATCGGTGCAGATATCGTCAAACAAAAAATG
GCGGAAAATAACGGCGGCTATAAAGCAATTAATTACGGTTATACCGACGATCGCGTGTAC
AGCAAGTTAACCAGCGAAAACCCGATTGATCTGGTGCGTTATCAGTTAGCTAACTGCTAT
ATGGGGCGCGCAGGGCTGATTAACTCCGGCGGTGCTGCAGGCGGTGAAACTGACCTCAGT
GATGCAGTGCGTACTGCGGTTATCAACAAACGCGCTGGCGGAATGGGGCTGATTCTTGGA
CGTAAGGCGTTCAAGAAATCGATGGCTGACGGCGTGAAACTGATTAATGCCGTGCAGGAC
GTTTATCTCGATAGCAAAATTACTATTGCCTGA
>gatY_1
ATGTACGTGGTATCGACAAAGCAGATGCTGAACAACGCACAGCGCGGCGGTTATGCGGTT
CCGGCATTCAATATTCACAATCTCGAAACGATGCAAGTGGTGGTGGAAACCGCTGCCAAC
CTGCATGCGCCGGTCATCATCGCCGGAACGCCTGGCACATTTACTCATGCTGGTACAGAA
AATCTGTTGGCGCTGGTCAGCGCGATGGCGAAGCAATATCACCATCCACTGGCAATTCAT
CTCGACCATCACACGAAATTTGACGATATCGCTCAGAAGGTTCGTTCTGGCGTGCGCTCA
GTCATGATTGACGCCTCGCATTTGCCTTTTGCGCAAAATATTTCACGGGTCAAAGAGGTG
GTGGATTTTTGCCATCGCTTTGATGTCAGCGTCGAAGCGGAGCTGGGGCAACTTGGCGGC
CAGGAAGATGATGTGCAAGTCAATGAAGCCGATGCTTTTTATACCAACCCCGCTCAGGCG
CGTGAATTTGCCGAGGCAACCGGAATTGATTCCCTGGCGGTCGCCATCGGCACGGCTCAT
GGGATGTATGCCAGCGCACCGGCGCTTGATTTTTCTCGACTGGAGAACATTCGCCAGTGG
GTGAACTTACCGCTGGTGCTGCATGGCGCGTCAGGGTTATCGACTAAGGATATTCAGCAA
ACCATCAAACTGGGGATATGCAAAATCAACGTTGCAACGGAGCTGAAAAATGCCTTCTCG
CAGGCGTTAAAAAATTACCTGACCGAGCACCCTGAAGCGACCGATCCCCGGGATTATTTG
CAGTCGGCTAAATCCGCAATGCGCGATGTGGTGAGCAAAGTGATTGCCGATTGTGGCTGC
GAGGGCAGGGCATAA
>gatZ
ATGAAAACGTTAATTGCCCGGCATAAAGCTGGTGAACATATCGGCATATGTTCAGTCTGT
TCTGCCCATCCGTTGGTTATCGAAGCGGCGCTGGCATTTGATCGCAACAGCACGCGCAAA
GTGCTGATTGAAGCAACGTCAAACCAGGTCAATCAATTTGGCGGTTATACCGGAATGACA
CCGGCAGACTTTCGCGAATTTGTTTTTACGATTGCCGATAAAGTTGGGTTTGCACGCGAA
CGCATTATTCTCGGCGGCGATCATCTGGGGCCAAACTGCTGGCAGCAAGAAAATGCGGAT
GCGGCGATGGAAAAATCCGTCGAGCTGGTAAAGGAATATGTTCGTGCCGGCTTCAGTAAA
ATTCATCTTGATGCGTCAATGTCCTGCGCGGGGGATCCCATACCGTTAGCACCAGAAACG
GTTGCGGAACGAGCTGCTGTGCTTTGCTTTGCTGCGGAAAGTGTGGCGACAGATTGCCAG
CGTGAGCAACTGAGCTATGTCATTGGCACCGAAGTTCCGGTTCCGGGCGGTGAGGCCAGC
GCCATTCAGTCAGTACACATCACCCATGTTGAAGATACCGCCAATACTTTACGTACGCAT
CAAAAGGCCTTTATTGCCCGTGGGCTGACAGAGGCGTTAACACGCGTGATTGCCATCGTG
GTGCAGCCGGGCGTGGAATTTGATCACAGCAATATTATCCATTATCAGCCGCAGGAAGCG
CAGCCGCTGGCGCAATGGATAGAAAACACCCGAATGGTTTATGAAGCACATTCTACCGAT
TACCAGACCCGGACGGCTTATTGGGAATTAGTCCGCGATCACTTTGCAATATTGAAAGTC
GGTCCCGCATTAACCTTTGCTTTACGCGAGGCGATATTTGCACTGGCACAAATTGAGCAG
GAACTTATCGCCCCTGAAAATCGCAGCGGTTGCCTGGCGGTAATTGAAGAAGTGATGCTC
GACGAACCGCAATACTGGAAAAAATATTATCGTACGGGTTTTAACGATTCATTACTGGAT
ATTCGTTACAGCCTGTCGGATCGTATTCGTTATTACTGGCCGCATAGTCGGATTAAAAAT
AGCGTCGAAACGATGATGGTGAATCTTGAAGGCGTGGACATCCCACTGGGCATGATTAGT
CAGTATCTTCCCAAACAATTTGAACGCATTCAGTCCGGGGAATTATCAGCAATACCGCAT
CAGCTGATTATGGATAAAATTTATGATGTTTTGCGCGCCTATCGCTACGGCTGTGCGGAA
TAA
>gatA
ATGACTAACCTGTTTGTTCGTAGCGGAATTTCTTTTGTCGATCGTAGCGAAGTTTTAACC
CATATCGGTAATGAGATGCTCGCCAAAGGTGTGGTTCATGATACCTGGCCACAGGCATTA
ATTGCCAGAGAAGCAGAATTCCCTACCGGGATAATGCTTGAGCAGCACGCCATTGCAATA
CCGCATTGTGAGGCGATTCATGCTAAGTCGTCAGCCATTTATCTGTTAAGGCCAACAAAT
AAAGTTCATTTTCAGCAAGCGGATGATGATAACGACGTGGCGGTATCGTTGGTTATTGCG
TTGATTGTGGAAAATCCGCAGCAGCAATTGAAACTTTTACGCTGTTTATTTGGCAAGTTA
CAACAGCCCGATATCGTCGAGACACTAATCACTCTTCCTGAAACCCAGTTAAAGGAATAC
TTCACAAAGTATGTTTTAGATTCAGACGAATAA
>gatB
ATGAAACGCAAGATTATTGTCGCTTGCGGAGGCGCGGTTGCGACCTCTACGATGGCGGCG
GAAGAAATTAAAGAGTTGTGTCAGAATCATAATATTCCTGTTGAATTAATCCAGTGTCGG
GTTAATGAAATAGAAACCTATATGGATGGTGTGCATTTGATATGCACCACTGCCAAAGTG
GATCGTAGTTTTGGCGATATTCCGTTAGTTCACGGCATGCCTTTTATTTCTGGTGTCGGT
ATCGAAGCATTACAAAATAAAATTCTGACTATCTTACAGGGGTGA
>gatC_1
ATGTTTTCAGAAGTCATGCGTTATATTCTCGACCTCGGCCCTACAGTGATGCTGCCGGTT
GTCATCATTATTTTTTCTAAAATATTAGGCATGAAGGCAGGCGATTGCTTTAAAGCGGGT
CTGCATATCGGGATTGGCTTTGTTGGCATTGGCCTTGTGATTGGCTTAATGCTGGATTCC
ATTGGTCCGGCGGCGAAAGCGATGGCGGAAAATTTCGACCTGAATCTGCATGTGGTCGAT
GTCGGCTGGCCGGGCTCTTCACCAATGACCTGGGCGTCGCAAATTGCGCTGGTGGCGATT
CCGATTGCGATATTGGTTAACGTGGCGATGTTACTGACCCGTATGACGCGGGTGGTAAAT
GTTGATATCTGGAATATCTGGCATATGACCTTCACCGGCGCGTTGCTGCACCTGGCAACC
GGTTCATGGATGATAGGGATGGCAGGTGTGGTAATTCACGCGGCGTTTGTTTATAAGCTC
GGCGACTGGTTTGCCCGCGATACCCGAAATTTCTTTGAGCTGGAAGGTATTGCTATTCCG
CACGGTACGTCGGCGTATATGGGGCCGATTGCGGTGCTGGTCGATGCTATCATCGAGAAA
ATCCCAGGCGTTAACCGAATTAAATTTAGCGCCGACGATATTCAGCGCAAATTTGGTCCA
TTTGGCGAGCCTGTCACCGTGGGTTTTGTGATGGGGCTGATTATCGGCATCCTCGCGGGT
TACGATGTCAAAGGTGTATTGCAGCTGGCGGTAAAAACGGCGGCAGTGATGCTGCTAATG
CCACGGGTGATTAAACCCATCATGGATGGTTTAACGCCCATCGCTAAGCAGGCTCGTAGT
CGTTTACAGGCGAAGTTCGGCGGTCAGGAGTTCCTGATTGGCCTTGATCCGGCGTTGCTG
CTGGGACATACGGCGGTGGTATCGGCAAGCCTGATTTTTATCCCACTCACCATTTTAATT
GCTGTTTGTGTGCCGGGTAATCAGGTGCTGCCGTTTGGCGATCTTGCCACCATCGGCTTC
TTCGTGGCGATGGCGGTCGCCGTGCATCGTGGAAATCTGTTCCGCACCTTAATCTCGGGT
GTCATCATTATGAGCATCACCCTGTGGATCGCGACGCAAACTATTGGTTTGCACACCCAA
CTGGCGGCTAATGCTGGGGCGTTAAAAGCCGGGGGTATGGTGGCTTCAATGGATCAGGGC
GGTTCTCCCATTACCTGGTTACTGATTCAGGTTTTCTCCCCGCAAAATATTCCCGGTTTC
ATTATTATCGGTGCAATTTATCTGACCGGTATTTTCATGACCTGGCGTAGAGCGCGTGGC
TTTATTAAACAAGAGAAAGTCGTTCTCGCAGAATAA
>group_6751
ATGAAATCAGTGGTGAATGATACTGATGGTATCGTGCGCGTTGCAGAAAGCGTCATTCCT
GAAATTAAACATCAGGATGAGGTGCGGGTAAAAATTGCCAGCTCGGGCTTATGTGGTTCC
GATTTACCCAGGATATTTAAAAATGGTGCACATTATTATCCAATAACGTTAGGCCATGAA
TTTAGCGGCTATATTGATGCGGTGGGATCCGGTGTTGATGATTTACACCCTGACGATGCG
GTTGCCTGTGTGCCGTTATTACCCTGTTTTACTTGTCCAGAGTGTCTGAAAGGGTTTTAT
TCCCAGTGCGCAAAATATGATTTTATTGGCTCGCGGCGTGATGGTGGATTTGCTGAATAT
ATTGTCGTTAAGCGAAAAAATGTCTTTGCTCTACCCACGGATATGCCTATTGAGGATGGG
GCTTTTATTGAGCCGATTACCGTTGGTCTGCATGCTTTTCATTTAGCGCAAGGTTGTGAG
AATAAAAACGTTATTATTATTGGTGCCGGAACCATTGGCCTGCTGGCTATTCAGTGCGCT
GTCGCGCTGGGAGCAAAGAGTGTGACGGCTATCGACATTAGCTCAGAAAAACTGGCACTG
GCAAAATCTTTCGGTGCGATGCAAACATTTAACAGTAGCGAAATGAGCGCGCCGCAAATG
CAGAGCGTTTTACGCGAACTGCGTTTTAATCAGCTTATCCTCGAGACGGCTGGCGTACCG
CAAACTGTCGAACTGGCGGTAGAGATTGCCGGTCCTCATGCCCAACTGGCGCTGGTGGGC
ACGTTGCATCAGGATCTGCATTTAACATCGGCAACGTTTGGCAAAATATTGCGTAAAGAG
CTGACGGTTATCGGCAGTTGGATGAACTATTCCAGCCCTTGGCCGGGGCAGGAGTGGGAA
ACGGCGAGCCGGTTGCTGACAGAACGTAAGTTAAGCCTGGAGCCATTAATCGCTCACCGT
GGAAGCTTTGAAAGCTTCACCCAGGCGGTGCGTGACATCGCTCGTAATGCCATGCCGGGC
AAAGTGTTGCTCATTCCATGA
>gatR
ATGACGATGAATTCATTCGAGCGAAGGAATAAGATCATCCAATTAGTGAATGAACAGGGA
ACCGTGCTTGTTCAGGATCTGGCGGGAGTATTTGCTGCCTCGGAAGCGACAATCCGTGCC
GATTTGCGCTTTCTCGAACAAAAAGGCGTGGTTACGCGCTTTCATGGCGGTGCGGCGAAA
ATAATGTCCGGTAATAGTGAAACCGAGACCCAGGAAGTCGGGTTTAAAGAGCGATTTCAG
CTCGCCAGCGCGCCAAAAAACAGAATAGCGCAGGCGGCAGTCAAAATGATCCACGAAGGG
ATGACCGTTATTCTCGACAGCGGAAGTACGACGATGCTTATCGCCGAAGGATTAATGACC
GCCAAAAATATCACGGTGATTACCAACAGTCTCCCGGCAGCGTTTGCCCTTTCCGAAAAT
AAAGACATTACTCTGGTCGTCTGCGGTGGCACGGTCCGCCATAAAACGCGCTCGATGCAT
GGTTCCATTGCCGAGCGTTCATTGCAGGATATTAATGCCGATTTAATGTTTGTCGGTGCT
GATGGTATTGATGCGGTTAATGGTATTACGACCTTTAATGAAGGTTATTCGATTAGCGGG
GCGATGGTCACCGCCGCTAATAAAGTGATTGCCGTTCTCGATTCATCGAAATTTAACCGT
CGCGGTTTTAATCAGGTACTGCCAATCGAAAAAATTGACATTATTATTACCGATGATGCT
GTATCAGAGGTGGATAAACTGGCATTGCAGAAGACACGGGTAAAATTAATTACGGTGTAG
>yegS
ATGGCAGAATTTCCCGCCAGCTTACTGATTCTTAATGGCAAAAGTACTGACAATCTACCC
TTGCGCGAAGCAATTATGCTGTTGCGTGAGGAAGGAATGACGATCCATGTGCGGGTCACC
TGGGAGAAAGGCGATGCCGCACGATATGTAGAGGAGGCCCGGAAGTTGGGCGTCGCAACG
GTGATTGCCGGTGGTGGCGATGGCACCATTAATGAAGTTTCTACGGCGTTGATTCAGTGT
GAGGGGGATGACATACCCGCGCTGGGAATTTTGCCATTAGGAACCGCCAATGATTTTGCC
ACCAGTGTAGGGATTCCTGAGGCACTGGATAAGGCGCTGAAACTGGCAATTGCCGGTAAC
GCCATTGCGATAGATATGGCGCAGGTCAACAAACAAACCTGTTTTATTAATATGGCGACA
GGCGGATTTGGGACGCGTATTACCACAGAAACGCCGGAAAAATTAAAAGCCGCGCTGGGT
GGCGTCTCTTACATCATTCATGGCTTAATGCGCATGGATACTCTGCAACCGGACCGTTGT
GAAATCCGCGGTGAAAACTTTCACTGGCAAGGTGACGCCCTGGTCATTGGTATTGGTAAC
GGGCGTCAGGCCGGTGGCGGTCAGCAATTGTGTCCGAACGCGTTAATTAACGATGGCTTG
CTGCAACTGCGCATTTTTACCGGCGATGAAATTCTTCCGGCTCTCGTATCAACCTTAAAA
TCTGACGAAGATAACCCGAATATTATCGAAGGCGCTTCGTCGTGGTTTGATATACAAGCC
CCACACGAAATCACTTTTAATCTTGATGGCGAACCGTTGAGCGGACAAAACTTTCATATT
GAAATACTTCCAGCGGCGTTGCGTTGTCGATTACCACCAGATTGTCCATTATTGCGTTAA
>yegR
ATGAAAAAGATAGCTGCTATATCATTAATTAGTATTTTTATTATGTCTGGTTGTGCTGTG
CATAATGATGAGACAAGTATCGGTAAATTTGGTCTTGCATATAAAAGTAATATTCAGCGT
AAACTCGATAACCAATACTACACCGAAGCCGAAGCTTCTTTAGCCAGGGGCAGAATATCT
GGTGCAGAAAATATAGTAAAAAATGATGCAGCCCATTTCTGTGTTACTCAGGGCAAAAAA
ATGCAGATAGTTGACCTGAAGACAGAAGGTGCAGGATTACATGGCGTCGCTCGTCTGACA
TTCAAATGTGGAGAGTGA
>yhbU_1
ATGTTTAAACCGGAACTCCTTTCCCCAGCGGGAACGCTGAAAAATATGCGTTACGCTTTC
GCTTATGGCGCAGATGCTGTTTATGCGGGCCAGCCGCGTTATTCCCTGCGTGTGCGCAAC
AACGAATTCAACCACGAAAATCTTCAGCTCGGCATCAATGAAGCCCACGCGCTGGGGAAA
AAGTTTTATGTCGTGGTCAACATTGCACCGCACAACGCCAAGCTGAAAACCTTTATCCGT
GACCTGAAACCGGTGGTGGAAATGGGGCCGGATGCGCTGATTATGTCCGATCCAGGGCTG
ATTATGCTGGTGCGTGAGCACTTCCCTGAAATGCCGATCCACCTTTCGGTGCAGGCTAAC
GCCGTGAACTGGGCGACGGTGAAATTCTGGCAGCAAATGGGCCTGACCCGCGTGATCCTC
TCTCGCGAGCTGTCGCTGGAAGAGATTGAAGAGATCCGCAATCAGGTGCCGGATATGGAG
ATCGAGATCTTCGTTCACGGCGCGCTGTGCATGGCCTACTCCGGTCGCTGCCTGCTCTCT
GGCTATATCAACAAGCGCGACCCGAACCAGGGCACCTGCACCAACGCCTGCCGCTGGGAG
TACAACGTCCAGGAAGGGAAAGAAGATGATGTTGGCAACATCGTACACAAGTACGAGCCG
ATTCCGGTGCAAAATGTTGAGCCGACGCTGGGTATCGGCGCACCAACCGACAAAGTGTTT
ATGATCGAAGAGGCCCAGCGTCCGGGCGAGTATATGACCGCGTTTGAAGATGAGCACGGC
ACTTACATCATGAACTCGAAAGATCTGCGCGCCATCGCCCATGTAGAACGCCTGACCAAA
ATGGGCGTGCATTCGCTGAAAATCGAAGGTCGTACCAAATCTTTCTACTATTGTGCACGC
ACCGCACAGGTTTACCGCAAAGCTATCGATGACGCCGCTGCGGGAAAACCGTTCGATACC
AGCCTGCTGGAAACTCTGGAAGGTCTGGCGCATCGTGGCTATACCGAAGGTTTCCTGCGT
CGTCATACTCACGACGATTATCAGAACTACGAATACGGTTATTCAGTTTCTGACCGCCAG
CAGTTTGTTGGTGAGTTTACCGGTGAGCGCAAGGGGGACCTCGCGGCGGTAGCGGTGAAA
AATAAATTCTCCGTTGGCGACAGCCTTGAGCTGATGACGCCGCAAGGCAACATTAATTTT
ACCCTTGAGCACATGGAAAACGCCAAAGGCGAAGCTATGCCGATAGCACCAGGCGATGGT
TATACTGTGTGGCTCCCGGTCCCGCAGGATCTTGAGCTCAATTACGCGCTGCTGATGCGT
AATTTCTCCGGGGAAACCACGCGTAATCCCCACGGTAAGTGA
>parE1
GTGCGTATTATTAAACTCATGCCAAAAGCCAATGAGGATTTAGAAGGCATCTGGTATTAC
AGCTATCACCATTTCGGCGAACCACAAGCCGACAGATATGTGGAACATCTTTCAGACGTT
CTCCAGATTCTGAGTAACAATAATATAGGTACGCCCAGACCTGAATTAGGCGAAGGTATT
TTTGTTCTTCCTTTTGAACGCCACGTCATTTATTTCCTGCAATCACCAGGGGAAATTATC
GTCATTCGTATCCTTAACCAAAACCAGGACGCCACCAGACATTTACACTGGAGCTAA
>parD1
ATGGCCAGAACGATGACGGTTGATCTCGGCGATGAGTTGCGTGAATTTATCGAGTCCTTA
ATTGAATCCGGCGACTATCGCACCCAAAGCGAAGTGATCCGTGAGTCACTGCGATTACTT
CGAGAAAAGCAAGCAGAGTCTCGCCTGCAAGCGTTACGTGACATGCTCGCAGAAGGGTTG
AGTAGTGGTGAAGCTCAGCCGTGGGAAAAGGACGCGTTCTTACGGAAGGTGAAAGCAGGG
ATAAGGAAATAA
>yegP
ATGGCTGGTTGGTTTGAACTCAGTAAGAGCAGTGATAATCAGTTCCGGTTTGTGCTAAAA
GCGGGCAATGGTGAGACTATCCTCACCAGCGAGCTGTATACCTCAAAAGCCTCTGCGGAA
AAGGGCATCGCGTCGGTGCGTAGCAATAGCCCGCAAGAAGAACGCTATGAGAAAAAAACG
GCAAGTAACGGCAAATTCTATTTCAATCTGAAAGCCGCCAATCATCAAATTATCGGCTCC
AGCCAGATGTACGCCACCGCGCAATCTCGTGAAACCGGAATTGCCTCCGTTAAAGCCAAT
GGCACAAGCCAGACGGTGAAAGACAATACGTAA
>baeR
ATGACCGAGTTACCAATCGACGAAAACACACCGCGTATTTTGATCGTGGAAGATGAACCG
AAGCTGGGGCAGTTGCTCATTGATTATCTGCGTGCTGCGAGCTATGCGCCGACGCTTATC
AGCCACGGCGATCAGGTACTGCCGTATGTGCGCCAGACACCACCGGATCTGATCCTGTTG
GATCTGATGCTCCCTGGCATCGATGGCTTGACGCTGTGCCGGGAAATTCGTCGTTTTTCT
GACATTCCTATCGTGATGGTGACGGCAAAAATCGAAGAGATCGACCGCCTGCTCGGACTG
GAGATTGGCGCAGATGACTACATCTGCAAGCCGTACAGCCCACGGGAAGTGGTAGCGCGC
GTCAAAACCATTTTGCGCCGTTGCAAACCGCAGCGCGAGTTGCAGCAACAGGATGCTGAA
AGCCCGTTGATTATCGACGAAGGTCGTTTTCAGGCTTCATGGCGCGGTAAAATGCTTGAC
CTGACACCTGCGGAATTTCGTCTGCTGAAAACGCTCTCTCATGAACCAGGAAAAGTGTTC
TCCCGCGAGCATTTGCTCAATCATCTTTATGACGACTACCGCGTAGTAACCGACCGCACC
ATCGACAGCCACATTAAAAACCTGCGCCGCAAGCTGGAATCTCTCGACGCCGAACAGTCA
TTTATCCGCGCCGTTTACGGCGTCGGTTACCGCTGGGAAGCCGACGCCTGCCGCATCGTT
TAG
>baeS
ATGAAGTTCTGGCGACCCGGTATTACCGGCAAACTGTTTCTGGCGATTTTCGCCACCTGC
ATTGTCTTGCTGATCAGTATGCACTGGGCGGTGCGTATCAGTTTTGAGCGTGGCTTTATT
GATTACATCAAGCATGGTAATGAACAGCGATTACAACTGTTAAGTGATGCGCTTGGCGAG
CAGTATGCGCAGCATGGCAACTGGCGCTTCCTGCGCAACAATGATCGCTTTGTCTTTCAG
ATCCTGCGTTCATTTGAACACGATAATTCGGAAGATAAACCCGGCCCGGGTATGCCACCG
CACGGCTGGCGTACCCAGTTCTGGGTGGTTGATCAAAACAACAAAGTGCTGGTTGGTCCG
CGAGCGCCGATTCCACCTGACGGTACACGGCGACCCATTCTGGTCAACGGTGCGGAAGTT
GGCGCGGTGATCGCCTCCCCCGTTGAGCGGTTAACGCGCAATACTGATATCAATTTCGAT
AAACAACAGCGGCAAACCAGCTGGTTGATTGTCGCCCTGGCAACGTTACTCGCGGCACTT
GCCACTTTTCTGCTGGCGCGCGGTTTACTGGCACCGGTAAAACGACTTGTCGATGGCACG
CACAAACTGGCGGCGGGCGATTTCACTACCCGCGTAACGCCCACCAGTGAAGATGAACTG
GGCAAACTGGCGCAAGACTTCAACCAGCTTGCCAGCACACTGGAGAAAAACCAGCAAATG
CGGCGCGATTTTATGGCCGATATTTCTCACGAACTGCGTACGCCATTAGCGGTGCTGCGC
GGTGAACTGGAAGCCATTCAGGATGGCGTGCGTAAATTCACGCCGGAGACGGTGGCGTCT
TTACAGGCGGAGGTCGGTACACTGACCAAACTGGTTGACGATCTCCATCAGTTGTCGATG
TCTGATGAAGGCGCTCTCGCCTATCAAAAAGCACCGGTAGATTTGATCCCACTGCTGGAA
GTGGCGGGCGGCGCATTTCGCGAACGATTCGCCAGTCGTGGCCTGAAACTGCAATTTTCC
CTGCCAGACAGTATTACCGTATTTGGCGATCGCGACCGTTTAATGCAGTTATTCAATAAC
TTACTGGAAAACAGCCTGCGCTACACTGACAGCGGCGGCAGCCTGCAAATCTCTGCCGGG
CAGCGCGACAAAACGGTGCGCCTGACCTTTGCCGACAGTGCGCCAGGTGTCAGTGACGAT
CAGCTACAAAAATTGTTTGAACGTTTTTATCGCACCGAAGGTTCCCGCAACCGTGCCAGC
GGCGGTTCCGGGCTGGGGCTGGCGATTTGCCTGAACATTGTTGAAGCACATAATGGTCGC
ATTATTGCTGCCCATTCGCCTTTTGGCGGGGTAAGCATTACAGTAGAGTTACCGCTGGAA
CGGGATTTACAGAGAGAAGTATGA
>mdtD
ATGACAGATCTTCCCGACAGCACCCGCTGGCAATTGTGGATTGTGGCTTTCGGCTTCTTT
ATGCAGTCGCTGGACACCACCATCGTAAACACCGCCCTTCCCTCAATGGCGCAAAGCCTC
GGGGAAAGTCCGTTGCATATGCACATGGTCATTGTCTCTTATGTGCTGACCGTGGCGGTG
ATGCTGCCCGCCAGCGGCTGGCTGGCGGACAAAGTCGGCGTGCGCAATATTTTCTTTACC
GCCATCGTGCTGTTTACTCTCGGTTCACTGTTTTGCGCGCTTTCCGGCACGCTGAACGAA
CTGTTGCTGGCACGCGCGTTACAGGGCGTTGGCGGCGCGATGATGGTGCCGGTCGGCAGA
TTGACGGTGATGAAAATCGTACCGCGCGAGCAATATATGGCGGCGATGACCTTTGTCACG
TTACCCGGTCAGGTCGGTCCGCTGCTCGGTCCGGCGCTCGGCGGTCTGCTGGTGGAGTAC
GCGTCGTGGCACTGGATCTTTTTGATCAACATTCCGGTGGGGATTATCGGTGCGATCGCC
ACATTGCTGTTAATGCCGAACTACACCATGCAGACGCGGCGCTTTGATCTCTCCGGATTT
TTATTGCTGGCGGTTGGCATGGCGGTATTAACCCTGGCGCTGGACGGCAGTAAAGGTACA
GGTTTATCGCCGCTGACGATTGCAGGCCTGGTCGCAGTTGGCGTGGTGGCACTGGTGCTT
TATCTGCTGCACGCCAGAAATAACAACCGCGCTCTTTTCAGTCTGAAACTGTTCCGCACT
CGTACCTTTTCGCTGGGCCTGGCGGGGAGCTTTGCCGGACGTATTGGCAGTGGCATGTTG
CCCTTTATGACACCGGTTTTCCTGCAAATTGGCCTCGGTTTCTCACCGTTTCATGCCGGA
CTGATGATGATCCCGATGGTGCTTGGCAGCATGGGAATGAAGCGAATTGTGGTACAGGTG
GTGAATCGCTTTGGTTATCGTCGGGTACTGGTAGCGACCACGCTGGGTCTGTCGCTGGTC
ACCCTGTTGTTTATGACTACCGCCCTGCTGGGCTGGTACTACGTTTTGCCGTTCGTCCTG
TTTTTACAAGGGATGGTCAACTCGACGCGTTTCTCCTCCATGAACACCCTGACGCTGAAA
GATCTCCCGGACAATCTGGCGAGCAGCGGCAACAGCCTGCTGTCGATGATTATGCAATTG
TCGATGAGTATCGGCGTCACTATCGCCGGGCTGTTGCTGGGACTTTTTGGTTCACAGCAT
GTCAGCGTCGACAGCGGCACCACACAAACCGTCTTTATGTACACCTGGCTTAGCATGGCG
TTGATCATCGCCCTTCCGGCGTTCATCTTTGCCAGAGTGCCGAACGATACGCATCAAAAT
GTAGCTATTTCGCGGCGAAAAAGGAGCGCGCAATGA
>mdtC
GTGAAGTTTTTTGCCCTCTTCATTTACCGTCCGGTGGCGACGATTTTACTGTCGGTTGCC
ATTACCCTGTGCGGCATACTGGGCTTCCGTATGCTGCCGGTCGCCCCGCTGCCGCAGGTC
GATTTTCCGGTGATTATGGTCAGCGCCTCGCTGCCCGGTGCGTCACCAGAAACAATGGCG
TCTTCCGTTGCCACGCCGCTGGAGCGCTCACTTGGGCGCATTGCCGGAGTCAGTGAAATG
ACCTCCAGCAGTTCGCTCGGCAGCACGCGTATTATTTTGCAGTTTGATTTTGACCGGGAT
ATCAACGGCGCGGCGCGCGATGTGCAGGCGGCGATCAACGCTGCACAAAGTTTGCTGCCC
AGCGGGATGCCCAGCCGTCCGACCTATCGCAAAGCTAACCCGTCGGATGCGCCAATTATG
ATCCTCACGCTGACATCCGATACTTATTCGCAGGGTGAACTGTACGATTTCGCCTCGACG
CAGCTGGCTCCGACGATTTCGCAAATCGACGGTGTTGGTGATGTCGATGTCGGCGGCAGC
TCACTGCCCGCCGTACGCGTCGGGCTGAATCCGCAGGCGCTGTTTAATCAGGGCGTCTCG
CTGGACGACGTACGCACTGCCATCAGCAATGCCAACGTGCGTAAACCGCAGGGGGCGCTG
GAAGATGGCACTCACCGCTGGCAGATCCAGACCAATGATGAGCTAAAAACCGCCGCCGAA
TATCAGCCGCTGATTATTCATTACAACAACGGCGGCGCGGTTCGTCTGGGCGATGTGGCG
ACAGTGACCGACTCTGTACAGGATGTACGTAACGCCGGGATGACCAATGCCAAACCGGCT
ATTTTGCTGATGATCCGCAAGCTGCCGGAAGCCAATATTATCCAGACGGTTGACAGCATC
CGGGCAAAATTACCGGAGTTGCAGGAAACCATTCCGGCGGCGATTGATCTGCAAATTGCT
CAGGATCGCTCCCCCACCATTCGCGCCTCGCTGGAAGAAGTCGAGCAAACGCTGATTATC
TCGGTGGCGCTGGTGATTCTGGTGGTGTTTTTATTCCTGCGCTCGGGTCGCGCAACTATT
ATTCCCGCCGTTGCGGTGCCGGTTTCGCTGATTGGTACGTTTGCGGCGATGTACCTGTGC
GGTTTCAGTCTCAATAATCTTTCGTTAATGGCGCTCACCATCGCTACTGGTTTCGTGGTG
GATGACGCCATCGTGGTGCTGGAAAACATTGCCCGTCATCTGGAAGCGGGAATGAAACCG
TTGCAAGCCGCACTGCAAGGTACTCGCGAAGTCGGTTTTACGGTGCTGTCGATGAGTCTG
TCACTGGTGGCGGTGTTCCTGCCGCTGCTGTTGATGGGCGGATTGCCGGGCCGACTGTTA
CGCGAATTTGCCGTGACGCTTTCTGTCGCCATTGGTATTTCGTTGCTGGTTTCTCTGACA
TTAACGCCAATGATGTGTGGCTGGATGCTGAAAGCCAGCAAGCCGCGCGAGCAAAAGCGA
CTGCGTGGTTTTGGTCGCATGTTGGTAGCCCTGCAACAAGGCTACGGCAAGTCACTGAAA
TGGGTGCTCAATCATACCCGTCTGGTGGGCGTGGTGCTGCTTGGCACCATTGCGCTGAAT
ATCTGGCTGTATATCTCGATCCCGAAAACCTTCTTCCCGGAGCAGGACACTGGCGTGTTG
ATGGGCGGGATTCAGGCGGATCAGAGTATTTCGTTTCAGGCGATGCGCGGTAAGTTGCAG
GATTTCATGAAAATTATCCGTGACGATCCGGCAGTGGATAATGTCACCGGCTTTACAGGC
GGTTCGCGAGTGAACAGCGGGATGATGTTTATCACCCTCAAGCCACGCGACGAACGCAGC
GAAACGGCGCAGCAAATTATCGACCGTCTGCGCGTAAAACTGGCGAAAGAACCGGGGGCG
AATCTGTTCCTGATGGCGGTACAGGATATTCGCGTTGGTGGGCGTCAGTCGAACGCCAGC
TACCAGTACACGTTGTTATCCGACGACCTGGCGGCACTGCGCGAATGGGAGCCGAAAATC
CGCAAAAAACTGGCGACGTTGCCGGAACTGGCGGACGTGAACTCCGATCAGCAGGATAAC
GGCGCGGAGATGAATCTGGTTTACGACCGCGACACCATGGCACGGCTGGGAATCGACGTA
CAAGCCGCCAACAGTCTGTTAAATAACGCCTTCGGTCAGCGGCAAATCTCGACCATTTAC
CAGCCGATGAACCAGTATAAAGTGGTGATGGAAGTGGATCCGCGCTATACCCAGGACATC
AGTGCGCTGGAAAAAATGTTCGTTATCAATAACGAAGGCAAAGCGATCCCGCTGTCGTAT
TTCGCTAAATGGCAACCGGCGAATGCCCCACTATCGGTGAATCATCAGGGATTATCGGCG
GCCTCGACCATTTCGTTTAACCTGCCGACCGGAAAATCGCTCTCGGACGCCAGTGCGGCG
ATCGATCGCGCAATGACCCAGCTTGGGGTGCCTTCGACGGTGCGCGGCAGTTTTGCCGGC
ACGGCGCAGGTGTTCCAGGAGACGATGAACTCGCAGGTGATCCTGATTATCGCCGCCATC
GCCACGGTGTATATCGTGCTGGGTATCCTTTACGAGAGTTACGTACATCCGCTGACGATT
CTCTCCACCCTGCCCTCGGCGGGCGTTGGAGCGCTGTTGGCGCTGGAGCTGTTCAATGCC
CCGTTCAGCCTAATCGCCCTGATAGGGATCATGCTATTAATCGGCATCGTGAAGAAAAAC
GCCATTATGATGGTCGATTTTGCGCTTGAAGCCCAACGGCACGGTAACCTGACGCCGCAG
GAAGCTATTTTCCAGGCCTGTCTGCTGCGTTTTCGCCCGATTATGATGACTACCCTGGCG
GCGCTGTTTGGTGCGCTGCCGCTGGTATTGTCGGGCGGCGACGGCTCGGAGCTGCGGCAA
CCCCTGGGGATCACCATTGTCGGCGGACTGGTAATGAGCCAGCTCCTTACGCTGTATACC
ACGCCGGTGGTGTATCTCTTTTTCGACCGTCTGCGGCTGCGTTTTTCGCGTAAACCTAAA
CAAACGGTAACCGAGTAA
>mdtB
ATGCAGGTGTTACCCCCGAGCAGCACAGGCGGCCCGTCGCGCCTTTTTATTATGCGTCCT
GTCGCCACCACGCTGCTGATGGTGGCGATCTTACTCGCCGGGATTATCGGTTATCGCGCC
CTGCCCGTTTCGGCGCTGCCGGAAGTGGACTATCCGACCATTCAGGTGGTCACGCTCTAC
CCAGGTGCCAGCCCGGATGTCATGACCTCTGCCGTTACCGCGCCGCTAGAACGCCAGTTC
GGGCAGATGTCTGGCCTGAAACAGATGTCGTCGCAAAGTTCCGGCGGTGCGTCAGTTATC
ACTTTGCAGTTCCAGCTAACATTACCGCTCGATGTCGCCGAGCAGGAAGTGCAGGCCGCG
ATTAACGCTGCGACCAACTTGTTGCCGAGCGATCTGCCTAACCCGCCGGTTTACAGCAAA
GTGAACCCGGCAGATCCGCCGATCATGACGCTCGCCGTCACCTCAACCGCCATGCCGATG
ACGCAAGTGGAAGATATGGTGGAAACCCGCGTCGCGCAGAAAATCTCGCAGATTTCCGGT
GTCGGACTGGTGACGCTTTCCGGCGGTCAGCGTCCGGCTGTTCGCGTCAAACTTAACGCT
CAGGCGATTGCCGCCCTCGGCCTGACCAGCGAAACCGTGCGCACCGCCATTACCGGCGCT
AACGTTAACTCGGCAAAAGGTAGCCTCGACGGCCCTTCCCGTGCGGTTACGCTTTCCGCT
AACGACCAGATGCAATCCGCCGAAGAGTATCGCCAGCTAATCATCGCCTACCAGAACGGC
GCGCCAATTCGTCTGGGCGATGTCGCAACTGTAGAGCAAGGTGCAGAAAACAGCTGGCTC
GGCGCGTGGGCGAACAAAGAACAGGCCATTGTGATGAATGTTCAGCGCCAGCCCGGTGCT
AACATTATCTCCACCGCCGACAGCATTCGGCAGATGCTGCCACAGCTCACTGAGAGTCTG
CCGAAATCGGTGAAGGTGACAGTGCTTTCCGATCGCACCACCAATATCCGCGCATCCGTC
GATGATACTCAGTTTGAATTGATGATGGCTATCGCGCTGGTAGTCATGATTATCTACCTG
TTTTTGCGCAATATTCCGGCGACCATCATTCCCGGTGTTGCTGTACCGCTGTCGTTAATC
GGCACTTTCGCGGTTATGGTGTTTCTCGATTTTTCAATCAATAACCTGACACTGATGGCG
TTAACTATCGCCACCGGATTCGTGGTCGATGACGCCATCGTAGTGATCGAAAACATTTCC
CGCTATATCGAAAAAGGCGAAAAACCGTTGGCGGCGGCGCTCAAAGGCGCGGGTGAAATC
GGCTTTACCATTATCTCGCTGACCTTCTCGCTGATTGCGGTGTTGATTCCACTGCTGTTT
ATGGGCGATATCGTCGGGCGACTGTTCCGCGAATTTGCTATTACCCTGGCGGTAGCGATT
TTGATCTCAGCGGTGGTGTCGCTGACCCTGACACCGATGATGTGCGCGCGGATGCTCAGC
CAGGAGTCGCTGCGTAAACAGAACCGATTCTCCCGTGCCTCGGAAAAAATGTTCGACAGG
ATAATCGCCGCCTATGGTCGTGGACTGGCGAAGGTGCTGAATCATCCGTGGCTGACCTTA
AGCGTGGCGCTCAGCACGCTGCTGCTTAGCGTTCTCTTATGGGTGTTCATTCCGAAAGGT
TTCTTCCCGGTACAGGACAACGGCATTATTCAGGGCACTTTGCAGGCACCGCAATCCAGC
TCCTTTGCCAATATGGCCCAGCGACAACGCCAGGTCGCGGACGTGATTTTGCAGGATCCG
GCAGTGCAAAGCCTGACCTCATTTGTTGGCGTTGATGGCACTAACCCGTCGCTGAATAGT
GCACGTTTACAAATCAACCTCAAACCGCTGGATGAACGTGATGACCGAGTGCAAAAAGTC
ATTGCCCGTCTGCAAACGGCGGTGGATAAAGTGCCGGGCGTCGATCTCTTCCTGCAACCA
ACGCAGGATCTGACTATTGATACTCAGGTCAGCCGCACCCAGTACCAGTTTACCTTGCAG
GCCACCTCACTGGATGCGCTCAGTACCTGGGTGCCACAGTTGATGGAAAAACTCCAGCAA
CTGCCACAGCTTTCTGATGTCTCCAGCGACTGGCAGGACAAAGGGCTGGTGGCGTATGTC
AATGTTGATCGCGACAGCGCCAGCCGTCTGGGGATCAGCATGGCGGATGTCGATAACGCC
CTGTACAACGCGTTTGGTCAGCGACTGATTTCCACTATTTATACTCAGGCTAACCAGTAT
CGCGTAGTGCTGGAGCACAACACCGAAATTACCCCGGGCCTCGCGGCGCTGGATACCATT
CGCCTGACCAGTAGCGACGGCGGCGTGGTGCCGTTAAGCTCAATTGCCAAAGTTGAACAG
CGTTTTGCGCCGCTTTCCATCAACCATCTGGATCAGTTCCCGGTAACGACCATCTCCTTT
AACGTGCCGGATAACTATTCGCTGGGCGATGCGGTGCAGGCGATTATGGACACCGAAAAG
ACGCTGAATCTGCCGGTGGATATCACCACGCAGTTCCAGGGCAGCACCCTCGCCTTCCAG
TCGGCGCTGGGCAGCACTGTCTGGCTGATTGTCGCGGCGGTGGTGGCGATGTATATCGTG
CTCGGCATTCTGTACGAGAGCTTTATTCACCCGATCACCATTCTCTCGACGCTACCCACC
GCAGGGGTTGGCGCACTGCTGGCGTTGCTGATTGCTGGTAGCGAACTGGATGTGATTGCG
ATTATCGGCATTATTTTGCTGATCGGTATCGTGAAGAAGAACGCCATCATGATGATCGAC
TTCGCGCTGGCTGCCGAGCGCGAGCAAGGCATGTCGCCGCGCGAGGCAATCTACCAGGCT
TGTCTGTTGCGTTTTCGTCCGATCCTGATGACCACTCTGGCGGCTCTGCTTGGCGCGCTG
CCGCTGATGTTGAGTACCGGGGTCGGCGCGGAACTGCGTCGTCCGTTAGGTATCGGCATG
GTCGGCGGCCTGATTGTCAGCCAGGTGCTGACGCTGTTTACCACGCCGGTGATTTATCTG
CTGTTCGACCGCCTGGCATTGTGGACCAAAAGTCGCTTTGCTCGCCATGAAGAGGAGGCG
TAA
>yegM
ATGTGCCCGCCATTCAGACGATTCCCGATAGTGTTTCATAATTCCTCCATTTTTCTCCCT
TATTGGCTGGCTACACTAGTATCATTCCGCGAAACGTTTCAGGAAGAGAAACTCTTAACG
ATGAAAGGCAGTTATAAATCCCGTTGGGTAATCGTAATCGTGGTGGTTATCGCCGCCATC
GCCGCATTCTGGTTCTGGCAAGGCCGCAATGACTCCCAGAGTGCAGCCCCAGGGGCGACG
AAACAAGCGCAGCAATCGCCAGCGGGTGGTCGCCGTGGTATGCGTTCCGGCCCATTAGCC
CCGGTTCAGGCGGCGACCGCCGTAGAACAGGCAGTTCCGCGTTACCTCATCGGGCTTGGC
ACCATTACCGCCGCTAATACTGTTACGGTGCGCAGCCGCGTGGACGGTCAACTGATGGCG
TTACATTTCCAGGAAGGCCAGCAGGTCAAAGCAGGCGATTTACTGGCAGAAATTGACCCC
AGCCAGTTCAAAGTTGCATTAGCACAAGCCCAGGGCCAACTGGCAAAAGATAAAGCCACG
CTTGCTAACGCCCGCCGTGATCTGGCGCGTTATCAGCAACTGGCAAAAACCAATCTCGTC
TCCCGTCAGGAGCTGGATGCCCAACAGGCGCTGGTCAGTGAAACCGAAGGCACCATTAAG
GCTGATGAAGCAAGCGTCGCCAGCGCGCAGCTGCAACTCGACTGGAGCCGCATCACCGCA
CCAGTCGATGGTCGCGTTGGTCTCAAGCAGGTTGATGTTGGTAACCAAATCTCCAGTGGT
GATACCACCGGAATTGTGGTGATCACCCAGACGCATCCTATCGATTTAGTCTTTACCCTG
CCGGAAAGCGATATCGCTACTGTAGTGCAGGCGCAAAAAGCCGGAAAACCGCTGGTGGTA
GAAGCCTGGGATCGCACCAATTCGAAGAAATTAAGTGAAGGCACGCTGTTAAGCCTCGAT
AACCAAATCGATGCCACAACCGGTACGATTAAAGTGAAAGCACGCTTTAATAATCAGGAT
GATGCGCTGTTTCCCAATCAGTTTGTTAACGCGCGCATGTTAGTCGACACCGAACAAAAC
GCCGTAGTGATCCCAACAGCCGCCCTGCAAATGGGCAATGAAGGCCATTTTGTCTGGGTG
CTGAATAGCGAAAACAAGGTCAGCAAACATCTGGTGACGCCGGGCATTCAGGACAGTCAG
AAAGTGGTGATCCGTGCAGGTATTTCTGCGGGCGATCGCGTGGTGACAGACGGCATTGAT
CGCCTGACCGAAGGGGCGAAAGTGGAAGTGGTGGAAGCCCAGAGCGCCACCACTCCGGAA
GAGAAAGCCACCAGCCGCGAATACGCGAAAAAAGGAGCACGCTCCTGA
>yegL
ATGAGCGAACAAATCACGTTTGCCACCAGCGATTTTGCCAGTAACCCGGAACCACGTTGC
CCCTGCATTTTGCTGCTGGATGTTTCTGGCTCGATGAGCGGCAGACCTATTAATGAACTT
AACGCCGGATTGGTGACCTTTCGTGATGAACTGCTTGCCGATCCGCTGGCTTTAAAAAGA
GTGGAACTCGGCATTGTGACGTTCGGCCCGGTGCATGTGGAACAACCCTTTACCAGCGCC
GCTAATTTTTTTCCGCCCATCCTGTTTGCCCAGGGCGATACACCAATGGGTGCGGCCATT
ACCAAAGCCCTGGATATGGTAGAGGAGCGGAAACGTGAGTATCGTGCAAATGGTATTTCG
TATTATCGCCCGTGGATTTTCCTGATTACCGATGGTGCACCAACCGATGAGTGGCAGGCT
GCAGCCAACAAAGTGTTTCGGGGGGAAGAAGATAAAAGGTTTGCTTTCTTTTCCATCGGT
GTTCAGGGGGCGGATATGAAGACGCTGGCCCAAATCAGCGTTCGTCAGCCTTTGCCTCTG
CAAGGATTACAATTCCGTGAACTGTTTAGCTGGTTATCCAGTTCGCTGCGTTCGGTTTCC
CGCTCCACGCCGGGAACGGAAGTTGTGCTGGAAGCGCCAAAAGGCTGGACGTCAGTGTGA
>group_23530
ATGCAGGTTGCCTGGCTAAATGACCAGCAGCCATTACTGGTGATGTTCCTTGCTGATGGC
GCAGGTAGCGTTTCGCAGGGAGGAGAAGGCGCGACGCTCGCCGTCAATGAAGCGATGGCT
TATATGTCGCAAAAAGTGCAGGGTGGGGAATTGGGGCTTAATGATATCCTCGCCACGGAT
ATTGTGCTGACCGTTTGTCAGCGACTTTTTGCCGAGGCGGAAGCCAAAGAATTAGCAGTT
CGCGATTTTGCCTGCACGTTTCTGGGATTGATTTCATCGCCTGACGGCACCTTGATTATG
CAGATTGGCGATGGCGGCGTGGTGGTGGATTTTGGTCACGGTCTGCAATTGCCGCTTACG
CCGATGGTGGGTGAATATGCCAATATGACGCACTTCATTACCGATGAAGATGCCGTTTCC
AGACTGGAAACTTTCACCAGCACTGAGCGTGTGCATAAAGTTGCAGCATTTACGGATGGT
ATCCAGCGACTGGCGTTAAATATGCTGGATAATTCTCCTCATGTACCTTTCTTTACCCCG
TTTTTCAATGGACTGGCGTCAGCAACGCAGGAACAACTCGATTTATTACCTGAATTGTTA
AAGCAGTTTTTGTCCAGCCCGGCGGTAAACGAGCGTACGGATGATGATAAAACGTTGGCA
CTGGCGCTGTGGTTACCATGA
>group_3793
ATGAAACCCACTTTATATACTGCTACTGGTGAGTGCGTTACGCCAGGCCGTGAACTGGGC
AAAGGCGGTGAAGGCGCGGTTTATGATATCAATGAGTTTGTCGATAGCGTCGCCAAGATT
TATCACACGCCGCCACCCGCCTTAAAACAGGACAAACTTGCCTTTATGGCTGCGACAGCT
GACGCGCAATTGTTGAATTATGTCGCCTGGCCGCAGGCAACGCTTCACGGTGGACGAGGC
GGAAAAGTTATCGGTTTTATGATGCCAAAAGTTTCTGGTAAAGAACCGATTCATATGATC
TATAGCCCGGCACATCGTCGTCAACGTTACCCTCATTGTGCGTGGGATTTTCTACTCTAT
GTTGCGCGCAATATTGCTTCATCTTTTGCTACGGTTCACGAGCACGGGCACGTCGTGGGT
GACGTAAACCAGAACAGTTTTATGGTAGGTCGCGACAGCAAAGTGGTATTGATTGATAGC
GACTCCTTTCAGATTAACGCTAATGGCACGTTGCATTTATGCGAAGTCGGTGTGTCGCAT
TTTACGCCGCCAGAGCTACAAACCTTGTCGTCATTTGTCGGCTTTGAACGCACCGCGAAT
CACGATAATTTTGGCCTTGCCTTGCTGATATTTCACGTCTTGTTTGGTGGTCGGCATCCT
TATTCTGGTGTGCCGCTTATCTCTGATGCGGGTAATGCGCTGGAGACGGATATTACCCAT
TTCCGTTATGCCTACGCGTCAGATAATCAGCGACGTGGTTTAAAACCGCCGCCACGATCG
ATTCCGCTATCGATGTTACCGAGTGATGTTGAAGCCATGTTTCAGCAGGCATTCACGGAA
AGTGGCGTGGCAACCGGGCGTCCGACGGCTAAAGCGTGGGTAGCGGCACTTGATTCTCTG
CGCCAACAGTTAAAGAAATGTCCCGTTTCGGCAATGCATGTTTATCCCGCTCATTTGACC
GACTGCCCGTGGTGTGCGCTGGATAATCAAGGCGTTATCTATTTTATTGATCTCGGCGAA
GAGGTCATTACCACCGGCGGGGATTTTGTGCTGGCAAAAGTCTGGGCGATGGTGATGGCG
TCAGTAGCACCGCCAGCATTGCAACTGCCATTACCCGATCATTTCCAACCGACTGGCAGG
CCGCTTCCTTTAGGCCTGTTACGGCGCGAATACATCATTCTGCTTGAGATCGCACTGTCA
GCATTATCGCTGCTGCTTTGCGGCCTTCAGGCAGAACCGCGTTATATTATTTTGGTTCCT
GTGCTGGCGGCTATCTGGATTATTGGCAGTCTGACAAGCAAAGCGTACAAAGCAGAAGTT
CAGCAACGCCGTGAGGCATTTAATCGTGCGAAAATGGACTATGACCATTTAGTCCGCCAG
ATCCAGCAGGTAGGCGGCCTGGAAGGTTTTATCGCCAAACGGACGATGCTCGAAAAAATG
AAGGACGAAATTCTCGGGTTACCGGAAGAAGAGAAACGCGCTCTGGCAGCACTTCATGAC
ACTGCAAGGGAACGGCAGAAGCAGAAGTTTCTGGAGGGATTTTTTATTGATGTTGCCTCT
ATTCCCGGCGTTGGCCCTGCGCGTAAAGCGGCGTTACGGTCTTTTGGTATTGAAACAGCC
GCAGATGTTACCCGTCGTGGCGTTAAGCAAGTGAAAGGGTTTGGCGACCATCTGACCCAG
GCGGTTATCGACTGGAAAGCGAGCTGTGAACGCCGTTTTGTGTTCAGGCCGAATGAAGCG
ATAACGCCAGCAGACAGACAAGCGGTAATGGCGAAAATGACCGCCAAACGACATCGGCTG
GAATCGACGTTGACTGTCGGCGCGACAGAGTTGCAGCGATTCCGCCTTCATGCTCCAGCA
CGGACCATGCCGTTGATGGAACCGTTACGTCAGGCGGCAGAAAAACTGGCTCAGGCGCAG
GCAGATTTAAGCCGCTGCTGA
>dnaK_1
GTGTTTATTGGTTTTGATTACGGTACAGCAAACTGTTCAGTGGCGGTCATGCGTGACGGT
AAACCGCAATTACTGAAAATGGAAAACGACAGCACGCTGCTGCCTTCAATGCTTTGCGCG
CCAACGCGTGAAGCAGTAAGTGAATGGCTGTACCGCCATCATGATGTTCCGGCAGACGAC
GATGAAACGCAGGCGCTGTTACGTCGGGCGATTCGTTATAACCGCGAAGAAGATATCGAT
GTTACGGCGAAAAGCGTGCAGTTCGGTCTTTCCTCACTGGCACAGTACATTGATGATCCA
GAAGAAGTGTGGTTTGTGAAATCACCAAAATCGTTCCTCGGTGCCAGCGGCTTAAAACCG
CAGCAGGTAGCGCTGTTTGAGGATCTGGTCTGCGCAATGATGTTGCACATTCGCCAGCAG
GCGCAGGCGCAGCTGCCAGAAGCGATTACTCAGGCGGTGATTGGTCGCCCGATCAACTTC
CAGGGGCTGGGCGGCGATGAAGCAAACGCCCAGGCGCAAGGGATTCTGGAACGCGCGGCG
AAGCGTGCCGGATTCAGGGACGTGGTATTCCAGTACGAGCCGGTCGCGGCTGGGCTGGAT
TACGAAGCCACCTTGCAGGAAGAAAAACGGGTGCTGGTGGTGGATATCGGCGGTGGTACG
ACTGACTGTTCATTGCTGCTGATGGGGCCGCAGTGGCGTTCGCGTCTCGATCGTGAAGCC
AGCCTGCTGGGTCACAGTGGTTGCCGTATTGGCGGTAACGATCTGGACATCGCACTGGCG
TTTAAAAACCTGATGCCGTTACTGGGCATGGGTGGCGAAACCGAAAAAGGCATCGCCCTG
CCGATTCTGCCGTGGTGGAATGCGGTTGCCATCAACGACGTACCTGCGCAGAGTGATTTC
TACAGTAGTGCCAACGGTCGTCTGCTTAACGATCTGGTACGCGATGCCCGCGAACCGGAA
AAAGTGGCCCTGCTACAGAAAGTCTGGCGTCAGCGTTTAAGCTATCGCCTGGTGCGTAGC
GCAGAAGAGTGCAAAATTGCTCTTTCAAGCGTAGCGGAAACCCGCGCCTCACTGCCGTTT
ATCAGCGATGAACTGGCTACGCTGATTAGCCAGCAAGGGCTGGAAAGCGCCCTCAGCCAG
CCACTGGCGCGGATTCTGGAACAGGTGCAACTGGCCCTGGATAACGCCCAGGAAAAACCG
GACGTTATCTACCTGACCGGCGGTAGCGCCCGTTCGCCGCTGATTAAAAAAGCGCTGGCA
GAACAGTTGCCGGGAATTCCGATTGCAGGCGGCGATGACTTTGGCTCCGTCACCGCCGGG
CTGGCACGCTGGGCGGAAGTGGTGTTTCGTTAA
>alkA
ATGTATACCCTGAACTGGCAGCCGCCGTATGACTGGTCGTGGATGTTGGGATTTCTCGCC
GCCCGTGCGGTGAGTGGTGTGGAAACGGTCGCTGAGGATTATTATGCCCGTAGTCTGGCG
GTGGGCGAATATCGCGGCGTGGTGACTGCTATTCCGGATATAGCCCGCCATACTCTGCAC
ATAAATTTAAGTGCAGGTTTAGAACCCGTTGCCGCTGAGTGTCTGGCGAAAATGAGCCGC
CTGTTTGATCTGCAATGTAACCCGCAGATTGTTAACGGTGCGTTGGGCAAGTTAGGCGCG
GCGCGGCCCGGATTGCGTTTACCCGGCTGTATTGATGCTTTTGAGCAGGGTGTGCGGGCG
ATTTTAGGCCAACTGGTGAGCGTGGCGATGGCGGCAAAATTGACTGCCAAAGTTGTACAG
CTTTATGGCGAACGGCTGGATGATTTTCCGGAGTATATCTGCTTCCCCACGCCTCAGCGG
CTGGCAGCAGCCGACCCGCAGGCATTAAAAGCGTTAGGCATGCCGTTGAAACGGGCAGAG
GCACTGATTCATCTGGCAAATGCGGCGCTGGAGGGCAGCTTACCAATGACAATTCCGGGC
GATGTGGAGCAGGCGATGAAAACGCTGCAAACTTTTCCGGGTATCGGGCGCTGGACGGCG
AATTATTTCGCTTTGCGTGGCTGGCAGGCGAAAGATGTTTTTCTGCCGGATGATTATCTG
ATTAAACAGCGATTTCCGGGGATGACACCGGCACAAATCCGCCGTTATGCCGAGCGCTGG
AAGCCCTGGCGTTCTTATGCGCTGTTGCATATCTGGTATACGGAAGGCTGGCAACCAGAC
GGAACGGACGAATTGTAG
>gmr_1
ATGAGCAAACAATCACAGCATGTATTAATTGCCCTGCCCCACCCGCTGCTTCACCTGGTC
AGTTTAGGTTTAGTCTCGTTTATCTTTACCCTTTTCTCGCTTGAGCTTTCGCAGTTTGGC
ACCCAACTCGCCCCACTGTGGTTCCCGACGTCCATCATGATGGTGGCGTTTTATCGCCAT
GCCGGGCGCATGTGGCCGGGAATTGCGCTGAGCTGCTCGCTGGGAAATATCGCCGCATCC
ATCCTGCTTTTTTCCACCAGCTCGCTGAACATGACCTGGACGACCATCAATATTGTTGAA
GCCGTGGTCGGGGCAGTGCTGCTACGTAAATTGCTGCCGTGGTATAACCCCTTGCAAAAT
CTGGCTGACTGGCTGCGTCTTGCATTCGGCAGCGCCATTGTTCCGCCTCTGCTAGGGGGT
GTTCTGGTTGTCCTGCTGACGCCCGGAGACGATCCTCTCAGGGCATTTTTGATATGGGTA
CTGTCAGAATCCATCGGCGCTCTGGCACTGGTGCCGCTGGGATTGTTATTTAAACCACAC
TATCTGCTGCGCCATCGCAACCCACGGTTGCTTTTTGAGTCGCTGCTCACGTTAGCCATC
ACACTGACGTTAAGCTGGCTTTCGATGCTGTATCTGCCGTGGCCTTTTACTTTCATTATT
GTGCTGTTGATGTGGAGCGCCGTGCGCCTGCCACGAATGGAAGCCTTTTTGATCTTCCTT
ACCACGGTGATGATGGTGTCGCTGATGATGGCCGCGGATCCCTCCCTGCTTGCTACGCCG
CGTACATACCTGATGAGCCATATGCCGTGGCTACCGTTTTTGCTGATCCTGCTGCCCGCC
AACATCATGACGATGGTGATGTATGCCTTTCGTGCGGAACGCAAACACATTTCCGAAAGC
GAAACCCGTTTTCGGAACGCCATGGAATATTCCGCTATCGGTATGGCGTTAGTGGGCACC
GAGGGACAATGGCTGCAAACCAACAAAGCGCTCTGCCAGTTTCTCGGGTACAGTCAGGAA
GAGCTGCGCGGACTCACCTTTCAGCAACTGACCTGGCCGGAGGATCTCAATAAAGATCTC
CAACAGGTTGAAAAGCTGATAAGCGGTGAAATAAACACCTATTCAATGGAAAAACGCTAC
TACAACCGCAATGGCGATGTTGTCTGGGCGTTGCTTGCCGTCTCACTGGTGCGCCACACG
GATGGCACGCCGCTCTATTTTATCGCTCAGATTGAAGACATTAACGAGCTAAAACGCACC
GAACAGGTGAATCAGCAACTGATGGAGCGCATCACGCTGGCTAACGAAGCGGGCGGGATT
GGCATCTGGGAGTGGGAGTTGAAGCCGAATATTTTTAGCTGGGATAAGCGGATGTTCGAG
CTGTATGAAATTCCTCCACATATCAAACCGAACTGGCAGGTGTGGTACGAGTGCGTGCTG
CCGGAAGATCGCCAGCATGCCGAAAAAGTGATTCGTGATTCGTTGCAATCACGCTCGCCC
TTTAAGCTGGAATTTCGCATTACCGTAAAAGACGGTATTCGCCATATCCGCGCCCTCGCC
AACCGGGTACTGAATAAAGAAGGCGAAGTCGAACGCCTGCTCGGCATTAATATGGATATG
ACCGAGGTTAAACAGCTTAACGAGGCATTGTTTCAGGAAAAAGAGCGCCTGCACATTACG
CTTGATTCCATCGGTGAAGCCGTGGTCTGTATTGATATGGCGATGAAAATTACCTTTATG
AATCCAGTGGCGGAGAAGATGAGCGGCTGGACGCAGGAAGAAGCGTTAGGTGTTCCGCTC
[truncated: 51,277,591 more chars]
